# Supplementary material for: Real-Time Sensor Data Profile-Based Deep Learning Method Applied to Open Raceway Pond Microalgal Productivity Prediction
Source: Environ Sci Technol. 2023 May 26;57(46):17981–9. doi: 10.1021/acs.est.2c07578 (PMC10666538; doi:10.1021/acs.est.2c07578)
Supplement: Supplementary file 1 — es2c07578_si_001.xlsx [file es2c07578_si_001.xlsx]

## Sheet: AVM
pH	T	PAR	TDS	DO	set	Predicted Productivity	Measured Productivity
7.92734	25.3617	827.317	36.6648	6.34152	Training	8.1372	7.78791
7.85785	15.1979	572	33.7969	8.1619	Training	7.75125	6.79072
7.9093	27.1538	657.639	37.1556	7.25088	Training	12.7769	15.2966
7.91109	21.928	134.891	28.8311	0.910363	Training	12.6584	14.4395
7.87602	28.5571	626.872	32.1454	6.42949	Training	11.4659	10.8767
7.88214	22.8478	168.253	25.0973	9.29819	Training	7.45443	7.71888
7.85021	26.879	514.175	37.6049	7.41909	Training	10.6435	8.80155
7.82481	28.1765	591.765	35.9751	7.43931	Training	9.60833	7.79568
7.88995	27.5389	471.783	28.9249	6.26746	Training	17.5412	23.4692
10.1822	22.3829	134.891	26.2829	0.0220207	Training	13.3448	14.7445
7.58171	26.1161	378.047	36.3347	6.70777	Training	11.4607	13.4595
7.83927	26.6915	548.027	36.1948	7.98244	Training	10.0711	14.0916
7.8686	24.4031	719.663	33.5093	8.53637	Training	21.4073	23.537
7.89274	14.8568	572	38.0416	9.53395	Training	8.97729	9.9412
7.81708	25.3052	300.719	24.1984	6.89234	Training	5.80472	6.05035
7.79458	25.4389	444.112	35.4174	7.37635	Training	9.10865	9.97839
7.9097	19.2732	686.92	35.2237	8.29418	Training	11.7209	12.046
9.3189	25.6188	374.516	32.2486	7.87178	Training	7.21266	6.40625
7.92021	17.056	619.147	35.5471	8.90681	Training	9.50035	9.5652
7.95505	30.2595	212.554	23.4827	0.0173356	Training	6.57199	6.24762
7.94443	21.8411	478.584	34.4914	7.47827	Training	6.34607	5.80399
7.77155	25.4897	704.459	31.9366	7.14722	Training	15.4995	17.846
7.98718	21.9893	655.825	34.4601	7.6677	Training	11.53	11.8228
7.79698	26.9823	404.785	29.3278	6.26906	Training	5.80924	4.89796
7.82751	20.924	343.648	32.4749	10.3179	Training	7.98892	8.9743
7.99401	21.7187	648.889	34.31	8.53924	Training	12.7426	12.2928
7.86046	20.432	164.18	25.3464	0.0237629	Training	11.0162	12.0008
7.81356	26.9892	705.593	36.0928	8.45742	Training	12.414	12.649
7.94829	20.866	775.914	36.5834	8.25082	Training	11.1285	11.6503
7.93141	18.7097	683.559	34.8641	7.83124	Training	11.2915	11.2441
7.9256	21.3124	471.783	33.6808	7.25471	Training	17.647	25.869
7.7175	26.381	614.637	34.0129	8.63505	Training	9.28169	7.77511
7.89574	26.0826	424.913	33.7251	7.66503	Training	14.7468	17.0709
7.83309	26.9629	461.511	27.0449	6.00228	Training	8.04841	5.45501
7.83657	12.5834	241.51	31.3645	9.09235	Training	3.21432	2.86659
7.80233	26.8145	754.737	35.0316	6.85627	Training	10.3372	9.17963
7.93057	18.2316	527.221	34.639	10.1557	Training	7.67899	6.55496
7.94611	15.8345	344.212	27.9857	4.11976	Training	5.47803	4.77397
7.78308	21.9219	345.921	30.625	8.77578	Training	7.74116	9.32655
7.83968	25.4318	368.051	29.3525	9.08636	Training	7.27394	8.10466
7.92099	20.012	258.973	35.5031	7.68906	Training	9.47894	12.6144
7.71849	27.8258	498.349	33.6312	8.44622	Training	13.2551	14.6873
7.93463	17.3452	667.77	32.0121	8.33312	Training	10.1001	6.70673
7.95741	19.7549	700.876	33.3902	10.3072	Training	16.8054	15.4572
7.74176	21.1702	343.648	32.2043	8.40062	Training	8.43225	10.6124
7.85695	21.5753	177.057	34.4403	11.7417	Training	4.97182	5.56416
7.92643	19.1721	692.875	34.5236	8.46053	Training	12.6428	11.8714
7.95368	18.3176	693.031	33.4109	8.42181	Training	18.2641	20.8793
8.41199	20.8508	580.171	34.655	8.93369	Training	10.809	11.1367
7.89353	26.5125	504.025	33.0763	7.19455	Training	10.7187	9.50485
7.92059	19.1212	376.988	36.4156	10.6976	Training	6.23572	4.69122
7.83235	6.78306	263.247	33.542	9.67727	Training	3.22649	2.03373
7.94069	25.8416	657.562	37.7476	8.56724	Training	11.3751	10.2821
8.37446	20.4834	601.195	37.1181	8.80477	Training	11.8501	14.7847
8.516	25.7293	370.409	34.6329	4.77929	Training	5.53301	4.67496
7.6801	26.8037	456.697	36.7564	7.30055	Training	8.9158	7.45798
7.98263	17.0685	586.123	34.6278	8.81828	Training	10.6975	12.5504
7.91912	20.7016	241.166	33.4016	6.54834	Training	4.88773	3.88442
7.96099	25.3859	525.328	35.3599	8.11615	Training	17.4636	19.7367
7.8544	26.7904	489.257	36.2746	8.43907	Training	12.5462	14.4669
7.85173	27.9955	658.27	36.5948	8.90149	Training	13.2185	13.0972
7.96642	17.9611	371.968	38.7254	9.7643	Training	8.77069	8.73395
7.93078	21.1736	584.707	34.6964	7.55218	Training	10.3911	11.9346
7.87321	20.9746	241.166	33.5762	8.20233	Training	6.01169	3.74206
7.87788	27.6953	593.865	36.329	7.32197	Training	12.2539	14.9356
7.92667	25.6335	526.273	34.6916	8.00807	Training	15.4221	18.8985
7.69654	22.2421	380.139	35.0927	9.4901	Training	6.26673	6.36987
7.8844	26.5031	639.202	38.0979	7.55057	Training	12.0781	13.5829
8.11753	26.8329	384.027	24.3233	8.91219	Training	9.41157	9.26328
7.90233	24.3539	720.264	33.6969	8.17326	Training	20.9942	22.9812
7.93933	20.2907	601.195	36.0321	7.37529	Training	10.22	12.9774
7.80768	28.4601	641.996	35.242	7.26524	Training	13.5941	12.0537
7.99405	20.0089	411.249	26.6346	8.8823	Training	10.4491	10.7482
7.92286	18.0299	485.053	38.9589	8.43384	Training	7.54274	6.9002
7.89245	25.6552	300.719	23.3719	0.0133854	Training	6.27946	5.54191
7.88993	28.1796	591.765	37.383	7.12014	Training	11.0859	9.64957
7.53661	21.9378	332.222	22.9853	5.93768	Training	7.6045	8.48024
7.90198	18.3203	671.632	32.3375	8.9674	Training	14.4919	18.95
7.87689	20.3549	164.896	25.686	2.7286	Training	10.6228	11.3641
7.84165	28.1208	582.969	35.591	7.7415	Training	9.95733	6.71442
7.88456	15.7228	101.622	26.1596	2.34917	Training	7.00031	5.02526
7.79884	25.9298	440.57	33.3967	0.191322	Training	5.137	3.44647
7.94595	20.0128	670.251	35.7559	8.81195	Training	11.2658	8.47877
7.77205	23.9486	368.132	23.4695	7.08235	Training	5.54482	5.61636
7.73575	21.506	270.137	33.4726	9.57326	Training	7.17352	6.38278
7.90042	20.9547	674.573	33.1292	6.84646	Training	10.9912	9.69411
7.93311	18.2259	672.902	32.8223	8.03005	Training	13.7504	17.0099
7.78782	27.5679	497.306	28.5974	5.05943	Training	8.94414	9.62632
7.89886	21.6108	478.584	33.907	9.49865	Training	7.08924	6.18667
7.83151	28.288	571.524	35.747	7.36719	Training	12.1671	13.3111
7.91423	21.2922	503.147	34.271	7.36358	Training	7.17474	4.0006
7.91964	25.9354	527.185	34.3629	8.44601	Training	16.3206	20.6145
8.45376	23.515	408.925	32.836	5.73256	Training	5.00152	3.95385
7.82332	21.1882	347.675	33.8207	10.2825	Training	8.34012	10.5652
7.64425	26.0572	474.352	34.7309	9.57793	Training	12.658	15.0496
10.8943	21.0922	245.829	33.2316	6.56026	Training	5.08834	4.55556
7.88733	17.8077	653.574	35.0246	9.38518	Training	10.6222	11.5923
7.81974	17.8295	461	35.5052	7.4929	Training	6.42904	5.68083
7.71347	26.6003	543.758	35.0956	8.14181	Training	7.89197	9.44464
7.78865	26.9911	456.089	27.2641	6.70151	Training	7.90199	9.87905
7.67799	25.7283	470.021	36.9103	8.50159	Training	9.09691	9.72424
13.3847	18.9237	635.021	33.3799	9.57557	Training	11.4177	10.1531
7.89593	13.0406	237.164	35.1727	9.31514	Training	3.79156	4.436
7.86702	27.7073	596.99	37.6606	7.53775	Training	10.9037	11.6103
7.83789	26.8772	714.111	33.3118	6.29907	Training	12.9777	13.0837
7.93785	17.6713	391.437	39.4133	7.98055	Training	6.65485	6.40207
7.96151	21.4995	694.479	32.8307	10.2093	Training	16.5462	17.1183
8.27214	23.3714	372.905	32.494	8.39667	Training	6.23257	5.68761
7.91454	17.1036	716.158	37.5071	9.79944	Training	10.7288	10.8915
7.76212	21.2026	344.078	32.1962	9.90202	Training	8.32499	8.61562
7.89187	27.7707	582.728	36.2281	7.69686	Training	9.66675	5.39985
7.93413	25.441	520.583	28.4128	5.94677	Training	9.0214	7.37633
7.93207	20.5907	678.119	33.5098	9.34223	Training	12.0691	9.0501
7.88579	12.5047	241.51	34.022	10.5116	Training	3.74985	4.57105
7.83083	27.9241	571.524	36.2952	6.95677	Training	10.1673	13.2581
7.89641	25.4052	523.427	36.9792	6.80661	Training	11.1626	12.4255
7.94931	25.6094	526.531	29.841	3.25146	Training	8.51271	7.78231
7.90694	23.0326	269.762	32.6596	3.91414	Training	5.81058	5.70594
7.8763	24.996	533.348	34.1714	9.17432	Training	6.2076	1.95996
7.89652	27.8614	563.369	28.23	0.0107241	Training	9.37795	8.74856
7.88825	28.3825	621.108	32.1866	7.7549	Training	11.9623	11.2894
7.87088	28.1591	621.016	35.428	7.36953	Training	12.8762	15.8821
7.90707	23.8545	553.435	28.4911	7.88712	Training	9.67393	10.8237
7.96892	21.7097	648.83	33.3528	9.90587	Training	13.1241	12.5097
7.94352	20.5943	711.492	31.8933	10.065	Training	17.0306	19.5014
7.91031	20.144	256.374	35.2791	7.84267	Training	9.87199	13.4714
7.97603	19.8767	155.124	38.8413	9.3373	Training	8.42232	8.11016
7.69027	27.5045	492.829	33.8254	8.51854	Training	11.1063	10.8824
7.91755	18.7207	653.924	36.5679	7.91241	Training	9.37812	8.39952
7.83247	26.2923	423.655	33.2464	8.16304	Training	12.5395	18.2802
7.73907	26.4323	438.326	35.5193	7.34461	Training	11.4893	16.1071
7.98922	20.9177	694.505	34.3	8.77333	Training	15.7537	16.355
7.91919	28.0342	646.387	35.0159	7.48876	Training	12.4445	11.9667
7.93598	21.3385	610.038	28.85	11.0076	Training	7.22654	5.20185
7.91086	20.6684	441.952	35.477	6.61176	Training	6.87047	4.84584
7.82271	39.3131	461.964	21.9458	2.93402	Training	6.61929	5.52495
7.96931	19.9621	397.037	27.3271	9.00646	Training	10.5917	10.8353
7.64758	25.9463	550.856	36.6769	5.5564	Training	5.03459	3.23172
7.85892	21.7586	334.524	32.8098	8.63183	Training	7.59476	7.67386
7.60202	25.9637	475.435	34.9847	8.56586	Training	10.9648	10.734
7.79995	27.0815	592.902	36.4235	7.42668	Training	8.2573	7.14811
7.87768	26.917	714.429	31.1571	7.53498	Training	11.8475	10.9713
7.87587	21.8334	503.147	34.8201	9.42505	Training	5.04044	4.20119
7.956	23.2374	606.472	28.8974	8.50021	Training	10.8018	10.6173
7.366	21.4792	582.18	25.226	8.83569	Training	9.17696	9.20989
7.89005	25.1974	690.594	31.925	8.57594	Training	15.3817	17.185
7.68359	26.7391	524.641	35.8052	6.55017	Training	7.12413	5.25279
7.97479	21.2371	704.33	34.4392	7.74814	Training	15.3712	16.4641
8.19138	18.8363	610.92	28.6671	7.84678	Training	8.47766	6.86045
7.95309	19.4173	670.324	37.3209	7.78936	Training	10.501	9.52123
7.91879	22.072	272.093	26.5561	9.23689	Training	7.9774	8.30955
7.77286	25.6714	430.837	34.2	6.70449	Training	6.81804	9.65435
7.8272	26.6573	609.611	37.8525	8.34353	Training	10.7005	10.3971
7.87232	22.9536	168.928	25.389	7.04182	Training	7.4108	6.77755
7.88003	26.917	563.278	37.9984	8.14893	Training	11.7352	11.6956
7.95761	22.0969	272.093	26.4855	6.97516	Training	8.50326	8.25904
8.203	24.4168	470.719	31.2396	7.13168	Training	6.95663	4.7191
7.8649	19.6129	586.547	36.4219	8.64097	Training	8.97331	9.51532
7.75424	27.7778	522.891	36.9754	7.39552	Training	8.10078	7.59084
7.95835	12.3489	314.425	32.7645	0	Training	5.23088	4.68733
7.89983	18.64	684.715	33.0155	8.84314	Training	13.5374	11.4734
7.94258	16.8585	653.01	35.8003	8.60436	Training	10.6416	9.89245
7.85813	25.6934	648.312	37.0253	8.63518	Training	11.8719	13.2542
7.90482	17.9627	632.959	35.9658	9.65943	Training	10.9742	12.607
7.88406	25.1797	526.674	37.4019	8.18604	Training	13.416	15.9837
7.86969	20.9984	181.389	36.3663	7.05943	Training	7.53593	7.57544
7.62026	27.3648	593.901	35.9636	5.03637	Training	9.54263	10.482
7.80938	27.7838	564.969	31.8048	7.04272	Training	7.44282	3.74533
7.9143	19.857	577.515	35.2221	8.34625	Training	9.72547	9.71839
7.80276	26.9875	569.161	33.2026	8.20047	Training	9.22365	9.59091
7.83968	25.4318	368.051	29.3525	9.08636	Training	7.27394	4.45161
7.86067	21.9309	300.73	33.3805	9.54482	Training	9.4226	13.6219
7.84606	18.0994	669.059	34.7747	8.10425	Training	11.6192	12.8034
7.73156	26.4672	362.036	29.7036	7.84885	Training	6.04296	4.93717
7.85871	20.1274	438.688	35.1027	7.37075	Training	7.25351	4.89851
7.91731	26.3107	543.997	36.8166	8.16613	Training	11.9747	11.1964
7.86907	20.7047	601.745	33.2378	8.29259	Training	11.629	13.9698
7.93503	22.3451	134.71	28.199	3.51803	Training	12.672	14.7445
7.87716	22.0374	765.237	34.7653	9.04474	Training	10.3208	9.64423
7.94256	14.9785	579.4	36.056	8.50795	Training	9.62448	9.91008
7.91373	18.1798	692.699	33.4767	8.08907	Training	12.6098	10.4059
7.96264	17.0013	615.681	32.8766	10.2076	Training	12.0527	11.9924
7.8118	28.7361	638.655	34.2938	6.52309	Training	13.3625	16.0665
7.95394	25.2392	503.137	35.0863	8.88512	Training	7.04264	2.02551
7.91696	23.3344	544.261	34.4127	7.44297	Training	8.5416	8.18395
7.85922	26.1699	381.85	35.9446	6.57254	Training	12.944	15.7843
7.86761	28.0709	658.27	40.2121	7.18931	Training	12.1467	12.7899
7.92867	12.6257	241.529	32.6499	8.94244	Training	4.29437	2.95698
7.93408	20.8588	496.048	12.0346	8.33516	Training	7.23235	6.06026
7.87146	25.4105	709.878	34.2492	7.5887	Training	13.4085	13.379
7.88405	23.2872	592.805	29.041	9.62251	Training	9.95956	10.8186
7.87462	28.4103	662.345	38.7214	7.55362	Training	12.9126	12.4284
7.90995	20.3539	278.152	37.201	8.68874	Training	8.63373	10.7783
7.77984	25.9355	754.737	34.5995	8.53948	Training	10.4236	9.2659
7.93747	18.5217	554.309	32.8959	8.61954	Training	10.9846	10.4879
7.88815	24.049	464.877	31.7772	9.58394	Training	7.91963	4.123
7.93352	18.328	701.741	36.8254	9.96782	Training	11.1058	10.9033
7.81932	26.7666	590.144	36.263	7.69897	Training	8.10274	7.96052
7.85863	27.5822	553.752	34.8849	6.39191	Training	9.9115	9.28941
7.94601	19.3818	420.48	26.0757	5.83034	Training	10.283	12.3212
8.22238	22.6311	293.982	19.8943	8.75249	Training	7.01104	6.54178
7.82481	26.5552	609.952	39.6587	8.41914	Training	10.3505	10.753
7.78706	21.9098	346.465	30.8753	9.7692	Training	7.91211	7.75963
12.7351	22.0518	120.311	38.4679	8.90301	Training	7.86028	7.74678
7.95271	19.0573	671.636	35.4589	7.9537	Training	12.5869	15.4503
7.92766	16.4576	567.763	37.7087	8.51015	Training	9.0286	9.77726
7.93114	22.0443	270.827	27.0173	7.48796	Training	8.44026	8.28429
7.78969	25.5031	697.176	31.5959	9.21057	Training	14.1414	14.9683
8.81942	20.6223	611.589	37.1	8.90973	Training	10.7533	9.79534
7.79865	5.45855	157.244	32.4363	0	Training	5.85969	7.83989
8.00542	13.055	237.827	34.7056	8.76007	Training	4.7314	3.03344
8.20311	18.8879	586.612	28.1204	9.37332	Training	8.75668	6.6164
7.87836	27.3518	611.604	35.2135	7.07021	Training	11.1913	9.767
7.82045	15.3187	572	35.0412	9.47349	Training	6.33368	6.20514
7.54525	26.5793	431.051	21.4863	4.8821	Training	5.98059	4.92453
7.89446	32.5762	445.663	26.9772	0.0110881	Training	9.51516	10.8992
7.91781	18.1828	702.125	25.8333	8.76964	Training	11.4698	10.3582
2.70425	14.9067	613.87	33.3534	9.91933	Training	9.62507	10.2703
7.71405	26.1417	322.075	35.7752	7.57401	Training	7.25233	5.54407
7.80654	6.73967	263.247	34.2883	11.3051	Training	2.19397	2.07247
7.99191	17.6956	391.437	39.0386	8.12068	Training	6.99924	6.1968
7.73565	27.5207	497.036	31.1332	5.15357	Training	7.4882	8.01968
8.13471	23.1444	407.579	30.2665	4.23442	Training	6.09122	3.60761
7.88407	20.7355	715.203	36.6507	7.77621	Training	9.09081	8.41078
7.92889	26.9948	404.278	28.7576	0.0109722	Training	6.75882	4.4898
7.78007	25.2722	576.824	36.8395	7.90131	Training	6.37509	5.68315
7.93273	16.8995	713.485	37.3768	9.39165	Training	10.1302	10.2171
7.69161	28.2436	557.149	35.0111	5.90964	Training	10.6049	12.2244
7.71902	26.5137	545.282	35.3027	8.72715	Training	8.50757	8.59454
7.93218	18.8929	658.541	36.8786	9.21476	Training	9.35628	8.53463
7.92932	18.2473	668.16	34.6289	8.7114	Training	12.2646	12.5736
7.82427	25.1145	444.112	34.7283	8.34229	Training	9.29869	11.4461
7.87118	24.5446	807.663	37.1542	8.48641	Training	11.4614	11.7233
7.85708	25.3396	525.328	37.85	7.2638	Training	16.5462	21.69
8.41209	17.0592	619.147	34.2063	9.75377	Training	10.2989	9.8857
7.89963	23.9466	555.094	28.223	9.84257	Training	9.50304	10.6182
5.31103	13.889	527.275	33.6832	10.0726	Training	6.90015	6.61694
7.78805	25.0536	510.506	34.1023	6.52307	Training	4.89629	2.17627
7.72083	26.1597	438.572	34.3687	8.82751	Training	9.5951	9.87356
7.87906	26.9896	569.161	35.9026	7.03339	Training	9.71957	6.15294
7.92407	22.255	768.079	35.4206	9.12593	Training	9.87715	9.02767
7.69328	41.5727	370.725	20.9421	4.95049	Training	6.42022	7.52592
14.01	15.0134	572	31.6938	7.93897	Training	6.98442	7.64283
7.79959	26.8081	593.901	35.7285	9.51062	Training	11.9201	14.8628
7.92015	26.599	522.294	29.0129	0.015	Training	8.34784	5.96842
7.97361	24.3412	416	30.5335	3.07515	Training	10.3431	12.7866
7.72416	25.6235	512.131	35.2986	7.23978	Training	7.59012	6.29431
7.80922	27.2851	592.902	36.5724	7.61487	Training	8.27959	7.32707
7.91406	18.2634	410.768	25.8363	9.93019	Training	9.66354	10.8353
7.95974	26.5554	639.202	36.3373	8.22705	Training	13.6565	12.937
7.94109	16.7362	656.3	35.7424	9.54687	Training	10.3101	9.66037
7.82816	18.7837	461	34.7265	9.0649	Training	6.33366	6.52539
7.83135	26.5802	362.214	29.6198	0.0108854	Training	5.49611	5.82648
7.84747	27.3119	656.99	38.356	7.06397	Training	13.1621	15.253
7.92014	24.1452	222.836	33.3767	7.59671	Training	5.83714	4.11289
7.92438	27.7849	695.677	32.901	7.10172	Training	11.8384	12.7978
7.72965	26.4196	543.153	34.4818	7.72877	Training	6.25874	3.31117
7.85663	26.7603	489.257	36.9055	8.07808	Training	12.1137	14.1449
7.91576	18.8149	447.83	34.3149	6.10847	Training	6.43705	6.9161
7.8401	21.4941	345.921	31.0529	10.1922	Training	7.94447	8.28054
7.88784	28.5773	638.655	34.1912	4.64217	Training	10.7578	9.60938
7.76984	24.7274	564.305	34.8383	8.42865	Training	7.80228	8.64095
7.97754	19.6179	706.549	34.8969	6.99764	Training	13.303	14.041
7.95492	24.0212	816.865	37.0528	8.9301	Training	9.89343	9.45549
7.87683	22.128	768.079	32.7974	6.83153	Training	12.2046	11.0011
7.88028	27.6674	609.611	37.3547	8.65	Training	12.1732	11.8611
8.20937	14.9154	572	31.6642	7.50642	Training	6.22749	4.57589
7.93774	16.5124	566.87	36.1981	9.9929	Training	8.89076	9.3527
7.89083	27.2292	488.01	36.7057	7.19479	Training	12.0481	12.402
7.93798	26.2891	381.363	36.5052	8.15415	Training	14.4976	16.4428
7.93093	13.6821	527.275	24.5715	9.84282	Training	6.32439	6.55923
7.86603	19.0376	635.021	34.2113	8.65098	Training	10.6895	9.3168
7.78359	26.2104	590.384	34.9606	8.6739	Training	8.60691	7.35466
7.90034	27.7279	644.997	28.1676	6.05393	Training	10.1251	9.47904
7.82875	27.0934	421.931	32.2687	5.38398	Training	5.70152	4.89284
7.82604	27.0219	404.785	31.083	7.77681	Training	6.26161	4.06349
7.9415	21.4424	230.297	29.4489	6.76389	Training	5.37362	2.94162
7.83911	16.7792	357.571	35.4406	8.44052	Training	5.71467	5.53118
7.68285	26.7155	581.053	33.9677	7.01663	Training	8.16191	10.8611
7.82412	27.1938	706.464	35.6572	7.59835	Training	12.0692	11.8721
7.7342	26.5662	543.758	35.9666	8.63808	Training	7.96757	9.26161
7.94036	14.8192	613.87	35.3751	9.82321	Training	10.3284	11.4296
7.96767	20.9446	712.974	33.0674	8.757	Training	18.456	18.3646
7.91477	20.0067	715.603	36.7446	7.59057	Training	9.67904	11.5434
7.91608	16.9619	712.696	36.5397	8.24046	Training	10.2681	10.7904
7.89777	5.44819	157.342	32.1596	10.1242	Training	6.5019	6.84554
7.79712	18.043	247.333	24.8245	9.15258	Training	6.40602	6.18835
7.93036	27.824	695.677	32.3479	6.46016	Training	10.2666	8.37173
7.93277	19.1639	135.834	34.8638	9.86324	Training	7.24088	5.69809
7.75927	26.3378	592.902	35.68	7.81881	Training	7.37566	5.21213
7.94245	27.2188	507.589	29.0979	0.0114063	Training	9.63998	11.5712
7.84913	7.6738	305.241	33.4112	9.37599	Training	2.99351	2.5625
7.9347	21.0755	400.23	35.407	6.9977	Training	7.01301	4.79578
8.22949	20.9924	471.271	35.7847	9.35013	Training	12.1271	14.1224
7.92147	21.6537	300.474	34.3616	6.90611	Training	5.41342	4.83414
8.01911	20.3109	449.209	30.7984	7.23427	Training	11.427	14.2898
7.81745	25.1872	292.745	24.3915	9.48883	Training	6.691	6.16898
7.81159	27.1832	422.557	34.4	6.43783	Training	6.18469	4.32771
8.29073	28.4503	643.446	34.7565	7.73487	Training	16.6321	18.3036
7.87879	27.7134	609.611	37.9637	8.1227	Training	11.9689	11.6663
7.92362	18.4	697.097	34.0985	10.118	Training	12.2593	10.4737
7.96184	21.5853	341.416	27.2479	8.43358	Training	9.74851	9.55853
7.95703	20.901	332.995	24.9828	6.45479	Training	9.46448	11.0015
7.91035	19.9538	675.005	35.7256	9.50518	Training	10.6077	9.58579
7.83918	23.7582	522.294	30.5964	10.281	Training	8.21623	8.07254
7.87981	25.1356	635.269	35.5939	8.22356	Training	11.5754	9.51435
7.85151	17.4214	627.328	36.262	9.17995	Training	8.95536	9.60858
7.84339	27.1557	507.484	30.7958	7.5963	Training	10.4233	11.4485
7.92073	25.0715	462.663	28.072	8.43741	Training	10.6649	10.6045
9.64922	20.9984	181.404	39.7591	8.95311	Training	7.02232	7.59549
7.83377	22.9305	212.554	22.0464	7.17962	Training	5.84629	6.39637
7.87961	17.5163	78.1306	15.5786	11.931	Training	5.96938	5.42652
7.88508	26.579	650.407	35.4831	8.82223	Training	13.4712	15.5545
7.92333	26.9906	710.91	31.3094	8.27437	Training	12.5069	11.313
7.92763	25.8524	437.873	34.3335	4.32499	Training	5.84581	2.05579
7.79225	25.8675	437.343	33.6272	2.07959	Training	5.93501	6.8538
7.91127	24.7883	563.589	28.6873	3.37406	Training	9.42373	10.4917
7.77207	28.1769	662.128	38.6659	8.96752	Training	13.0359	13.4136
7.90338	20.6407	715.476	36.7545	7.36424	Training	8.03025	5.70852
7.76332	12.3489	314.425	33.0909	9.02905	Training	4.13164	4.22747
7.91906	24.0665	555.094	28.3089	8.40304	Training	10.5795	10.3442
8.22016	17.8125	353.208	27.9349	8.78573	Training	8.90027	9.60938
7.90736	22.0518	120.301	35.3933	6.79088	Training	8.56115	9.19113
7.88595	23.3651	210.27	34.5747	6.90903	Training	4.82788	4.4973
7.80166	26.2478	548.027	35.2884	6.43891	Training	9.80891	14.4049
7.91912	19.0443	635.021	38.4175	8.95299	Training	9.48689	9.64726
7.90995	19.8995	154.331	37.5968	7.75684	Training	8.75034	7.92701
7.95094	24.2666	808.387	36.4484	10.8723	Training	11.444	12.3279
7.95807	26.035	552.548	35.7208	7.35096	Training	15.5632	18.5122
7.88036	12.4896	241.51	34.8916	9.01897	Training	3.7269	4.38705
7.78031	27.5332	497.306	31.0746	6.90389	Training	8.13511	7.97222
7.96255	16.8125	357.656	40.5802	9.72094	Training	6.92818	6.29815
7.86216	15.2716	572	33.9619	9.10954	Training	7.58341	8.70841
7.86356	27.7934	596.914	37.4318	4.65806	Training	10.4389	11.0725
7.78803	24.6902	719.663	33.0326	6.73611	Training	20.1105	23.5235
7.97231	18.6954	696.138	33.6908	8.51677	Training	19.389	21.2273
7.7143	26.2045	438.358	34.1516	8.76829	Training	9.54917	10.041
7.70571	26.2499	321.735	36.5299	7.96779	Training	7.76169	6.74385
7.82439	7.6738	305.241	33.369	0	Training	2.89369	2.65741
7.78593	6.70758	263.978	32.1551	9.23715	Training	2.79152	1.85941
7.8667	26.9696	705.593	35.2582	8.77546	Training	14.5923	15.619
7.89956	27.8582	614.219	33.0737	7.68224	Training	11.384	9.86895
7.71663	28.2098	556.801	37.8385	8.32083	Training	11.645	13.4128
7.97995	19.8217	155.124	37.3101	8.05159	Training	9.14507	7.59156
7.91055	27.104	544.203	38.3276	6.21411	Training	10.3972	11.062
7.81098	25.4472	564.305	35.1474	6.9085	Training	8.01941	8.93201
7.75256	25.9911	542.57	34.1432	9.22276	Training	5.71399	3.69044
7.76576	27.7272	563.369	31.94	6.08379	Training	6.72373	4.51615
7.74226	27.2388	527.66	34.7881	8.33495	Training	7.14758	4.20865
7.7973	26.8952	379.78	33.3491	6.14403	Training	4.77632	3.83187
7.92393	20.2517	434.803	35.4783	7.68924	Training	9.42012	8.56732
7.81279	27.8614	563.369	31.3021	6.66503	Training	8.29246	9.41286
7.86113	12.5693	314.425	33.7821	9.11503	Training	4.42463	4.84061
7.85428	25.3345	605.214	38.8421	7.6931	Training	8.10895	4.74408
7.88125	27.9449	538.195	38.061	7.12592	Training	11.2231	10.0173
7.77195	26.3041	552.552	36.1991	6.59235	Training	7.35991	6.37352
7.64233	25.5821	544.74	34.884	8.23025	Training	6.44312	2.60938
10.621	21.5127	292.466	34.9841	6.77667	Training	5.69198	6.00202
8.2414	17.7736	373.886	28.2461	8.20705	Training	7.80942	8.08408
7.88532	26.5905	575.552	37.4141	7.72224	Training	10.4303	9.13097
7.95432	25.0628	634.377	35.341	9.87993	Training	10.6872	9.94343
7.93847	19.8767	155.124	34.2074	8.03265	Training	7.84042	7.99612
7.93484	21.5443	506.38	34.6885	7.01573	Training	6.18958	5.82648
7.93544	27.557	497.036	28.9617	0.0105699	Training	9.95994	10.372
7.90336	19.7232	396.624	25.7823	9.929	Training	9.56542	9.52785
7.64098	24.9627	417.494	35.9994	7.5415	Training	9.80348	10.3763
7.90043	24.8743	631.38	36.6561	7.9832	Training	10.6805	9.75147
7.64689	21.6787	269.726	33.939	7.59456	Training	5.11197	5.09629
7.80592	26.2639	590.144	34.442	8.73073	Training	9.43686	9.11942
7.946	15.6396	348.951	28.3832	6.52309	Training	5.49934	4.81409
8.56482	25.9181	387.622	34.8083	5.48674	Training	9.13484	11.7799
7.80097	24.8149	576.824	36.2925	8.25415	Training	7.38928	5.73454
8.25949	28.4031	627.658	33.0143	6.76352	Training	14.113	15.5786
7.91984	20.7756	585.314	33.8446	7.71233	Training	10.653	12.3095
7.83198	26.9781	447.443	28.4052	9.2674	Training	8.07111	5.27875
7.74596	26.2056	438.358	35.0099	8.86855	Training	10.0614	10.3642
7.99412	21.2513	582.74	26.6906	9.7128	Training	10.47	10.7497
7.86046	19.8763	164.18	25.0892	0	Training	10.6483	10.3586
7.75	18.7477	352.851	39.0176	7.70841	Training	6.84483	8.51015
7.71947	21.6576	362.269	34.1226	6.36513	Training	2.94655	1.83362
7.8976	18.7682	701.812	35.9401	7.93089	Training	10.1863	8.55231
7.72793	21.2178	495.602	34.3922	6.71454	Training	3.67542	2.96079
7.86344	21.3598	298.64	34.909	8.84725	Training	6.37509	5.19297
7.8299	27.2521	507.484	28.6516	6.4862	Training	11.7533	16.5084
7.67474	25.7236	470.021	36.7132	9.38031	Training	8.61792	8.45589
7.91623	15.9785	585.699	35.1201	8.12426	Training	8.48022	7.45701
7.88632	17.9611	371.968	27.7865	8.66803	Training	8.37723	9.17397
7.90985	18.5871	554.309	35.3057	9.30655	Training	9.01953	9.36783
7.89489	21.9328	341.234	24.0891	9.87958	Training	8.89678	9.39493
7.80113	27.0608	706.464	35.6155	7.31897	Training	12.8162	14.4051
7.76544	26.2771	754.737	35.4444	8.01078	Training	9.41023	9.00119
7.89028	16.5821	624.841	24.2317	9.31521	Training	7.38571	7.06512
7.76932	26.5802	362.214	29.5026	6.06042	Training	5.41458	6.36313
7.88212	27.0073	525.813	30.7425	9.44166	Training	14.7354	16.88
7.88311	26.1397	650.407	36.4132	8.4087	Training	13.5812	16.109
7.84939	22.4942	477.966	34.948	8.05085	Training	6.99667	3.62078
14.01	14.66	572	33.8137	8.91979	Training	9.4332	10.1232
7.9422	26.0529	689.785	36.0801	6.21654	Training	10.9019	10.6633
7.89045	27.7055	596.99	37.31	8.06176	Training	11.6701	11.9854
7.78592	19.5627	372.355	35.9645	8.84627	Training	5.05129	3.24817
8.03147	18.7178	450.288	33.0173	8.36021	Training	11.2333	13.5282
7.88223	14.9228	613.87	33.2824	9.03549	Training	9.71672	9.69411
7.81387	23.55	519.294	30.5979	7.12732	Training	6.92768	6.42026
7.7842	45	432.027	25.3326	0.56119	Training	5.39622	3.8699
7.82926	12.5359	314.425	32.0763	10.1709	Training	4.54805	4.81641
7.82385	15.7474	102.495	25.4104	0.0316146	Training	5.54626	5.6636
7.88583	25.7078	693.198	37.775	6.90839	Training	10.5602	9.02542
7.89062	12.5153	315.12	33.5153	8.98128	Training	4.39116	4.4453
7.95132	23.7885	471.826	32.0368	7.62099	Training	6.35792	4.04352
7.87937	21.3604	506.427	35.1469	9.47979	Training	6.00155	5.25405
7.8246	25.4709	576.824	36.7807	7.04166	Training	7.77099	5.51969
7.94963	11.0684	329.9	31.74	7.792	Training	4.6634	5.55757
7.92663	20.961	308.406	27.9668	3.52695	Training	9.62804	10.4967
7.78219	26.8875	379.369	33.8579	6.90231	Training	5.2119	2.77849
8.01297	25.4724	606.407	38.6317	7.38814	Training	7.50395	5.01161
7.86446	28.0057	638.529	37.4197	7.41363	Training	12.5759	13.9974
7.97615	23.4574	592.805	28.6877	9.04374	Training	10.2645	10.8689
8.18285	17.8135	357.005	28.5907	8.73415	Training	8.68822	8.89757
7.76915	25.1074	624.846	35.2201	8.2162	Training	9.00793	9.47562
8.59911	18.8727	611.248	35.0464	7.99331	Training	10.1058	8.89359
7.77791	27.417	524.411	36.1321	8.33623	Training	7.66884	5.09966
7.80025	26.8634	378.871	32.5385	7.14794	Training	5.25483	4.52621
7.88564	20.0128	668.318	35.9303	7.05985	Training	9.06386	9.48515
7.94862	21.7433	359.504	34.0438	8.38159	Training	5.18925	1.52077
7.86724	28	695.37	32.6688	5.57807	Training	10.9704	10.0175
7.92592	17.5498	680.931	30.8821	8.14244	Training	9.06954	5.66068
7.86034	27.6944	554.755	36.9012	6.79893	Training	10.3572	9.51346
11.4831	22.0799	502.846	34.4833	7.11788	Training	4.97975	4.74277
7.81	27.792	580.535	34.6999	7.44902	Training	9.23786	11.5039
7.92257	25.2188	723.929	34.4095	7.90737	Training	13.2266	13.4226
7.82773	27.1862	552.552	36.8671	7.98929	Training	8.63116	6.36256
7.87271	25.9714	663.547	37.6026	7.36135	Training	11.0732	9.09176
7.8566	18.5465	376.988	36.9165	7.43501	Training	5.76287	3.81531
7.85736	21.6363	471.735	30.0244	7.19062	Training	12.4671	14.1664
7.9211	16.6583	624.841	39.2462	9.26728	Training	7.4791	6.83478
7.92917	25.472	389.016	34.0606	5.05549	Training	8.53024	11.6254
7.95524	16.744	613.848	32.168	8.79253	Training	11.3643	12.5608
8.58296	26.651	494.914	36.3237	5.21946	Training	6.7379	4.92414
7.7543	27.4493	614.965	34.687	7.54829	Training	8.88977	7.48642
7.96716	24.2835	413.608	28.0376	5.82474	Training	11.1996	12.2605
7.89135	17.6617	398.28	25.9678	9.58739	Training	8.36755	9.30259
7.93903	12.5834	241.51	30.8018	0.0693757	Training	3.95737	2.94407
10.4828	23.4467	370.188	35.0708	8.61089	Training	6.38474	7.10858
7.87204	22.7939	91.6122	29.6429	7.92204	Training	9.10984	8.87118
7.85778	16.7003	657.798	36.5857	8.42602	Training	9.89963	10.0955
7.94469	21.6469	176.204	34.0694	8.37061	Training	5.71202	6.14269
7.8956	21.9085	396.645	32.8055	6.37615	Training	5.90253	5.81783
8.15301	21.4202	471.783	35.2642	9.14995	Training	12.3758	13.8158
7.20624	21.5077	334.367	32.9159	9.73538	Training	8.55164	8.03614
7.91301	23.9347	815.881	36.7601	8.5885	Training	10.093	9.42566
8.09869	19.5513	582.18	27.6079	9.86318	Training	10.0145	10.1687
11.2533	23.3662	210.244	37.6564	8.59728	Training	4.83435	3.974
7.64581	26.2854	321.735	35.7096	6.44979	Training	6.99545	6.20664
7.75668	29.1874	557.149	35.0123	7.87503	Training	10.8311	12.6501
7.96883	19.3631	656.494	34.4388	7.87308	Training	12.9039	11.1509
7.9478	22.3253	479.443	34.6044	6.72551	Training	4.73377	3.5276
7.93727	26.6474	714.429	33.1138	7.79291	Training	12.5785	11.2194
7.89969	24.142	809.142	37.5877	8.79842	Training	10.5575	11.7772
7.92517	18.9893	449.452	34.1679	9.3321	Training	7.16579	7.05215
11.954	20.657	436.231	35.1914	6.78597	Training	6.65818	5.95546
7.82151	21.9982	355.322	34.4381	9.96175	Training	5.60583	3.75695
7.83113	23.5242	521.479	29.0629	7.28737	Training	7.83502	7.55325
7.91563	7.8763	305.272	37.0927	9.15395	Training	4.44291	2.60317
7.88411	21.7707	363.645	32.7895	7.29968	Training	5.16402	1.71195
7.83839	19.0903	694.271	35.2854	8.37931	Training	11.9815	12.3951
7.84849	5.48385	157.599	32.4339	9.94802	Training	5.38021	6.78757
9.21149	13.1622	232.741	30.0599	9.26957	Training	4.02603	4.16306
7.89619	24.3392	740.804	35.9299	7.34727	Training	9.77875	9.2646
7.92832	17.7749	628.681	36.1094	8.06094	Training	10.5563	12.2663
7.94227	18.5005	697.474	32.9289	9.54211	Training	18.4717	21.4013
7.86048	26.6091	550.856	35.9982	8.55903	Training	10.6967	6.77239
7.63539	26.041	474.352	34.9931	8.783	Training	12.4229	13.1818
7.83944	20.3958	429.97	32.2063	8.02275	Test	8.97477	10.1806
7.9499	27.9479	695.37	32.1807	4.65438	Test	9.94188	7.64597
7.93617	19.7812	584.156	36.391	8.84194	Test	9.2715	9.48631
7.66587	13.1452	235.873	35.0044	9.8564	Test	4.48869	4.24523
7.96021	25.6921	684.262	37.1	8.2711	Test	13.0676	9.75214
7.79098	28.7058	557.149	36.1846	7.6643	Test	9.90327	13.8042
7.7972	21.2234	269.726	33.6379	9.55187	Test	8.97653	6.04349
7.97214	21.3287	683.532	33.6025	10.0716	Test	15.5573	14.2952
7.9281	19.8439	646.528	36.0052	7.7528	Test	10.3365	8.97338
7.85685	26.3496	550.856	35.6858	8.6028	Test	10.8489	6.81238
7.82385	15.1161	102.495	26.275	0	Test	5.66819	4.71967
7.55145	27.9004	593.901	35.8674	4.18606	Test	9.80326	11.3768
8.54788	23.4938	269.653	33.3891	7.73031	Test	5.65074	8.92655
7.87908	21.7789	476.2	34.22	6.98665	Test	5.58499	6.31423
7.81877	27.1811	552.552	36.4039	8.39842	Test	8.88493	5.99446
7.92433	25.9701	537.371	35.7021	9.00263	Test	11.0537	18.4616
7.81834	26.0054	423.698	35.9105	6.19572	Test	9.30802	1.58907
7.95931	25.6262	827.317	38.4945	8.52486	Test	11.7498	7.21323
7.90649	19.5347	397.122	24.7856	0.840223	Test	9.05982	9.2718
7.8085	26.987	445.663	29.3845	6.40922	Test	7.54683	3.895
7.87311	25.9531	659.93	37.0135	8.62762	Test	12.1556	12.0689
7.80565	25.2668	690.798	31.9119	8.68953	Test	14.3021	15.7411
7.74899	27.4044	524.411	35.4314	8.77764	Test	8.89142	4.78733
7.93193	20.7927	506.427	34.6214	7.40307	Test	7.57022	5.43805
7.93462	21.2222	610.038	29.6726	9.91641	Test	9.60113	6.80068
7.96387	21.4314	680.632	33.9336	8.43641	Test	16.468	13.6521
7.98875	18.7017	353.712	36.8773	7.9046	Test	8.56191	8.0871
7.92424	18.8149	448.938	34.284	9.03347	Test	7.57386	6.34921
14.01	16.3734	624.841	34.6614	9.56717	Test	9.98794	7.59946
7.92701	18.3321	665.436	34.7776	8.204	Test	11.9555	12.8691
7.9261	20.8166	308.406	27.7952	6.23973	Test	9.51631	9.7769
7.82528	22.4681	300.797	34.6795	8.95746	Test	5.87178	13.8294
7.98064	15.1866	579.4	35.8652	8.91626	Test	10.3326	9.64735
7.97509	17.3011	772.295	44.3228	9.63847	Test	10.9184	6.55543
7.9088	17.6119	376.988	36.1297	14.1263	Test	5.56664	4.68085
7.93228	20.9769	728.102	36.8986	9.47235	Test	9.74934	8.03922
7.79125	28.0578	596.914	37.1125	6.68751	Test	9.60295	10.9008
7.62627	24.9683	417.494	35.9128	8.57865	Test	9.93478	8.1091
7.71389	21.4948	347.675	33.8596	8.71694	Test	7.04956	11.5632
7.88026	18.2689	557.181	31.986	7.14845	Test	9.03323	17.2737
7.68586	12.5359	314.425	33.9037	8.92332	Test	4.31415	4.53808
7.92016	17.5196	78.2407	24.4214	9.53749	Test	9.23463	5.3223
8.21953	27.113	526.212	30.9259	6.63611	Test	11.5059	15.253
7.95469	21.1253	711.33	32.6747	7.55356	Test	15.4171	18.0148
7.94642	19.3784	420.48	26.3345	8.13534	Test	10.2614	12.6045
7.94702	26.5667	531.455	31.3056	7.5599	Test	9.18603	16.1682
7.91964	18.1078	371.968	34.2953	8.13819	Test	7.46308	8.36788
7.9201	24.6403	564.974	27.3546	6.20551	Test	9.44804	11.3782
7.965	26.0078	697.099	37.5656	8.2463	Test	13.0722	11.544
7.91491	23.0568	173.609	32.516	7.91888	Test	6.39289	5.72758
7.94639	16.2274	567.757	30.8861	8.75272	Test	8.61138	8.87755
7.83135	12.5047	241.51	32.8031	8.83397	Test	3.58234	4.4161
7.68403	26.362	503.464	31.075	6.76783	Test	7.37534	9.74406
7.93964	25.062	459.146	27.8885	5.70021	Test	9.08814	10.0234
7.90401	20.9335	685.173	33.3	9.67924	Test	13.6126	9.69411
7.7643	27.3108	380.428	33.9324	7.0674	Test	6.24252	3.74528
7.92255	17.276	357.571	38.5547	7.81146	Test	7.01802	5.96792
7.9693	21.6087	268.965	27.5209	8.1193	Test	9.14199	10.1178
8.1027	18.7585	591.785	28.6616	9.19875	Test	9.17951	7.1045
7.98943	22.8592	177.057	34.9958	8.9064	Test	6.73158	5.80899
7.92005	26	663.625	37.4146	7.48073	Test	11.5809	8.83171
7.80193	27.2339	507.589	30.9354	5.84688	Test	7.89378	11.0192
7.96678	20.6565	580.003	35.1952	7.61889	Test	11.1506	11.8002
7.81817	26.4727	494.862	33.5737	8.13346	Test	10.1304	12.5363
7.94806	15.9035	586.547	34.6657	9.58346	Test	9.08864	7.27623
7.835	24.7189	440.854	35.085	8.59802	Test	8.84471	7.176
7.91712	23.8288	805.859	34.9508	6.58016	Test	9.5708	10.3248
8.0788	20.0156	455.189	33.9234	9.03484	Test	10.0251	13.8416
7.79938	25.2133	564.305	35.9248	8.0828	Test	7.65094	8.91791
7.88767	26.1684	640.187	37.8658	6.90373	Test	11.6594	12.4822
7.88021	24.6295	719.663	33.6425	9.15404	Test	18.3186	22.9676
7.94783	13.2904	237.666	35.7998	9.43214	Test	4.99687	2.91344
7.94047	25.7637	692.658	36.1114	6.35207	Test	10.586	9.60029
7.77477	21.3674	347.514	34.0769	9.86839	Test	6.26064	10.8754
7.81687	26.426	362.214	30.6052	6.99083	Test	6.28763	7.29843
8.57998	26.1493	422.614	35.588	7.78728	Test	12.5225	6.84359
7.82652	22.0444	355.703	35.0871	8.23199	Test	6.02801	4.39563
7.89406	21.1912	683.708	30.8519	8.29059	Test	12.2664	13.8994
7.64632	26.4619	438.326	36.0537	6.4042	Test	8.41173	12.888
7.85242	11.2526	329.384	31.4621	10.8454	Test	4.25247	8.94583
7.72085	22.5205	400.23	30.5595	8.5228	Test	8.13321	4.79276
7.82404	26.1887	547.49	38.3248	8.53907	Test	10.9032	13.8192
7.95374	22.4737	292.203	35.0843	8.24458	Test	6.70578	15.337
7.75177	26.2591	552.614	39.5956	8.49304	Test	8.86307	6.31061
7.89658	21.2277	494.109	34.6328	9.19844	Test	6.40409	2.07929
7.89969	18.6176	652.599	36.1066	9.29744	Test	9.75802	8.75982
7.9013	17.6653	652.938	34.9378	8.13347	Test	10.5363	11.355
7.9332	25.7511	597.043	36.8779	8.7289	Test	11.1776	11.6256
7.91332	18.0699	653.016	35.6974	9.30218	Test	10.3832	10.9144
7.94708	21.4442	495.602	34.197	9.26558	Test	6.35343	2.14957
8.71369	18.8727	611.248	35.6177	6.98778	Test	9.10469	9.2238
7.87817	27.0116	563.278	37.4133	8.56069	Test	11.3651	11.6122
7.70157	27.7456	498.349	33.8813	8.47784	Test	10.9038	13.5244
7.91299	19.2615	625.853	34.0013	9.2278	Test	9.69821	12.8933
7.93493	19.9009	339.07	24.264	9.64403	Test	8.45427	9.5922
7.77858	11.0684	329.9	33.9563	8.83021	Test	3.63887	7.62358
7.87922	28.4472	643.446	34.2736	7.64378	Test	13.1498	10.6466
7.63959	26.517	438.718	35.9336	5.57425	Test	9.90255	8.54845
7.85948	15.2691	572	32.5052	7.87675	Test	7.1597	8.66795
7.86468	14.8368	572	29.0426	8.85395	Test	7.34828	10.3106
7.82385	26.268	551.22	37.1861	7.00689	Test	9.41615	5.84608
7.78592	19.5627	372.355	35.9645	8.84627	Test	5.05129	2.2047
7.89272	26.3463	555.743	33.9798	7.80016	Test	11.5061	12.9812
7.84772	27.0845	548.027	35.4433	8.31886	Test	10.3985	13.7496
7.93151	26.4334	605.166	38.4756	7.28831	Test	11.862	10.7756
7.76345	25.3376	624.891	36.8044	7.47639	Test	7.86048	9.31689
7.94675	16.1742	593.963	34.7444	9.89807	Test	9.47108	7.5022
7.86902	25.8037	650.407	35.676	8.86917	Test	12.2151	14.6131
7.9651	26.1304	539.397	34.7361	6.34227	Test	12.243	17.6018
7.93306	18.5886	692.762	33.4088	9.48047	Test	13.1686	10.3042
11.5637	22.5946	479.459	34.9748	6.98517	Test	5.02213	4.36623
7.71382	25.0686	624.891	35.2637	7.85421	Test	8.18766	9.60502
7.9732	19.4026	700.923	35.3675	8.8583	Test	14.6814	14.0814
7.81637	26.93	551.138	37.5325	5.90461	Test	7.74084	5.34279
7.87432	25.223	526.273	50.5647	7.97479	Test	11.2426	16.9873
7.85921	25.328	291.704	24.227	7.52058	Test	7.6573	6.78588
7.7941	27.0174	404.278	31.9035	5.71951	Test	4.51567	3.90476
7.80015	21.7199	334.524	33.2235	8.74801	Test	7.04822	7.74871
7.85632	19.5109	713.813	34.2016	8.49653	Test	14.13	12.9375

## Sheet: IBM 15 mins
Image Name	Start Date	End Date	Set	Predicted Productivity	Measured Productivity		Image Naming Convention	ATP3 Testbeds	Sites	Location
1_P6_ASU.png	2014-04-18 07:30:00	2014-04-21 07:15:00	Test	7.75556	6.34921		(Image Number)_(ORP Number)_(Testbed).png	GT	GA	Atlanta, GA
0_P1_CELL.png	2014-04-25 07:30:00	2014-05-02 07:30:00	Training	9.19534	9.47562			ASU	AZ	Tempe, AZ
0_P1_FA.png	2014-04-21 08:00:00	2014-04-23 07:44:00	Training	10.553	11.0011			CELL	HI	Kona, HI
0_P1_GT.png	2014-04-25 07:30:00	2014-05-02 07:44:00	Training	11.1257	10.7482			CP	CA	San Luis Obispo, CA
0_P2_ CP.png	2014-04-23 07:30:00	2014-04-30 07:30:00	Training	9.52641	9.64735			FA	FL	Vero Beach, FL
0_P2_ASU.png	2014-04-16 06:59:00	2014-04-18 07:30:00	Training	9.81137	9.48515
0_P2_CELL.png	2014-04-25 07:30:00	2014-04-28 07:30:00	Training	6.18774	5.73454
0_P2_FA.png	2014-04-21 08:00:00	2014-04-28 08:00:00	Training	12.0271	11.7772
0_P2_GT.png	2014-04-25 07:30:00	2014-05-02 07:44:00	Training	10.755	10.8353
0_P3_ CP.png	2014-04-23 07:30:00	2014-04-30 07:30:00	Training	9.90737	9.91008
0_P3_ASU.png	2014-04-16 06:59:00	2014-04-23 07:15:00	Training	9.99711	9.71839
0_P1_ASU.png	2014-04-16 06:59:00	2014-04-23 07:15:00	Test	9.95351	9.48631
0_P3_FA.png	2014-04-21 08:00:00	2014-04-23 07:44:00	Training	9.72385	9.02767
0_P3_GT.png	2014-04-25 07:30:00	2014-05-02 07:44:00	Training	11.1403	10.8353
0_P4_ CP.png	2014-04-23 07:30:00	2014-04-25 07:30:00	Training	10.3075	10.2703
0_P4_ASU.png	2014-04-16 06:59:00	2014-04-18 07:30:00	Training	9.81146	9.58579
0_P4_CELL.png	2014-04-25 07:30:00	2014-04-28 07:30:00	Training	6.06119	5.51969
0_P4_FA.png	2014-04-21 08:00:00	2014-04-28 08:00:00	Training	12.62	12.3279
2_P4_ASU.png	2014-04-21 07:15:00	2014-04-23 07:15:00	Test	11.697	9.69411
0_P5_ CP.png	2014-04-23 07:30:00	2014-04-25 07:30:00	Training	10.1994	9.69411
0_P5_ASU.png	2014-04-16 06:59:00	2014-04-23 07:15:00	Training	9.93143	9.51532
0_P5_CELL.png	2014-04-25 07:30:00	2014-04-28 07:30:00	Training	5.89366	5.68315
0_P5_FA.png	2014-04-21 08:00:00	2014-04-23 07:44:00	Training	10.2839	9.64423
0_P5_GT.png	2014-04-25 07:30:00	2014-04-28 07:44:00	Training	7.14179	5.20185
0_P6_ CP.png	2014-04-23 07:30:00	2014-04-25 07:30:00	Training	10.7931	11.4296
0_P6_ASU.png	2014-04-16 06:59:00	2014-04-18 07:30:00	Training	8.55021	8.47877
3_P6_ASU.png	2014-04-23 07:15:00	2014-04-25 07:15:00	Test	11.3322	10.3042
0_P6_FA.png	2014-04-21 08:00:00	2014-04-28 08:00:00	Training	11.5303	11.7233
1_P1_FA.png	2014-04-23 07:44:00	2014-04-25 07:44:00	Test	10.7577	10.3248
0_P7_ASU.png	2014-12-31 07:30:00	2015-01-07 07:30:00	Training	2.97928	2.07247
0_P8_ASU.png	2014-12-31 07:30:00	2015-01-02 07:30:00	Training	7.53453	6.84554
4_P4_ASU.png	2014-04-25 07:15:00	2014-04-28 07:15:00	Test	8.25512	7.5022
1_P1_ASU.png	2014-04-23 07:15:00	2014-04-30 07:30:00	Training	10.0307	9.66037
4_P6_ASU.png	2014-04-25 07:15:00	2014-04-28 07:15:00	Test	9.16154	7.27623
1_P1_GT.png	2014-05-02 07:44:00	2014-05-09 07:44:00	Training	8.58313	9.20989
0_P4_GT.png	2014-04-25 07:30:00	2014-04-28 07:44:00	Test	6.71865	6.06026
1_P2_ASU.png	2014-04-18 07:30:00	2014-04-21 07:15:00	Training	7.36269	6.9161
1_P2_CELL.png	2014-04-28 07:30:00	2014-04-30 07:30:00	Training	9.59479	9.2659
1_P2_FA.png	2014-04-28 08:00:00	2014-05-05 07:44:00	Training	8.83213	9.75147
1_P2_GT.png	2014-05-02 07:44:00	2014-05-09 07:44:00	Training	11.0457	10.7497
1_P3_ CP.png	2014-04-30 07:30:00	2014-05-07 07:17:00	Training	11.8603	12.5608
1_P3_ASU.png	2014-04-23 07:15:00	2014-04-30 07:30:00	Training	10.3864	9.89245
1_P3_FA.png	2014-04-23 07:44:00	2014-04-25 07:44:00	Training	10.6804	9.45549
1_P3_GT.png	2014-05-02 07:44:00	2014-05-09 07:44:00	Training	10.3774	10.1687
1_P4_ CP.png	2014-04-25 07:30:00	2014-04-28 08:00:00	Training	7.63951	6.61694
1_P4_ASU.png	2014-04-18 07:30:00	2014-04-21 07:15:00	Training	7.20665	7.05215
1_P4_CELL.png	2014-04-28 07:30:00	2014-04-30 07:30:00	Training	9.67269	9.17963
1_P4_FA.png	2014-04-28 08:00:00	2014-05-05 07:44:00	Training	9.82486	9.94343
0_P6_GT.png	2014-04-25 07:30:00	2014-04-28 07:44:00	Test	6.7486	6.80068
1_P5_ CP.png	2014-04-25 07:30:00	2014-04-28 08:00:00	Training	7.67609	6.55923
1_P5_ASU.png	2014-04-23 07:15:00	2014-04-30 07:30:00	Training	10.3707	10.0955
1_P5_CELL.png	2014-04-28 07:30:00	2014-04-30 07:30:00	Training	9.16139	9.00119
1_P5_FA.png	2014-04-23 07:44:00	2014-04-25 07:44:00	Training	10.2024	9.42566
1_P5_GT.png	2014-04-28 07:44:00	2014-04-30 07:44:00	Training	9.43551	9.55853
2_P3_FA.png	2014-04-25 07:44:00	2014-04-28 08:00:00	Test	7.24163	7.21323
1_P6_CELL.png	2014-05-02 07:30:00	2014-05-09 07:30:00	Training	9.04885	9.13097
1_P6_FA.png	2014-04-28 08:00:00	2014-05-05 07:44:00	Training	9.25555	9.51435
1_P6_GT.png	2014-04-28 07:44:00	2014-04-30 07:44:00	Training	9.76019	10.1178
1_P7_ASU.png	2015-01-07 07:30:00	2015-01-16 07:30:00	Training	4.49188	4.57105
1_P8_ASU.png	2015-01-02 07:30:00	2015-01-07 07:30:00	Training	3.30287	2.60317
10_P1_ CP.png	2014-10-06 08:15:00	2014-10-13 08:25:00	Training	6.22888	5.69809
10_P1_ASU.png	2014-09-22 07:30:00	2014-09-29 11:19:00	Training	2.12788	1.95996
10_P1_CELL.png	2014-09-29 07:40:00	2014-10-01 07:40:00	Training	9.76947	9.26161
10_P1_FA.png	2014-05-14 08:00:00	2014-05-16 07:44:00	Training	14.2802	12.4255
10_P1_GT.png	2014-10-06 07:44:00	2014-10-13 07:44:00	Training	6.89046	6.54178
10_P2_ASU.png	2014-05-09 07:15:00	2014-05-12 07:30:00	Training	9.03641	8.39952
10_P2_CELL.png	2014-05-23 07:30:00	2014-05-26 07:40:00	Training	5.88813	5.25279
10_P3_ASU.png	2014-07-02 07:44:00	2014-07-04 07:30:00	Training	9.68858	8.37173
10_P3_CELL.png	2014-07-14 07:30:00	2014-07-16 07:30:00	Training	12.2571	12.2244
10_P3_GT.png	2014-07-18 07:44:00	2014-07-21 07:44:00	Training	6.70469	6.24762
10_P4_ CP.png	2014-05-16 08:00:00	2014-05-19 07:44:00	Training	8.01083	6.81251
10_P4_ASU.png	2014-05-09 07:15:00	2014-05-12 07:30:00	Training	8.78308	8.53463
10_P4_CELL.png	2014-05-23 07:30:00	2014-05-26 07:40:00	Training	7.57194	7.59084
10_P5_ CP.png	2014-05-16 08:00:00	2014-05-19 07:44:00	Training	8.41591	7.82978
10_P5_ASU.png	2014-07-02 07:44:00	2014-07-04 07:30:00	Training	10.4394	10.0175
10_P5_CELL.png	2014-06-23 07:40:00	2014-06-25 07:30:00	Training	20.0219	18.8985
10_P5_GT.png	2014-05-19 09:00:00	2014-05-21 07:30:00	Training	9.53704	10.4967
1_P4_GT.png	2014-04-28 07:44:00	2014-04-30 07:44:00	Test	11.0247	11.0015
3_P3_FA.png	2014-04-28 08:00:00	2014-04-30 08:00:00	Test	11.289	11.544
0_P3_CELL.png	2014-04-25 07:30:00	2014-05-02 07:30:00	Test	9.73641	9.60502
11_P1_ CP.png	2014-10-13 08:25:00	2014-10-22 07:15:00	Training	6.3535	6.55496
0_P6_CELL.png	2014-04-25 07:30:00	2014-05-02 07:30:00	Test	8.26854	9.31689
11_P1_CELL.png	2014-10-01 07:40:00	2014-10-03 07:40:00	Training	11.0597	10.3642
11_P2_ASU.png	2014-05-12 07:30:00	2014-05-14 07:44:00	Training	21.7538	20.8793
2_P5_CELL.png	2014-04-30 07:30:00	2014-05-02 07:30:00	Test	10.0451	8.91791
11_P2_FA.png	2014-09-26 08:00:00	2014-09-29 08:00:00	Training	9.59896	9.26328
11_P2_GT.png	2014-10-13 07:44:00	2014-10-20 08:00:00	Training	5.63546	5.42652
11_P3_ASU.png	2014-07-04 07:30:00	2014-07-07 07:30:00	Training	10.802	11.6103
11_P3_GT.png	2014-07-21 07:44:00	2014-07-23 07:44:00	Training	5.84194	5.54191
11_P4_ CP.png	2014-05-19 07:44:00	2014-05-21 07:30:00	Training	8.51541	7.48242
11_P4_ASU.png	2014-05-12 07:30:00	2014-05-14 07:44:00	Training	22.0898	21.2273
11_P4_CELL.png	2014-05-26 07:40:00	2014-05-28 07:30:00	Training	10.1288	9.97839
11_P5_ CP.png	2014-05-19 07:44:00	2014-05-21 07:30:00	Training	9.34041	8.70019
4_P1_FA.png	2014-04-30 08:00:00	2014-05-02 08:00:00	Test	11.3416	9.60029
11_P5_CELL.png	2014-06-25 07:30:00	2014-06-27 07:30:00	Training	16.2485	16.109
11_P5_GT.png	2014-05-21 07:30:00	2014-05-23 07:44:00	Training	10.4417	10.4917
11_P6_ CP.png	2014-05-19 07:44:00	2014-05-21 07:30:00	Training	7.98949	7.74683
11_P6_ASU.png	2014-05-12 07:30:00	2014-05-14 07:44:00	Training	23.7219	21.4013
4_P3_FA.png	2014-04-30 08:00:00	2014-05-02 08:00:00	Test	10.8163	9.75214
11_P6_GT.png	2014-05-21 07:30:00	2014-05-23 07:44:00	Training	11.3186	11.3782
12_P1_ASU.png	2014-10-06 09:59:00	2014-10-13 10:30:00	Training	2.17222	1.71195
12_P1_CELL.png	2014-10-03 07:40:00	2014-10-06 09:40:00	Training	5.05823	5.09966
12_P2_ASU.png	2014-05-14 07:44:00	2014-05-16 07:30:00	Training	16.229	16.355
12_P2_FA.png	2014-09-29 08:00:00	2014-10-08 08:00:00	Training	6.93648	8.10466
3_P5_CELL.png	2014-05-02 07:30:00	2014-05-05 07:30:00	Test	8.26491	6.81238
7_P4_ASU.png	2014-05-02 07:15:00	2014-05-05 07:30:00	Test	8.66716	8.03922
12_P3_GT.png	2014-07-23 07:44:00	2014-07-25 07:30:00	Training	6.46761	5.82648
12_P4_ASU.png	2014-05-14 07:44:00	2014-05-16 07:30:00	Training	17.0297	16.4641
12_P5_ASU.png	2014-07-07 07:30:00	2014-07-09 07:30:00	Training	15.8458	16.0665
12_P5_CELL.png	2014-06-27 07:30:00	2014-06-30 07:30:00	Training	11.1453	11.6663
12_P5_GT.png	2014-05-23 07:44:00	2014-05-26 07:30:00	Training	8.25424	7.78231
12_P6_ASU.png	2014-05-14 07:44:00	2014-05-16 07:30:00	Training	17.2865	17.1183
12_P6_CELL.png	2015-01-05 07:30:00	2015-01-19 07:30:00	Training	3.47697	3.75695
12_P6_GT.png	2014-05-23 07:44:00	2014-05-26 07:30:00	Training	7.69929	7.37633
13_P1_ CP.png	2015-01-07 07:44:00	2015-01-20 07:34:00	Training	3.93774	4.16306
13_P1_CELL.png	2014-10-06 09:40:00	2014-10-08 07:40:00	Training	13.0956	14.6873
13_P2_ CP.png	2015-01-07 07:44:00	2015-01-20 07:34:00	Training	4.22227	4.436
13_P2_ASU.png	2014-05-16 07:30:00	2014-05-19 07:30:00	Training	12.0779	12.2928
13_P2_CELL.png	2014-06-23 07:40:00	2014-06-25 07:30:00	Training	16.5485	15.9837
13_P2_FA.png	2014-10-08 08:00:00	2014-10-15 08:00:00	Training	6.82455	6.8538
13_P3_ CP.png	2014-07-14 07:40:00	2014-07-16 07:40:00	Training	13.584	13.8158
13_P3_ASU.png	2014-07-09 07:30:00	2014-07-11 07:44:00	Training	11.7682	11.2894
13_P3_CELL.png	2014-09-26 07:40:00	2014-09-29 07:40:00	Training	6.10787	5.54407
13_P3_GT.png	2014-07-25 07:30:00	2014-07-28 07:44:00	Training	8.65926	8.74856
13_P4_ CP.png	2014-06-25 07:30:00	2014-06-27 07:20:00	Training	19.2874	18.95
13_P4_ASU.png	2014-05-16 07:30:00	2014-05-19 07:30:00	Training	12.1903	11.8228
13_P4_CELL.png	2014-06-23 07:40:00	2014-06-25 07:30:00	Training	21.3039	20.6145
13_P5_ CP.png	2014-06-25 07:30:00	2014-06-27 07:20:00	Training	17.2038	17.0099
13_P5_ASU.png	2014-07-09 07:30:00	2014-07-11 07:44:00	Training	15.0403	15.5786
13_P5_CELL.png	2014-06-30 07:30:00	2014-07-02 07:30:00	Training	14.6799	14.1449
13_P5_GT.png	2014-05-26 07:30:00	2014-05-28 07:44:00	Training	12.702	12.7866
13_P6_ CP.png	2014-06-25 07:30:00	2014-06-27 07:20:00	Training	15.8731	15.4503
13_P6_ASU.png	2014-05-16 07:30:00	2014-05-19 07:30:00	Training	12.9997	12.5097
13_P6_GT.png	2014-05-26 07:30:00	2014-05-28 07:44:00	Training	11.9186	12.2605
14_P1_CELL.png	2014-10-08 07:40:00	2014-10-10 07:40:00	Training	13.1492	15.0496
14_P2_ASU.png	2014-05-19 07:30:00	2014-05-21 07:30:00	Training	17.8993	18.3646
14_P2_CELL.png	2014-06-25 07:30:00	2014-06-27 07:30:00	Training	13.9652	13.2542
14_P2_FA.png	2014-10-15 08:00:00	2014-10-22 08:00:00	Training	6.12613	5.68761
14_P3_ CP.png	2014-07-16 07:40:00	2014-07-18 07:30:00	Training	12.8402	14.1224
14_P3_ASU.png	2014-07-11 07:44:00	2014-07-14 07:44:00	Training	13.3262	13.0972
14_P3_CELL.png	2014-09-29 07:40:00	2014-10-01 07:40:00	Training	9.06836	8.59454
14_P4_ CP.png	2014-06-27 07:20:00	2014-06-30 07:40:00	Training	11.921	11.4734
4_P4_ CP.png	2014-05-02 07:44:00	2014-05-05 08:00:00	Test	7.97669	7.59946
14_P4_CELL.png	2014-06-25 07:30:00	2014-06-27 07:30:00	Training	16.2121	15.5545
1_P1_ CP.png	2014-04-30 07:30:00	2014-05-07 07:17:00	Test	10.8083	11.9924
14_P5_ CP.png	2014-06-27 07:20:00	2014-06-30 07:40:00	Training	11.5845	11.2441
14_P5_ASU.png	2014-07-11 07:44:00	2014-07-14 07:44:00	Training	13.01	12.4284
14_P5_CELL.png	2014-07-02 07:30:00	2014-07-04 07:30:00	Training	13.3018	13.2581
14_P6_ CP.png	2014-06-27 07:20:00	2014-06-30 07:40:00	Training	10.007	9.52123
14_P6_ASU.png	2014-05-19 07:30:00	2014-05-21 07:30:00	Training	18.2085	19.5014
14_P6_FA.png	2014-07-04 08:00:00	2014-07-09 08:00:00	Training	4.54533	4.52621
15_P1_CELL.png	2014-10-10 07:40:00	2014-10-13 07:40:00	Training	8.56929	8.45589
1_P2_ CP.png	2014-04-30 07:30:00	2014-05-07 07:17:00	Test	10.4599	12.5504
15_P2_CELL.png	2014-06-27 07:30:00	2014-06-30 07:30:00	Training	10.8755	10.753
15_P3_ CP.png	2014-07-18 07:30:00	2014-07-21 08:29:00	Training	9.22526	9.79534
15_P3_CELL.png	2014-10-01 07:40:00	2014-10-03 07:40:00	Training	10.0395	9.87356
15_P4_ CP.png	2014-06-30 07:40:00	2014-07-02 07:34:00	Training	13.7974	13.9698
15_P4_ASU.png	2014-05-21 07:30:00	2014-05-23 07:44:00	Training	13.4536	14.041
15_P4_CELL.png	2014-06-27 07:30:00	2014-06-30 07:30:00	Training	11.8129	11.8611
15_P4_FA.png	2014-07-09 08:00:00	2014-07-14 08:00:00	Training	6.66576	6.71442
15_P4_GT.png	2014-07-07 08:00:00	2014-07-09 07:44:00	Training	13.6978	16.5084
15_P5_ASU.png	2014-07-14 07:44:00	2014-07-18 07:30:00	Training	9.58366	9.86895
15_P5_CELL.png	2014-07-04 07:30:00	2014-07-07 07:30:00	Training	11.7382	11.6956
15_P5_GT.png	2014-07-07 08:00:00	2014-07-09 07:44:00	Training	11.4986	11.4485
15_P6_ CP.png	2014-06-30 07:40:00	2014-07-02 07:34:00	Training	12.9264	12.9774
15_P6_ASU.png	2014-05-21 07:30:00	2014-05-23 07:44:00	Training	15.7626	15.4572
15_P6_FA.png	2014-07-09 08:00:00	2014-07-11 08:00:00	Training	10.3738	9.59091
15_P6_GT.png	2014-07-07 08:00:00	2014-07-09 07:44:00	Training	11.6019	11.0192
9_P2_ASU.png	2014-05-07 07:15:00	2014-05-09 07:15:00	Test	11.9257	11.355
9_P6_ASU.png	2014-05-07 07:15:00	2014-05-09 07:15:00	Test	10.9975	10.9144
16_P3_ASU.png	2014-09-22 07:30:00	2014-09-29 11:19:00	Training	2.35591	2.02551
16_P3_CELL.png	2014-10-03 07:40:00	2014-10-06 09:40:00	Training	4.45601	4.20865
16_P3_FA.png	2014-06-18 07:44:00	2014-06-20 08:00:00	Training	15.1453	17.0709
5_P4_CELL.png	2014-05-07 07:30:00	2014-05-09 07:30:00	Test	10.5562	11.3768
16_P4_CELL.png	2014-06-30 07:30:00	2014-07-02 07:30:00	Training	14.5558	14.4669
6_P6_ CP.png	2014-05-07 07:17:00	2014-05-09 07:30:00	Test	9.87853	8.70841
16_P5_CELL.png	2014-07-07 07:30:00	2014-07-09 07:30:00	Training	13.5952	14.0916
16_P5_GT.png	2014-07-09 07:44:00	2014-07-11 07:44:00	Training	8.99552	7.97222
16_P6_ CP.png	2014-07-02 07:34:00	2014-07-04 07:30:00	Training	11.9755	11.5434
16_P6_FA.png	2014-07-11 08:00:00	2014-07-14 08:00:00	Training	8.47194	7.79568
16_P6_GT.png	2014-07-09 07:44:00	2014-07-11 07:44:00	Training	9.14134	8.01968
7_P1_FA.png	2014-05-07 08:00:00	2014-05-09 07:44:00	Test	9.60533	8.83171
17_P2_ASU.png	2014-06-23 07:30:00	2014-06-30 07:30:00	Training	14.0567	13.379
10_P6_ASU.png	2014-05-09 07:15:00	2014-05-12 07:30:00	Test	11.079	8.75982
17_P2_FA.png	2015-01-07 08:00:00	2015-01-14 08:00:00	Training	4.09322	3.24817
7_P6_ CP.png	2014-05-09 07:30:00	2014-05-12 07:30:00	Test	6.51267	6.20514
17_P3_CELL.png	2014-10-06 09:40:00	2014-10-08 07:40:00	Training	10.8365	10.8824
2_P6_FA.png	2014-05-05 07:44:00	2014-05-12 08:00:00	Test	10.5285	12.0689
2_P2_ CP.png	2014-05-07 07:17:00	2014-05-14 07:40:00	Test	10.6665	9.77726
2_P3_ CP.png	2014-05-07 07:17:00	2014-05-14 07:40:00	Test	10.3354	8.87756
17_P4_CELL.png	2014-07-02 07:30:00	2014-07-04 07:30:00	Training	13.2671	13.3111
17_P4_FA.png	2014-09-17 08:00:00	2014-09-19 08:00:00	Training	15.016	16.4428
17_P4_GT.png	2014-07-11 07:44:00	2014-07-14 07:30:00	Training	4.89862	4.89796
17_P5_ASU.png	2014-09-22 07:30:00	2014-09-29 11:19:00	Training	2.81518	2.17627
17_P5_CELL.png	2014-07-09 07:30:00	2014-07-14 07:30:00	Training	6.42391	6.36256
17_P5_GT.png	2014-07-11 07:44:00	2014-07-14 07:30:00	Training	4.67907	4.06349
17_P6_ CP.png	2014-07-04 07:30:00	2014-07-07 07:50:00	Training	9.05092	8.56732
17_P6_ASU.png	2014-06-23 07:30:00	2014-06-25 07:30:00	Training	24.995	22.9812
17_P6_GT.png	2014-07-11 07:44:00	2014-07-14 07:30:00	Training	4.18822	3.90476
18_P1_CELL.png	2014-12-29 07:30:00	2014-12-31 07:30:00	Training	13.6455	13.6219
18_P1_FA.png	2014-06-25 08:00:00	2014-07-02 08:15:00	Training	9.587	9.28941
18_P2_ASU.png	2014-06-30 07:30:00	2014-07-07 07:30:00	Training	15.4296	15.253
8_P5_ CP.png	2014-05-12 07:30:00	2014-05-14 07:40:00	Test	11.2978	10.4879
18_P3_ASU.png	2014-10-06 09:59:00	2014-10-13 10:30:00	Training	2.41784	1.52077
18_P3_CELL.png	2014-10-08 07:40:00	2014-10-10 07:40:00	Training	10.7352	10.734
18_P3_FA.png	2014-06-23 08:00:00	2014-06-25 08:00:00	Training	11.8255	14.9356
18_P4_ASU.png	2014-06-25 07:30:00	2014-06-27 07:30:00	Training	15.0389	14.9683
3_P3_ASU.png	2014-05-07 07:15:00	2014-05-14 07:44:00	Test	10.9379	12.8691
7_P5_GT.png	2014-05-12 07:44:00	2014-05-14 07:44:00	Test	10.2342	10.0234
18_P5_ CP.png	2014-07-07 07:50:00	2014-07-09 07:30:00	Training	14.2556	13.4714
18_P5_ASU.png	2014-09-29 11:19:00	2014-10-06 09:59:00	Training	3.73103	2.96079
9_P1_FA.png	2014-05-12 08:00:00	2014-05-14 08:00:00	Test	12.6318	12.4822
18_P5_GT.png	2014-07-14 07:30:00	2014-07-16 07:30:00	Training	7.74126	5.27875
18_P6_ CP.png	2014-07-07 07:50:00	2014-07-09 07:30:00	Training	13.348	12.6144
18_P6_ASU.png	2014-06-25 07:30:00	2014-06-27 07:30:00	Training	17.5504	17.185
18_P6_GT.png	2014-07-14 07:30:00	2014-07-16 07:30:00	Training	5.10331	3.895
19_P1_CELL.png	2014-12-31 07:30:00	2015-01-02 07:30:00	Training	10.3352	10.5652
19_P1_FA.png	2014-07-02 08:15:00	2014-07-09 08:00:00	Training	5.15886	4.89284
19_P2_ASU.png	2014-07-07 07:30:00	2014-07-14 07:44:00	Training	11.7988	12.0537
19_P2_CELL.png	2014-07-14 07:30:00	2014-07-16 07:30:00	Training	13.5818	13.4128
19_P3_ CP.png	2014-10-03 07:30:00	2014-10-06 08:15:00	Training	8.56786	8.42677
19_P3_FA.png	2014-06-25 08:00:00	2014-06-27 08:00:00	Training	13.2416	13.9974
19_P4_ASU.png	2014-06-27 07:30:00	2014-06-30 07:30:00	Training	11.4778	11.313
2_P2_GT.png	2014-05-09 07:44:00	2014-05-16 08:00:00	Test	8.96047	9.39493
2_P3_GT.png	2014-05-09 07:44:00	2014-05-16 08:00:00	Test	8.81043	9.5922
19_P5_ CP.png	2014-07-09 07:30:00	2014-07-11 07:30:00	Training	12.1714	12.3095
19_P5_ASU.png	2014-10-06 09:59:00	2014-10-13 10:30:00	Training	2.56436	1.83362
19_P5_GT.png	2014-07-16 07:30:00	2014-07-18 07:44:00	Training	8.3062	8.07254
19_P6_ CP.png	2014-07-09 07:30:00	2014-07-11 07:30:00	Training	13.5524	11.9346
19_P6_ASU.png	2014-06-27 07:30:00	2014-06-30 07:30:00	Training	11.7777	11.2194
19_P6_GT.png	2014-07-16 07:30:00	2014-07-18 07:44:00	Training	7.408	6.42026
2_P1_ CP.png	2014-05-07 07:17:00	2014-05-14 07:40:00	Training	9.8095	9.3527
2_P1_ASU.png	2014-04-30 07:30:00	2014-05-07 07:15:00	Training	12.1847	11.8714
2_P1_CELL.png	2014-05-16 07:30:00	2014-05-23 07:30:00	Training	7.79887	7.35466
2_P1_FA.png	2014-04-25 07:44:00	2014-04-28 08:00:00	Training	8.79941	7.78791
2_P1_GT.png	2014-05-09 07:44:00	2014-05-16 08:00:00	Training	8.67449	8.48024
10_P6_ CP.png	2014-05-16 08:00:00	2014-05-19 07:44:00	Test	8.36143	7.16336
2_P2_ASU.png	2014-04-21 07:15:00	2014-04-23 07:15:00	Training	10.6487	9.69411
2_P2_CELL.png	2014-04-30 07:30:00	2014-05-02 07:30:00	Training	9.16441	8.64095
10_P6_GT.png	2014-05-19 09:00:00	2014-05-21 07:30:00	Test	9.72471	9.7769
14_P4_ASU.png	2014-05-19 07:30:00	2014-05-21 07:30:00	Test	15.9036	18.0148
2_P3_ASU.png	2014-04-30 07:30:00	2014-05-07 07:15:00	Training	12.2959	12.046
2_P3_CELL.png	2014-05-16 07:30:00	2014-05-23 07:30:00	Training	8.93523	9.11942
4_P1_ASU.png	2014-05-14 07:44:00	2014-05-21 07:30:00	Test	11.9602	14.2952
4_P3_ASU.png	2014-05-14 07:44:00	2014-05-21 07:30:00	Test	12.294	13.6521
2_P4_ CP.png	2014-04-28 08:00:00	2014-04-30 07:30:00	Training	10.2621	9.8857
4_P5_ASU.png	2014-05-14 07:44:00	2014-05-21 07:30:00	Test	10.3573	13.8994
2_P4_CELL.png	2014-04-30 07:30:00	2014-05-02 07:30:00	Training	9.19482	8.93201
2_P4_FA.png	2014-05-05 07:44:00	2014-05-12 08:00:00	Training	10.8042	10.2821
2_P4_GT.png	2014-04-30 07:44:00	2014-05-02 07:44:00	Training	9.22066	8.89757
2_P5_ CP.png	2014-04-28 08:00:00	2014-04-30 07:30:00	Training	10.0954	9.5652
2_P5_ASU.png	2014-04-30 07:30:00	2014-05-07 07:15:00	Training	12.584	12.3951
15_P2_ASU.png	2014-05-21 07:30:00	2014-05-23 07:44:00	Test	15.1152	14.0814
2_P5_GT.png	2014-04-30 07:44:00	2014-05-02 07:44:00	Training	9.55573	9.60938
2_P6_ASU.png	2014-04-21 07:15:00	2014-04-23 07:15:00	Training	10.256	9.0501
2_P6_CELL.png	2014-05-09 07:30:00	2014-05-16 07:30:00	Training	6.40193	6.29431
11_P2_CELL.png	2014-05-26 07:40:00	2014-05-28 07:30:00	Test	10.7038	7.176
2_P6_GT.png	2014-04-30 07:44:00	2014-05-02 07:44:00	Training	8.88677	8.08408
2_P7_ASU.png	2015-01-16 07:30:00	2015-01-21 08:29:00	Training	4.9934	4.81641
2_P8_ASU.png	2015-01-07 07:30:00	2015-01-16 07:30:00	Training	3.28944	2.95698
20_P1_CELL.png	2015-01-02 07:30:00	2015-01-05 07:30:00	Training	8.40161	8.28054
17_P3_FA.png	2014-06-20 08:00:00	2014-06-23 08:00:00	Test	10.8779	12.9812
20_P3_ASU.png	2014-12-31 07:30:00	2015-01-07 07:30:00	Training	1.99795	1.85941
8_P4_FA.png	2014-06-20 08:00:00	2014-06-23 08:00:00	Test	7.74723	12.5363
20_P3_FA.png	2014-06-27 08:00:00	2014-06-30 08:00:00	Training	8.7388	10.0173
20_P4_ASU.png	2014-06-30 07:30:00	2014-07-02 07:44:00	Training	12.3708	11.8721
17_P4_ASU.png	2014-06-23 07:30:00	2014-06-25 07:30:00	Test	22.0052	22.9676
20_P4_FA.png	2014-10-08 08:00:00	2014-10-10 08:00:00	Training	11.5784	11.7799
20_P4_GT.png	2014-07-18 07:44:00	2014-07-21 07:44:00	Training	6.38374	6.39637
20_P5_ CP.png	2014-07-11 07:30:00	2014-07-14 07:40:00	Training	10.0394	9.47903
20_P5_GT.png	2014-07-18 07:44:00	2014-07-21 07:44:00	Training	7.76582	7.71888
20_P6_ CP.png	2014-07-11 07:30:00	2014-07-14 07:40:00	Training	9.00195	8.97338
20_P6_ASU.png	2014-06-30 07:30:00	2014-07-02 07:44:00	Training	15.835	15.619
20_P6_FA.png	2014-09-29 08:00:00	2014-10-08 08:00:00	Training	6.44927	6.40625
20_P6_GT.png	2014-07-18 07:44:00	2014-07-21 07:44:00	Training	7.27146	6.77755
21_P1_CELL.png	2015-01-05 07:30:00	2015-01-07 07:30:00	Training	9.32848	8.9743
21_P1_FA.png	2014-09-17 08:00:00	2014-09-19 08:00:00	Training	15.9859	15.7843
4_P3_CELL.png	2014-06-23 07:40:00	2014-06-25 07:30:00	Test	16.7788	16.9873
21_P2_CELL.png	2014-09-24 07:40:00	2014-09-26 07:40:00	Training	15.4584	16.1071
21_P3_ CP.png	2014-10-08 11:39:00	2014-10-10 07:25:00	Training	8.6981	8.51015
17_P1_FA.png	2014-06-18 07:44:00	2014-06-25 08:00:00	Test	9.73377	9.74406
5_P3_CELL.png	2014-06-25 07:30:00	2014-06-27 07:30:00	Test	14.3211	14.6131
21_P3_FA.png	2014-06-30 08:00:00	2014-07-02 08:15:00	Training	12.4621	12.402
21_P4_ CP.png	2014-07-14 07:40:00	2014-07-16 07:40:00	Training	14.563	14.1664
7_P3_ASU.png	2014-06-25 07:30:00	2014-06-27 07:30:00	Test	16.2408	15.7411
21_P4_CELL.png	2014-07-14 07:30:00	2014-07-16 07:30:00	Training	12.7853	12.6501
21_P4_FA.png	2014-10-10 08:00:00	2014-10-13	Training	7.14435	4.92414
21_P4_GT.png	2014-07-21 07:44:00	2014-07-23 07:44:00	Training	7.6151	6.05035
4_P1_CELL.png	2014-06-23 07:40:00	2014-06-30 07:30:00	Test	10.6282	11.6256
21_P5_ASU.png	2014-12-31 07:30:00	2015-01-07 07:30:00	Training	2.3127	2.03373
21_P5_GT.png	2014-07-21 07:44:00	2014-07-23 07:44:00	Training	7.9795	6.16898
21_P6_ CP.png	2014-07-14 07:40:00	2014-07-16 07:40:00	Training	26.7904	25.869
21_P6_ASU.png	2014-07-02 07:44:00	2014-07-04 07:30:00	Training	12.1299	12.7978
5_P6_CELL.png	2014-06-23 07:40:00	2014-06-30 07:30:00	Test	10.9762	10.7756
21_P6_GT.png	2014-07-21 07:44:00	2014-07-23 07:44:00	Training	7.40869	6.78588
16_P4_ CP.png	2014-07-02 07:34:00	2014-07-04 07:30:00	Test	10.131	12.9375
22_P2_ASU.png	2014-09-24 07:44:00	2014-09-26 07:44:00	Training	16.2736	16.88
22_P2_CELL.png	2014-09-26 07:40:00	2014-09-29 07:40:00	Training	6.48235	6.20664
22_P3_ CP.png	2014-10-10 07:25:00	2014-10-13 08:25:00	Training	7.43372	6.9002
21_P4_ASU.png	2014-07-02 07:44:00	2014-07-04 07:30:00	Test	12.0241	7.64597
22_P3_CELL.png	2015-01-02 07:30:00	2015-01-05 07:30:00	Training	8.14799	7.75963
22_P3_FA.png	2014-07-02 08:15:00	2014-07-04 08:00:00	Training	8.9889	8.80155
22_P4_ CP.png	2014-07-16 07:40:00	2014-07-18 07:30:00	Training	13.7094	14.2898
22_P4_ASU.png	2014-07-04 07:30:00	2014-07-07 07:30:00	Training	10.5583	11.0725
22_P4_FA.png	2014-10-13	2014-10-15 08:00:00	Training	7.8612	4.67496
11_P5_ASU.png	2014-07-04 07:30:00	2014-07-07 07:30:00	Test	11.066	10.9008
22_P5_ CP.png	2014-07-16 07:40:00	2014-07-18 07:30:00	Training	13.361	13.5282
22_P5_ASU.png	2015-01-07 07:30:00	2015-01-16 07:30:00	Training	4.47431	4.38705
22_P5_CELL.png	2014-12-29 07:30:00	2015-01-05 07:30:00	Training	7.6148	7.67386
22_P5_GT.png	2014-07-23 07:44:00	2014-07-25 07:30:00	Training	7.73499	4.93717
22_P6_ CP.png	2014-07-16 07:40:00	2014-07-18 07:30:00	Training	13.0279	13.8416
22_P6_ASU.png	2014-07-04 07:30:00	2014-07-07 07:30:00	Training	11.3785	11.9854
22_P6_FA.png	2014-10-15 08:00:00	2014-10-22 08:00:00	Training	7.41493	7.10858
22_P6_GT.png	2014-07-23 07:44:00	2014-07-25 07:30:00	Training	7.49057	7.29843
23_P2_ASU.png	2014-09-26 07:44:00	2014-09-29 11:19:00	Training	4.52632	4.123
23_P2_CELL.png	2014-09-29 07:40:00	2014-10-01 07:40:00	Training	9.42383	9.44464
23_P3_ CP.png	2014-10-13 08:25:00	2014-10-15 07:30:00	Training	8.31919	7.92701
23_P3_CELL.png	2015-01-05 07:30:00	2015-01-07 07:30:00	Training	8.74862	8.61562
23_P3_FA.png	2014-07-04 08:00:00	2014-07-09 08:00:00	Training	4.34533	2.77849
23_P4_ASU.png	2014-07-07 07:30:00	2014-07-09 07:30:00	Training	11.0077	9.60938
23_P4_FA.png	2014-10-15 08:00:00	2014-10-20 08:00:00	Training	4.09735	3.95385
23_P4_GT.png	2014-07-25 07:30:00	2014-07-28 07:44:00	Training	9.15575	9.41286
18_P4_CELL.png	2014-07-04 07:30:00	2014-07-07 07:30:00	Test	11.1014	11.6122
23_P5_ASU.png	2015-01-16 07:30:00	2015-01-21 08:29:00	Training	5.35986	4.84061
17_P4_ CP.png	2014-07-04 07:30:00	2014-07-07 07:50:00	Test	7.38235	10.1806
23_P5_FA.png	2014-07-04 08:00:00	2014-07-09 08:00:00	Training	3.84379	3.83187
23_P5_GT.png	2014-07-25 07:30:00	2014-07-28 07:44:00	Training	4.55307	3.74533
23_P6_ CP.png	2014-07-18 07:30:00	2014-07-21 08:29:00	Training	8.66794	9.2238
23_P6_ASU.png	2014-07-07 07:30:00	2014-07-09 07:30:00	Training	16.4304	18.3036
23_P6_GT.png	2014-07-25 07:30:00	2014-07-28 07:44:00	Training	5.8582	4.51615
24_P1_FA.png	2014-10-08 08:00:00	2014-10-10 08:00:00	Training	11.3622	11.6254
24_P2_ASU.png	2014-09-29 11:19:00	2014-10-01 09:14:00	Training	6.79251	6.18667
24_P2_CELL.png	2014-10-01 07:40:00	2014-10-03 07:40:00	Training	10.6452	10.041
12_P3_ASU.png	2014-07-07 07:30:00	2014-07-09 07:30:00	Test	12.467	10.6466
24_P3_CELL.png	2015-01-07 07:30:00	2015-01-09 07:30:00	Training	6.63475	6.38278
24_P3_FA.png	2014-07-09 08:00:00	2014-07-14 08:00:00	Training	5.60248	5.39985
24_P4_ASU.png	2014-07-09 07:30:00	2014-07-11 07:44:00	Training	11.5222	10.8767
24_P4_CELL.png	2014-10-08 07:40:00	2014-10-15 07:40:00	Training	7.76628	7.45798
17_P2_CELL.png	2014-07-07 07:30:00	2014-07-09 07:30:00	Test	14.2535	13.8192
24_P5_FA.png	2014-07-09 08:00:00	2014-07-11 08:00:00	Training	7.3322	6.15294
24_P6_ASU.png	2014-07-09 07:30:00	2014-07-11 07:44:00	Training	15.8008	15.8821
24_P6_FA.png	2014-12-31 08:00:00	2015-01-07 08:00:00	Training	6.09199	5.56416
25_P1_FA.png	2014-10-10 08:00:00	2014-10-15 08:00:00	Training	5.48096	2.05579
25_P2_ASU.png	2014-10-01 09:14:00	2014-10-03 09:00:00	Training	5.51626	5.25405
19_P4_CELL.png	2014-07-07 07:30:00	2014-07-09 07:30:00	Test	13.5773	13.7496
25_P3_ CP.png	2014-10-17 07:30:00	2014-10-22 07:15:00	Training	5.77664	5.66068
25_P3_CELL.png	2015-01-09 07:30:00	2015-01-12 07:30:00	Training	6.71721	6.36987
25_P4_ASU.png	2014-07-11 07:44:00	2014-07-14 07:44:00	Training	13.7767	13.4136
14_P4_FA.png	2014-07-04 08:00:00	2014-07-09 08:00:00	Test	4.79914	3.74528
16_P4_GT.png	2014-07-09 07:44:00	2014-07-11 07:44:00	Test	10.0313	9.62632
25_P5_FA.png	2014-07-11 08:00:00	2014-07-14 08:00:00	Training	9.55669	9.64957
25_P5_GT.png	2014-09-29 07:44:00	2014-10-01 07:44:00	Training	14.6556	14.4395
25_P6_ CP.png	2014-09-29 07:30:00	2014-10-01 07:40:00	Training	14.3934	14.2882
25_P6_ASU.png	2014-07-11 07:44:00	2014-07-14 07:44:00	Training	13.3721	12.7899
18_P2_CELL.png	2014-07-09 07:30:00	2014-07-14 07:30:00	Test	6.3297	6.31061
25_P6_GT.png	2014-09-29 07:44:00	2014-10-01 07:44:00	Training	13.1975	14.7445
26_P1_FA.png	2014-10-15 08:00:00	2014-10-20 08:00:00	Training	4.1872	3.60761
26_P2_ASU.png	2014-10-03 09:00:00	2014-10-06 09:59:00	Training	4.7171	4.20119
20_P4_CELL.png	2014-07-09 07:30:00	2014-07-14 07:30:00	Test	6.82045	5.99446
6_P1_CELL.png	2014-07-07 07:30:00	2014-07-14 07:30:00	Test	9.40579	5.84608
7_P6_CELL.png	2014-07-07 07:30:00	2014-07-14 07:30:00	Test	9.50968	5.34279
26_P5_ CP.png	2014-10-01 07:40:00	2014-10-03 07:30:00	Training	13.0403	13.263
26_P6_ASU.png	2014-07-14 07:44:00	2014-07-18 07:30:00	Training	10.1702	9.767
27_P1_FA.png	2014-10-20 08:00:00	2014-10-22 08:00:00	Training	6.89209	5.70594
27_P2_ASU.png	2014-10-06 09:59:00	2014-10-08 09:10:00	Training	5.73695	5.19297
27_P2_CELL.png	2014-10-08 07:40:00	2014-10-10 07:40:00	Training	12.7055	13.1818
27_P4_ CP.png	2014-10-03 07:30:00	2014-10-06 08:15:00	Training	7.93165	7.56799
27_P4_ASU.png	2014-09-22 07:30:00	2014-09-24 07:44:00	Training	14.6858	18.5122
18_P4_GT.png	2014-07-14 07:30:00	2014-07-16 07:30:00	Test	9.69601	9.87905
18_P5_CELL.png	2014-07-14 07:30:00	2014-07-16 07:30:00	Test	13.3919	13.8042
27_P5_ CP.png	2014-10-03 07:30:00	2014-10-06 08:15:00	Training	8.2979	7.80952
27_P5_FA.png	2014-09-17 08:00:00	2014-09-19 08:00:00	Training	13.6346	13.4595
28_P2_ASU.png	2014-10-08 09:10:00	2014-10-10 09:10:00	Training	5.84022	3.74206
28_P2_CELL.png	2014-10-10 07:40:00	2014-10-13 07:40:00	Training	9.47642	9.72424
21_P5_ CP.png	2014-07-14 07:40:00	2014-07-16 07:40:00	Test	26.6538	23.4692
19_P4_GT.png	2014-07-16 07:30:00	2014-07-18 07:44:00	Test	7.71066	7.55325
23_P5_ CP.png	2014-07-18 07:30:00	2014-07-21 08:29:00	Test	9.35371	8.89359
28_P4_CELL.png	2015-01-02 07:30:00	2015-01-05 07:30:00	Training	9.40209	9.32655
28_P4_FA.png	2015-01-07 08:00:00	2015-01-14 08:00:00	Training	5.11464	4.69122
28_P5_ CP.png	2014-10-06 08:15:00	2014-10-08 11:39:00	Training	9.20645	9.20642
22_P4_GT.png	2014-07-23 07:44:00	2014-07-25 07:30:00	Test	7.14323	6.36313
29_P2_ASU.png	2014-10-10 09:10:00	2014-10-13 10:30:00	Training	3.78275	3.62078
29_P2_CELL.png	2014-10-13 07:40:00	2014-10-15 07:40:00	Training	10.0819	10.3763
29_P4_ASU.png	2014-09-26 07:44:00	2014-09-29 11:19:00	Training	4.44542	4.04352
29_P4_CELL.png	2015-01-05 07:30:00	2015-01-07 07:30:00	Training	10.4398	10.6124
21_P2_ASU.png	2014-09-22 07:30:00	2014-09-24 07:44:00	Test	13.7803	18.4616
28_P6_ASU.png	2014-09-22 07:30:00	2014-09-24 07:44:00	Test	11.9601	17.6018
3_P1_ CP.png	2014-05-14 07:40:00	2014-05-21 07:30:00	Training	8.34379	8.21425
3_P1_ASU.png	2014-05-07 07:15:00	2014-05-14 07:44:00	Training	12.319	12.5736
3_P1_FA.png	2014-04-28 08:00:00	2014-04-30 08:00:00	Training	11.2994	10.6633
3_P1_GT.png	2014-05-16 08:00:00	2014-05-23 07:44:00	Training	9.80602	9.2718
3_P2_ CP.png	2014-05-14 07:40:00	2014-05-21 07:30:00	Training	11.0637	10.996
3_P2_ASU.png	2014-04-23 07:15:00	2014-04-25 07:15:00	Training	10.4773	10.4059
3_P2_CELL.png	2014-05-02 07:30:00	2014-05-05 07:30:00	Training	4.20667	3.23172
3_P2_GT.png	2014-05-16 08:00:00	2014-05-23 07:44:00	Training	9.7591	9.52785
3_P3_ CP.png	2014-05-14 07:40:00	2014-05-21 07:30:00	Training	11.5576	11.0255
12_P3_CELL.png	2014-09-24 07:40:00	2014-09-26 07:40:00	Test	9.22762	8.54845
8_P1_CELL.png	2014-09-24 07:40:00	2014-09-26 07:40:00	Test	12.611	12.888
3_P3_GT.png	2014-05-16 08:00:00	2014-05-23 07:44:00	Training	9.58582	9.30259
3_P4_ CP.png	2014-04-30 07:30:00	2014-05-02 07:44:00	Training	10.3465	10.1531
3_P4_ASU.png	2014-04-23 07:15:00	2014-04-25 07:15:00	Training	10.4756	10.4737
3_P4_CELL.png	2014-05-02 07:30:00	2014-05-05 07:30:00	Training	6.90492	6.77239
3_P4_GT.png	2014-05-02 07:44:00	2014-05-05 07:44:00	Training	8.06409	7.1045
3_P5_ CP.png	2014-04-30 07:30:00	2014-05-02 07:44:00	Training	9.61714	9.3168
3_P5_ASU.png	2014-05-07 07:15:00	2014-05-14 07:44:00	Training	12.5893	12.8034
28_P4_ASU.png	2014-09-24 07:44:00	2014-09-26 07:44:00	Test	12.9713	16.1682
3_P5_GT.png	2014-05-02 07:44:00	2014-05-05 07:44:00	Training	6.87286	6.6164
3_P6_ CP.png	2014-04-30 07:30:00	2014-05-02 07:44:00	Training	10.5798	9.64726
29_P6_ASU.png	2014-09-24 07:44:00	2014-09-26 07:44:00	Test	12.9201	15.253
3_P6_CELL.png	2014-05-16 07:30:00	2014-05-23 07:30:00	Training	8.0246	7.96052
3_P6_GT.png	2014-05-02 07:44:00	2014-05-05 07:44:00	Training	6.83982	6.86045
3_P8_ASU.png	2015-01-16 07:30:00	2015-01-21 08:29:00	Training	4.83441	4.4453
30_P1_FA.png	2014-12-31 08:00:00	2015-01-02 08:00:00	Training	7.64235	7.74678
30_P2_ASU.png	2014-10-13 10:30:00	2014-10-15 08:50:00	Training	5.69104	4.89851
30_P3_FA.png	2014-12-31 08:00:00	2015-01-02 08:00:00	Training	8.86597	9.19113
30_P4_ CP.png	2014-10-10 07:25:00	2014-10-13 08:25:00	Training	7.05927	6.40207
30_P4_ASU.png	2014-09-29 11:19:00	2014-10-01 09:14:00	Training	5.86434	5.80399
30_P4_CELL.png	2015-01-07 07:30:00	2015-01-09 07:30:00	Training	5.99971	5.09629
30_P5_ CP.png	2014-10-10 07:25:00	2014-10-13 08:25:00	Training	6.56267	6.1968
30_P5_FA.png	2014-09-29 08:00:00	2014-10-08 08:00:00	Training	6.93648	4.45161
30_P6_ASU.png	2014-09-26 07:44:00	2014-09-29 11:19:00	Training	5.06935	4.7191
31_P1_FA.png	2015-01-02 08:00:00	2015-01-05 08:00:00	Training	5.76083	3.974
25_P5_ CP.png	2014-09-29 07:30:00	2014-10-01 07:40:00	Test	12.4744	14.5415
31_P2_CELL.png	2014-12-29 07:30:00	2015-01-05 07:30:00	Training	8.17748	8.03614
31_P3_FA.png	2015-01-02 08:00:00	2015-01-05 08:00:00	Training	4.64523	4.4973
31_P4_ CP.png	2014-10-13 08:25:00	2014-10-15 07:30:00	Training	8.06303	7.99612
25_P4_GT.png	2014-09-29 07:44:00	2014-10-01 07:44:00	Test	14.2233	14.7445
31_P6_ASU.png	2014-09-29 11:19:00	2014-10-01 09:14:00	Test	6.52	6.31423
31_P5_ CP.png	2014-10-13 08:25:00	2014-10-15 07:30:00	Training	7.9457	7.59156
31_P5_FA.png	2014-10-08 08:00:00	2014-10-10 08:00:00	Training	8.75204	9.65435
31_P5_GT.png	2014-10-13 07:44:00	2014-10-15 07:50:00	Training	10.8856	10.3586
31_P6_ CP.png	2014-10-13 08:25:00	2014-10-15 07:30:00	Training	9.09263	8.11016
31_P4_ASU.png	2014-10-01 09:14:00	2014-10-03 09:00:00	Test	8.71381	5.43805
31_P6_GT.png	2014-10-13 07:44:00	2014-10-15 07:50:00	Training	11.909	12.0008
32_P1_FA.png	2015-01-05 08:00:00	2015-01-07 08:00:00	Training	8.19936	7.59549
32_P3_FA.png	2015-01-05 08:00:00	2015-01-07 08:00:00	Training	8.0416	7.57544
32_P4_ CP.png	2014-10-15 07:30:00	2014-10-17 07:30:00	Training	9.26366	9.17397
32_P4_ASU.png	2014-10-03 09:00:00	2014-10-06 09:59:00	Training	4.60301	4.0006
32_P4_GT.png	2014-10-15 07:50:00	2014-10-17 07:44:00	Training	5.0408	5.02526
32_P5_FA.png	2014-10-10 08:00:00	2014-10-15 08:00:00	Training	3.40135	3.44647
9_P1_ CP.png	2014-09-29 07:30:00	2014-10-06 08:15:00	Test	7.40024	8.56155
25_P2_CELL.png	2014-10-03 07:40:00	2014-10-06 09:40:00	Test	5.41216	4.78733
32_P6_ASU.png	2014-10-01 09:14:00	2014-10-03 09:00:00	Training	5.78091	5.82648
32_P6_GT.png	2014-10-15 07:50:00	2014-10-17 07:44:00	Training	5.29954	5.6636
33_P3_FA.png	2015-01-07 08:00:00	2015-01-14 08:00:00	Training	4.356	3.81531
33_P4_ CP.png	2014-10-17 07:30:00	2014-10-22 07:15:00	Training	6.40305	6.70673
33_P4_ASU.png	2014-10-06 09:59:00	2014-10-08 09:10:00	Training	5.02429	4.83414
33_P4_GT.png	2014-10-17 07:44:00	2014-10-20 08:00:00	Training	4.97055	4.32361
33_P5_GT.png	2014-10-17 07:44:00	2014-10-20 08:00:00	Training	4.18565	4.1885
33_P6_ CP.png	2014-10-17 07:30:00	2014-10-22 07:15:00	Training	6.52955	6.55543
33_P6_ASU.png	2014-10-03 09:00:00	2014-10-06 09:59:00	Training	4.99306	4.74277
33_P6_GT.png	2014-10-17 07:44:00	2014-10-20 08:00:00	Training	3.97807	3.51293
34_P3_FA.png	2015-01-14 08:00:00	2015-01-16 08:00:00	Training	6.6837	5.68083
34_P4_ CP.png	2014-10-22 07:15:00	2014-10-24 07:20:00	Training	6.93528	5.53118
34_P4_ASU.png	2014-10-08 09:10:00	2014-10-10 09:10:00	Training	4.48428	3.88442
11_P1_ASU.png	2014-09-29 11:19:00	2014-10-06 09:59:00	Test	5.55452	2.07929
34_P5_GT.png	2014-10-20 08:00:00	2014-10-22 08:00:00	Training	10.044	10.4127
34_P6_ CP.png	2014-10-22 07:15:00	2014-10-24 07:20:00	Training	6.552	6.29815
34_P6_ASU.png	2014-10-06 09:59:00	2014-10-08 09:10:00	Training	6.36664	6.00202
17_P3_ASU.png	2014-09-29 11:19:00	2014-10-06 09:59:00	Test	4.52072	2.14957
35_P4_ASU.png	2014-10-10 09:10:00	2014-10-13 10:30:00	Training	3.88985	3.5276
35_P6_ASU.png	2014-10-08 09:10:00	2014-10-10 09:10:00	Training	4.74048	4.55556
36_P4_ CP.png	2015-01-07 07:44:00	2015-01-20 07:34:00	Training	3.22363	3.03344
36_P4_ASU.png	2014-10-13 10:30:00	2014-10-15 08:50:00	Training	6.30246	4.84584
36_P5_ CP.png	2015-01-07 07:44:00	2015-01-20 07:34:00	Training	3.54785	2.91344
36_P5_FA.png	2014-12-31 08:00:00	2015-01-02 08:00:00	Training	9.15626	8.87118
26_P2_CELL.png	2014-10-06 09:40:00	2014-10-08 07:40:00	Test	12.031	13.5244
20_P3_ CP.png	2014-10-06 08:15:00	2014-10-08 11:39:00	Test	7.56915	8.6449
37_P4_ASU.png	2014-10-15 08:50:00	2014-10-17 10:30:00	Training	6.1048	4.79578
37_P5_FA.png	2015-01-02 08:00:00	2015-01-05 08:00:00	Training	4.74938	4.11289
37_P6_ASU.png	2014-10-13 10:30:00	2014-10-15 08:50:00	Training	6.66798	5.95546
38_P5_FA.png	2015-01-05 08:00:00	2015-01-07 08:00:00	Training	7.18226	6.1427
38_P6_ASU.png	2014-10-15 08:50:00	2014-10-17 10:30:00	Training	5.83427	5.81783
39_P4_ASU.png	2014-12-31 07:30:00	2015-01-02 07:30:00	Training	8.20019	7.83989
29_P5_ CP.png	2014-10-08 11:39:00	2014-10-10 07:25:00	Test	7.35059	8.0871
36_P6_ASU.png	2014-10-10 09:10:00	2014-10-13 10:30:00	Test	3.7238	4.36623
16_P1_CELL.png	2014-10-13 07:40:00	2014-10-15 07:40:00	Test	10.067	8.1091
31_P4_GT.png	2014-10-13 07:44:00	2014-10-15 07:50:00	Test	11.6908	11.3641
4_P2_ASU.png	2014-04-25 07:15:00	2014-04-28 07:15:00	Training	7.82762	7.45701
4_P2_CELL.png	2014-05-05 07:30:00	2014-05-07 07:30:00	Training	5.26494	5.21213
21_P6_FA.png	2014-10-08 08:00:00	2014-10-15 08:00:00	Test	7.72534	6.84359
28_P3_FA.png	2014-10-08 08:00:00	2014-10-15 08:00:00	Test	2.05767	1.58907
24_P3_ CP.png	2014-10-15 07:30:00	2014-10-17 07:30:00	Test	9.13114	8.36788
32_P6_ CP.png	2014-10-15 07:30:00	2014-10-17 07:30:00	Test	8.99832	8.73395
32_P5_GT.png	2014-10-15 07:50:00	2014-10-17 07:44:00	Test	5.11027	4.71967
4_P4_CELL.png	2014-05-05 07:30:00	2014-05-07 07:30:00	Training	7.59234	7.32707
4_P4_GT.png	2014-05-05 07:44:00	2014-05-07 08:15:00	Training	11.5693	10.8186
4_P5_ CP.png	2014-05-02 07:44:00	2014-05-05 08:00:00	Training	7.46429	7.06512
31_P2_ASU.png	2014-10-15 08:50:00	2014-10-17 10:30:00	Test	6.57904	4.79276
4_P5_CELL.png	2014-05-05 07:30:00	2014-05-07 07:30:00	Training	7.27259	7.14811
4_P5_FA.png	2014-04-30 08:00:00	2014-05-02 08:00:00	Training	9.14801	9.02542
4_P5_GT.png	2014-05-05 07:44:00	2014-05-07 08:15:00	Training	11.1109	10.8689
4_P6_ CP.png	2014-05-02 07:44:00	2014-05-05 08:00:00	Training	7.30221	6.83478
17_P3_GT.png	2014-10-13 07:44:00	2014-10-20 08:00:00	Test	6.17204	5.3223
4_P6_GT.png	2014-05-05 07:44:00	2014-05-07 08:15:00	Training	10.7248	10.6173
24_P4_FA.png	2014-10-20 08:00:00	2014-10-22 08:00:00	Test	8.98827	8.92655
40_P4_ASU.png	2015-01-02 07:30:00	2015-01-07 07:30:00	Training	3.06635	2.65741
40_P5_FA.png	2015-01-14 08:00:00	2015-01-16 08:00:00	Training	6.80192	6.52539
40_P6_ASU.png	2014-12-31 07:30:00	2015-01-02 07:30:00	Training	7.08775	6.78757
41_P4_ASU.png	2015-01-07 07:30:00	2015-01-16 07:30:00	Training	3.70303	2.94407
41_P6_ASU.png	2015-01-02 07:30:00	2015-01-07 07:30:00	Training	2.6789	2.5625
42_P4_ASU.png	2015-01-16 07:30:00	2015-01-21 08:29:00	Training	4.31721	4.68733
42_P6_ASU.png	2015-01-07 07:30:00	2015-01-16 07:30:00	Training	3.16295	2.86659
43_P4_ASU.png	2015-01-21 08:29:00	2015-01-23 07:44:00	Training	6.26372	5.55757
43_P6_ASU.png	2015-01-16 07:30:00	2015-01-21 08:29:00	Training	4.32673	4.22747
34_P4_GT.png	2014-10-20 08:00:00	2014-10-22 08:00:00	Test	9.44578	7.15873
5_P1_ CP.png	2014-06-25 07:30:00	2014-07-02 07:34:00	Training	12.9672	12.8933
5_P1_CELL.png	2014-06-30 07:30:00	2014-07-07 07:30:00	Training	10.99	11.1964
5_P1_FA.png	2014-05-02 08:00:00	2014-05-05 07:44:00	Training	8.55442	8.18395
5_P1_GT.png	2014-07-07 08:00:00	2014-07-14 07:30:00	Training	6.43733	5.45501
5_P2_ CP.png	2014-06-25 07:30:00	2014-07-02 07:34:00	Training	11.747	11.1509
5_P2_ASU.png	2014-04-28 07:15:00	2014-04-30 07:30:00	Training	10.6889	10.7904
5_P2_CELL.png	2014-05-07 07:30:00	2014-05-09 07:30:00	Training	14.2991	14.8628
5_P2_GT.png	2014-07-07 08:00:00	2014-07-14 07:30:00	Training	5.5029	5.52495
34_P6_GT.png	2014-10-20 08:00:00	2014-10-22 08:00:00	Test	10.4669	10.128
5_P3_GT.png	2014-07-07 08:00:00	2014-07-09 07:44:00	Training	12.4949	11.5712
5_P4_ CP.png	2014-05-05 08:00:00	2014-05-07 07:17:00	Training	10.4501	10.1232
5_P4_ASU.png	2014-04-28 07:15:00	2014-04-30 07:30:00	Training	11.2669	10.8915
26_P3_ CP.png	2014-10-22 07:15:00	2014-10-24 07:20:00	Test	7.963	5.96792
5_P4_GT.png	2014-05-07 08:15:00	2014-05-09 07:44:00	Training	11.6746	10.6182
5_P5_ CP.png	2014-05-05 08:00:00	2014-05-07 07:17:00	Training	10.5471	10.3106
5_P5_CELL.png	2014-05-07 07:30:00	2014-05-09 07:30:00	Training	10.444	10.482
5_P5_GT.png	2014-05-07 08:15:00	2014-05-09 07:44:00	Training	11.1694	10.3442
5_P6_ CP.png	2014-05-05 08:00:00	2014-05-07 07:17:00	Training	10.9798	9.9412
5_P6_ASU.png	2014-04-28 07:15:00	2014-04-30 07:30:00	Training	10.6914	10.2171
20_P3_CELL.png	2014-12-29 07:30:00	2014-12-31 07:30:00	Test	12.226	13.8294
5_P6_GT.png	2014-05-07 08:15:00	2014-05-09 07:44:00	Training	11.2067	10.8237
6_P1_ CP.png	2014-07-02 07:34:00	2014-07-09 07:30:00	Training	10.3861	10.7783
6_P1_ASU.png	2014-06-23 07:30:00	2014-06-30 07:30:00	Training	13.394	13.4226
26_P4_CELL.png	2014-12-29 07:30:00	2014-12-31 07:30:00	Test	12.1735	15.337
6_P1_FA.png	2014-05-05 07:44:00	2014-05-07 08:00:00	Training	9.41814	9.2646
6_P1_GT.png	2014-07-14 07:30:00	2014-07-21 07:44:00	Training	6.27453	5.61636
6_P2_ CP.png	2014-07-02 07:34:00	2014-07-09 07:30:00	Training	11.847	11.6503
6_P2_ASU.png	2014-04-30 07:30:00	2014-05-02 07:15:00	Training	10.1076	10.3582
6_P2_CELL.png	2014-05-09 07:30:00	2014-05-14 07:30:00	Training	3.58915	2.60938
6_P2_GT.png	2014-07-14 07:30:00	2014-07-21 07:44:00	Training	8.30585	7.52592
6_P3_ASU.png	2014-06-23 07:30:00	2014-06-25 07:30:00	Training	24.0325	23.537
6_P3_CELL.png	2014-06-27 07:30:00	2014-06-30 07:30:00	Training	10.4846	10.3971
6_P3_GT.png	2014-07-09 07:44:00	2014-07-11 07:44:00	Training	11.0019	10.372
6_P4_ CP.png	2014-05-07 07:17:00	2014-05-09 07:30:00	Training	8.2873	7.64283
6_P4_ASU.png	2014-04-30 07:30:00	2014-05-02 07:15:00	Training	11.1875	10.9033
6_P4_CELL.png	2014-05-09 07:30:00	2014-05-14 07:30:00	Training	3.48499	3.31117
6_P4_GT.png	2014-05-09 07:44:00	2014-05-12 07:44:00	Training	8.28725	8.30955
6_P5_ CP.png	2014-05-07 07:17:00	2014-05-09 07:30:00	Training	11.3804	8.66795
6_P5_ASU.png	2014-06-23 07:30:00	2014-06-25 07:30:00	Training	27.6312	23.5235
6_P5_CELL.png	2014-05-09 07:30:00	2014-05-14 07:30:00	Training	4.06519	3.69044
6_P5_FA.png	2014-05-07 08:00:00	2014-05-09 07:44:00	Training	9.0279	9.09176
6_P5_GT.png	2014-05-09 07:44:00	2014-05-12 07:44:00	Training	8.53149	8.25904
21_P3_CELL.png	2014-12-31 07:30:00	2015-01-02 07:30:00	Test	8.92613	10.8754
6_P6_ASU.png	2014-04-30 07:30:00	2014-05-02 07:15:00	Training	9.27442	8.55231
6_P6_CELL.png	2014-06-30 07:30:00	2014-07-07 07:30:00	Training	10.9631	11.062
6_P6_GT.png	2014-05-09 07:44:00	2014-05-12 07:44:00	Training	8.54062	8.28429
7_P1_ CP.png	2014-07-09 07:30:00	2014-07-16 07:40:00	Training	11.2268	11.1367
7_P1_ASU.png	2014-06-30 07:30:00	2014-07-07 07:30:00	Training	15.271	15.2966
27_P4_CELL.png	2014-12-31 07:30:00	2015-01-02 07:30:00	Test	10.0993	11.5632
7_P1_GT.png	2014-07-21 07:44:00	2014-07-28 07:44:00	Training	5.45116	4.92453
7_P2_ CP.png	2014-07-09 07:30:00	2014-07-16 07:40:00	Training	12.148	11.8002
7_P2_ASU.png	2014-05-02 07:15:00	2014-05-05 07:30:00	Training	8.93097	8.41078
7_P2_FA.png	2014-06-18 07:44:00	2014-06-25 08:00:00	Training	9.69535	9.50485
7_P2_GT.png	2014-07-21 07:44:00	2014-07-28 07:44:00	Training	4.30069	3.8699
7_P3_ CP.png	2014-06-30 07:40:00	2014-07-02 07:34:00	Training	14.1593	14.7847
11_P6_CELL.png	2014-12-29 07:30:00	2015-01-05 07:30:00	Test	7.77821	7.74871
7_P3_GT.png	2014-07-11 07:44:00	2014-07-14 07:30:00	Training	5.60189	4.4898
7_P4_ CP.png	2014-05-09 07:30:00	2014-05-12 07:30:00	Training	5.39522	4.57589
16_P2_FA.png	2014-12-31 08:00:00	2015-01-07 08:00:00	Test	5.91916	5.72758
7_P4_FA.png	2014-06-18 07:44:00	2014-06-20 08:00:00	Training	18.2511	18.2802
7_P5_ CP.png	2014-05-09 07:30:00	2014-05-12 07:30:00	Training	7.58764	6.79072
7_P5_ASU.png	2014-06-25 07:30:00	2014-06-27 07:30:00	Training	17.2396	17.846
7_P5_FA.png	2014-05-09 07:44:00	2014-05-12 08:00:00	Training	6.05362	4.74408
27_P4_FA.png	2014-12-31 08:00:00	2015-01-07 08:00:00	Test	6.14502	5.80899
22_P1_CELL.png	2015-01-07 07:30:00	2015-01-09 07:30:00	Test	8.32651	6.04349
7_P6_ASU.png	2014-05-02 07:15:00	2014-05-05 07:30:00	Training	7.13629	5.70852
25_P6_FA.png	2015-01-07 08:00:00	2015-01-14 08:00:00	Test	4.41132	4.68085
7_P6_GT.png	2014-05-12 07:44:00	2014-05-14 07:44:00	Training	10.6203	10.6045
8_P1_ASU.png	2014-07-07 07:30:00	2014-07-14 07:44:00	Training	11.9848	11.9667
39_P5_FA.png	2015-01-07 08:00:00	2015-01-14 08:00:00	Test	4.09322	2.2047
8_P1_FA.png	2014-05-09 07:44:00	2014-05-12 08:00:00	Training	9.27068	5.01161
8_P2_ASU.png	2014-05-05 07:30:00	2014-05-07 07:15:00	Training	12.7755	12.2663
8_P2_CELL.png	2014-05-19 07:30:00	2014-05-21 07:30:00	Training	7.80757	7.77511
8_P2_FA.png	2014-06-25 08:00:00	2014-07-02 08:15:00	Training	9.82333	9.51346
8_P3_ASU.png	2014-06-27 07:30:00	2014-06-30 07:30:00	Training	11.1346	10.9713
8_P3_CELL.png	2014-07-07 07:30:00	2014-07-09 07:30:00	Training	14.4313	14.4049
8_P3_FA.png	2014-05-12 08:00:00	2014-05-14 08:00:00	Training	13.3872	12.937
8_P3_GT.png	2014-07-14 07:30:00	2014-07-16 07:30:00	Training	11.3791	10.8992
21_P3_ASU.png	2015-01-07 07:30:00	2015-01-16 07:30:00	Test	4.06546	4.4161
8_P4_ASU.png	2014-05-05 07:30:00	2014-05-07 07:15:00	Training	12.63	12.607
8_P4_CELL.png	2014-05-19 07:30:00	2014-05-21 07:30:00	Training	7.9051	7.48642
23_P5_CELL.png	2015-01-05 07:30:00	2015-01-19 07:30:00	Test	3.64018	4.39563
28_P3_ CP.png	2015-01-07 07:44:00	2015-01-20 07:34:00	Test	4.8374	4.24524
8_P5_ASU.png	2014-06-27 07:30:00	2014-06-30 07:30:00	Training	13.5429	13.0837
8_P5_CELL.png	2014-05-26 07:40:00	2014-05-28 07:30:00	Training	10.4905	11.4461
8_P5_FA.png	2014-05-12 08:00:00	2014-05-14 08:00:00	Training	14.1421	13.5829
8_P5_GT.png	2014-05-14 07:44:00	2014-05-16 08:00:00	Training	12.3097	12.3212
8_P6_ CP.png	2014-05-12 07:30:00	2014-05-14 07:40:00	Training	9.84463	9.36783
8_P6_ASU.png	2014-05-05 07:30:00	2014-05-07 07:15:00	Training	10.6976	9.60858
8_P6_GT.png	2014-05-14 07:44:00	2014-05-16 08:00:00	Training	13.0738	12.6045
36_P6_ CP.png	2015-01-07 07:44:00	2015-01-20 07:34:00	Test	4.18454	2.94162
9_P1_CELL.png	2014-09-26 07:40:00	2014-09-29 07:40:00	Training	6.9341	6.74385
22_P3_ASU.png	2015-01-16 07:30:00	2015-01-21 08:29:00	Test	5.67696	4.53808
9_P1_GT.png	2014-09-29 07:44:00	2014-10-06 07:44:00	Training	5.88296	6.18835
9_P2_ CP.png	2014-09-29 07:30:00	2014-10-06 08:15:00	Training	8.3295	8.04092
4_P8_ASU.png	2015-01-21 08:29:00	2015-01-23 07:44:00	Test	6.53265	8.94583
9_P2_CELL.png	2014-05-21 07:30:00	2014-05-23 07:30:00	Training	10.9364	10.8611
9_P2_FA.png	2014-07-02 08:15:00	2014-07-09 08:00:00	Training	4.22379	4.32771
9_P3_ASU.png	2014-06-30 07:30:00	2014-07-02 07:44:00	Training	13.0651	12.649
9_P3_CELL.png	2014-07-09 07:30:00	2014-07-14 07:30:00	Training	6.35873	6.37352
9_P3_FA.png	2014-05-14 08:00:00	2014-05-16 07:44:00	Training	20.3869	19.7367
9_P3_GT.png	2014-07-16 07:30:00	2014-07-18 07:44:00	Training	6.47457	5.96842
9_P4_ CP.png	2014-05-14 07:40:00	2014-05-16 08:00:00	Training	9.72596	9.25698
9_P4_ASU.png	2014-05-07 07:15:00	2014-05-09 07:15:00	Training	11.86	11.5923
9_P4_CELL.png	2014-05-21 07:30:00	2014-05-23 07:30:00	Training	11.3491	11.5039
9_P5_ CP.png	2014-05-14 07:40:00	2014-05-16 08:00:00	Training	10.7892	10.5058
9_P5_ASU.png	2014-06-30 07:30:00	2014-07-02 07:44:00	Training	15.0332	14.4051
9_P5_FA.png	2014-05-14 08:00:00	2014-05-16 07:44:00	Training	22.4585	21.69
9_P5_GT.png	2014-05-16 08:00:00	2014-05-19 09:00:00	Training	5.09698	4.77397
9_P6_ CP.png	2014-05-14 07:40:00	2014-05-16 08:00:00	Training	9.92059	9.7577
44_P6_ASU.png	2015-01-21 08:29:00	2015-01-23 07:44:00	Test	7.5273	7.62358
9_P6_GT.png	2014-05-16 08:00:00	2014-05-19 09:00:00	Training	5.41885	4.81409

## Sheet: IBM 60 mins
Image Name	Start Date	End Date	Set	Predicted Productivity	Measured Productivity		Image Naming Convention	ATP3 Testbeds	Sites	Location
24_P1_FA.png	2014-10-08 08:00:00	2014-10-10 08:00:00	Training	11.1622	11.6254		(Image Number)_(ORP Number)_(Testbed).png	GT	GA	Atlanta, GA
19_P2_CELL.png	2014-07-14 07:30:00	2014-07-16 07:30:00	Training	12.5751	13.4128			ASU	AZ	Tempe, AZ
31_P3_FA.png	2015-01-02 08:00:00	2015-01-05 08:00:00	Training	4.66885	4.4973			CELL	HI	Kona, HI
4_P5_FA.png	2014-04-30 08:00:00	2014-05-02 08:00:00	Training	8.86289	9.02542			CP	CA	San Luis Obispo, CA
9_P1_ CP.png	2014-09-29 07:30:00	2014-10-06 08:15:00	Training	8.91161	8.56155			FA	FL	Vero Beach, FL
14_P1_CELL.png	2014-10-08 07:40:00	2014-10-10 07:40:00	Training	14.7276	15.0496
32_P4_ASU.png	2014-10-03 09:00:00	2014-10-06 09:59:00	Training	4.2329	4.0006
11_P5_ASU.png	2014-07-04 07:30:00	2014-07-07 07:30:00	Training	10.9829	10.9008
15_P4_ASU.png	2014-05-21 07:30:00	2014-05-23 07:44:00	Training	13.231	14.041
3_P5_GT.png	2014-05-02 07:44:00	2014-05-05 07:44:00	Training	6.62728	6.6164
5_P1_CELL.png	2014-06-30 07:30:00	2014-07-07 07:30:00	Training	11.2442	11.1964
17_P2_ASU.png	2014-06-23 07:30:00	2014-06-30 07:30:00	Training	12.5591	13.379
14_P5_ CP.png	2014-06-27 07:20:00	2014-06-30 07:40:00	Training	10.8601	11.2441
3_P3_ CP.png	2014-05-14 07:40:00	2014-05-21 07:30:00	Training	11.6447	11.0255
21_P1_CELL.png	2015-01-05 07:30:00	2015-01-07 07:30:00	Training	9.19816	8.9743
18_P4_CELL.png	2014-07-04 07:30:00	2014-07-07 07:30:00	Training	11.5277	11.6122
23_P4_FA.png	2014-10-15 08:00:00	2014-10-20 08:00:00	Training	4.02252	3.95385
2_P6_FA.png	2014-05-05 07:44:00	2014-05-12 08:00:00	Training	11.8661	12.0689
43_P6_ASU.png	2015-01-16 07:30:00	2015-01-21 08:29:00	Training	4.18982	4.22747
27_P4_ CP.png	2014-10-03 07:30:00	2014-10-06 08:15:00	Training	7.26368	7.56799
8_P3_GT.png	2014-07-14 07:30:00	2014-07-16 07:30:00	Training	10.212	10.8992
0_P6_FA.png	2014-04-21 08:00:00	2014-04-28 08:00:00	Training	12.0339	11.7233
0_P2_GT.png	2014-04-25 07:30:00	2014-05-02 07:44:00	Training	10.7521	10.8353
9_P6_ CP.png	2014-05-14 07:40:00	2014-05-16 08:00:00	Training	8.87328	9.7577
1_P1_ASU.png	2014-04-23 07:15:00	2014-04-30 07:30:00	Training	9.7563	9.66037
17_P6_ASU.png	2014-06-23 07:30:00	2014-06-25 07:30:00	Training	24.072	22.9812
10_P5_GT.png	2014-05-19 09:00:00	2014-05-21 07:30:00	Training	10.2569	10.4967
14_P2_ASU.png	2014-05-19 07:30:00	2014-05-21 07:30:00	Training	17.2045	18.3646
10_P4_ CP.png	2014-05-16 08:00:00	2014-05-19 07:44:00	Training	7.19322	6.81251
3_P3_FA.png	2014-04-28 08:00:00	2014-04-30 08:00:00	Training	11.6332	11.544
27_P4_CELL.png	2014-12-31 07:30:00	2015-01-02 07:30:00	Training	11.4029	11.5632
2_P3_ASU.png	2014-04-30 07:30:00	2014-05-07 07:15:00	Training	12.5032	12.046
4_P3_FA.png	2014-04-30 08:00:00	2014-05-02 08:00:00	Training	9.95488	9.75214
7_P5_GT.png	2014-05-12 07:44:00	2014-05-14 07:44:00	Training	9.4137	10.0234
36_P4_ASU.png	2014-10-13 10:30:00	2014-10-15 08:50:00	Training	6.0812	4.84584
7_P5_FA.png	2014-05-09 07:44:00	2014-05-12 08:00:00	Training	6.18623	4.74408
20_P4_GT.png	2014-07-18 07:44:00	2014-07-21 07:44:00	Training	6.41531	6.39637
21_P3_ASU.png	2015-01-07 07:30:00	2015-01-16 07:30:00	Training	4.46604	4.4161
6_P1_ CP.png	2014-07-02 07:34:00	2014-07-09 07:30:00	Training	10.457	10.7783
0_P5_ CP.png	2014-04-23 07:30:00	2014-04-25 07:30:00	Training	9.25171	9.69411
31_P2_ASU.png	2014-10-15 08:50:00	2014-10-17 10:30:00	Training	4.87248	4.79276
15_P5_GT.png	2014-07-07 08:00:00	2014-07-09 07:44:00	Training	10.6667	11.4485
19_P3_ CP.png	2014-10-03 07:30:00	2014-10-06 08:15:00	Training	8.02581	8.42677
6_P3_GT.png	2014-07-09 07:44:00	2014-07-11 07:44:00	Training	10.2677	10.372
29_P4_CELL.png	2015-01-05 07:30:00	2015-01-07 07:30:00	Training	9.0811	10.6124
28_P4_FA.png	2015-01-07 08:00:00	2015-01-14 08:00:00	Training	4.35258	4.69122
4_P6_ CP.png	2014-05-02 07:44:00	2014-05-05 08:00:00	Training	7.41287	6.83478
37_P5_FA.png	2015-01-02 08:00:00	2015-01-05 08:00:00	Training	5.2544	4.11289
24_P6_FA.png	2014-12-31 08:00:00	2015-01-07 08:00:00	Training	5.8674	5.56416
18_P6_ASU.png	2014-06-25 07:30:00	2014-06-27 07:30:00	Training	16.6207	17.185
31_P4_ CP.png	2014-10-13 08:25:00	2014-10-15 07:30:00	Training	8.25669	7.99612
23_P2_ASU.png	2014-09-26 07:44:00	2014-09-29 11:19:00	Training	5.26872	4.123
9_P1_GT.png	2014-09-29 07:44:00	2014-10-06 07:44:00	Training	6.42021	6.18835
12_P2_FA.png	2014-09-29 08:00:00	2014-10-08 08:00:00	Training	8.20516	8.10466
20_P1_CELL.png	2015-01-02 07:30:00	2015-01-05 07:30:00	Training	8.17427	8.28054
13_P4_CELL.png	2014-06-23 07:40:00	2014-06-25 07:30:00	Training	18.6368	20.6145
1_P2_GT.png	2014-05-02 07:44:00	2014-05-09 07:44:00	Training	9.67527	10.7497
1_P5_CELL.png	2014-04-28 07:30:00	2014-04-30 07:30:00	Training	8.63965	9.00119
32_P5_FA.png	2014-10-10 08:00:00	2014-10-15 08:00:00	Training	3.75367	3.44647
19_P3_FA.png	2014-06-25 08:00:00	2014-06-27 08:00:00	Training	13.9839	13.9974
10_P1_FA.png	2014-05-14 08:00:00	2014-05-16 07:44:00	Training	12.498	12.4255
2_P2_ CP.png	2014-05-07 07:17:00	2014-05-14 07:40:00	Training	9.69056	9.77726
14_P6_FA.png	2014-07-04 08:00:00	2014-07-09 08:00:00	Training	4.96005	4.52621
4_P3_CELL.png	2014-06-23 07:40:00	2014-06-25 07:30:00	Training	15.1457	16.9873
22_P6_ CP.png	2014-07-16 07:40:00	2014-07-18 07:30:00	Training	13.37	13.8416
5_P2_ASU.png	2014-04-28 07:15:00	2014-04-30 07:30:00	Training	12.8016	10.7904
26_P5_ CP.png	2014-10-01 07:40:00	2014-10-03 07:30:00	Training	13.678	13.263
13_P5_GT.png	2014-05-26 07:30:00	2014-05-28 07:44:00	Training	12.3683	12.7866
27_P2_ASU.png	2014-10-06 09:59:00	2014-10-08 09:10:00	Training	5.49748	5.19297
34_P4_ASU.png	2014-10-08 09:10:00	2014-10-10 09:10:00	Training	4.22154	3.88442
16_P4_GT.png	2014-07-09 07:44:00	2014-07-11 07:44:00	Training	9.81919	9.62632
2_P1_CELL.png	2014-05-16 07:30:00	2014-05-23 07:30:00	Training	8.06071	7.35466
0_P3_FA.png	2014-04-21 08:00:00	2014-04-23 07:44:00	Training	9.56462	9.02767
36_P6_ASU.png	2014-10-10 09:10:00	2014-10-13 10:30:00	Training	4.49361	4.36623
11_P4_ASU.png	2014-05-12 07:30:00	2014-05-14 07:44:00	Training	21.003	21.2273
7_P6_CELL.png	2014-07-07 07:30:00	2014-07-14 07:30:00	Training	5.9635	5.34279
29_P2_CELL.png	2014-10-13 07:40:00	2014-10-15 07:40:00	Training	10.0078	10.3763
0_P5_CELL.png	2014-04-25 07:30:00	2014-04-28 07:30:00	Training	6.27468	5.68315
0_P3_CELL.png	2014-04-25 07:30:00	2014-05-02 07:30:00	Training	9.8967	9.60502
24_P3_FA.png	2014-07-09 08:00:00	2014-07-14 08:00:00	Training	6.09867	5.39985
17_P3_ASU.png	2014-09-29 11:19:00	2014-10-06 09:59:00	Training	2.45537	2.14957
19_P4_GT.png	2014-07-16 07:30:00	2014-07-18 07:44:00	Training	7.83513	7.55325
3_P4_ CP.png	2014-04-30 07:30:00	2014-05-02 07:44:00	Training	10.0869	10.1531
13_P6_ASU.png	2014-05-16 07:30:00	2014-05-19 07:30:00	Training	11.6006	12.5097
7_P4_ASU.png	2014-05-02 07:15:00	2014-05-05 07:30:00	Training	8.46324	8.03922
11_P1_ CP.png	2014-10-13 08:25:00	2014-10-22 07:15:00	Training	6.69953	6.55496
34_P3_FA.png	2015-01-14 08:00:00	2015-01-16 08:00:00	Training	6.0876	5.68083
17_P3_GT.png	2014-10-13 07:44:00	2014-10-20 08:00:00	Training	5.81847	5.3223
3_P6_ASU.png	2014-04-23 07:15:00	2014-04-25 07:15:00	Training	9.97544	10.3042
4_P2_CELL.png	2014-05-05 07:30:00	2014-05-07 07:30:00	Training	5.05099	5.21213
10_P6_GT.png	2014-05-19 09:00:00	2014-05-21 07:30:00	Training	9.75461	9.7769
18_P6_GT.png	2014-07-14 07:30:00	2014-07-16 07:30:00	Training	4.27705	3.895
3_P8_ASU.png	2015-01-16 07:30:00	2015-01-21 08:29:00	Training	4.76127	4.4453
11_P3_GT.png	2014-07-21 07:44:00	2014-07-23 07:44:00	Training	6.6526	5.54191
7_P3_GT.png	2014-07-11 07:44:00	2014-07-14 07:30:00	Training	4.6682	4.4898
25_P6_ASU.png	2014-07-11 07:44:00	2014-07-14 07:44:00	Training	12.1941	12.7899
5_P5_CELL.png	2014-05-07 07:30:00	2014-05-09 07:30:00	Training	11.3372	10.482
0_P2_FA.png	2014-04-21 08:00:00	2014-04-28 08:00:00	Training	11.9085	11.7772
5_P6_CELL.png	2014-06-23 07:40:00	2014-06-30 07:30:00	Training	10.9181	10.7756
15_P6_ASU.png	2014-05-21 07:30:00	2014-05-23 07:44:00	Training	14.9148	15.4572
32_P5_GT.png	2014-10-15 07:50:00	2014-10-17 07:44:00	Training	6.07373	4.71967
28_P5_ CP.png	2014-10-06 08:15:00	2014-10-08 11:39:00	Training	9.24937	9.20642
3_P2_GT.png	2014-05-16 08:00:00	2014-05-23 07:44:00	Training	8.97235	9.52785
33_P4_GT.png	2014-10-17 07:44:00	2014-10-20 08:00:00	Training	5.08454	4.32361
1_P4_ASU.png	2014-04-18 07:30:00	2014-04-21 07:15:00	Training	6.71629	7.05215
1_P6_ASU.png	2014-04-18 07:30:00	2014-04-21 07:15:00	Training	6.53675	6.34921
21_P4_FA.png	2014-10-10 08:00:00	2014-10-13 00:00:00	Training	6.05914	4.92414
32_P6_ASU.png	2014-10-01 09:14:00	2014-10-03 09:00:00	Training	5.83174	5.82648
22_P5_ CP.png	2014-07-16 07:40:00	2014-07-18 07:30:00	Training	13.4485	13.5282
4_P5_CELL.png	2014-05-05 07:30:00	2014-05-07 07:30:00	Training	7.76364	7.14811
14_P3_ CP.png	2014-07-16 07:40:00	2014-07-18 07:30:00	Training	12.9537	14.1224
8_P3_FA.png	2014-05-12 08:00:00	2014-05-14 08:00:00	Training	12.5357	12.937
23_P5_CELL.png	2015-01-05 07:30:00	2015-01-19 07:30:00	Training	4.5202	4.39563
11_P6_ASU.png	2014-05-12 07:30:00	2014-05-14 07:44:00	Training	20.5088	21.4013
27_P2_CELL.png	2014-10-08 07:40:00	2014-10-10 07:40:00	Training	12.8528	13.1818
13_P2_ASU.png	2014-05-16 07:30:00	2014-05-19 07:30:00	Training	11.811	12.2928
15_P2_ASU.png	2014-05-21 07:30:00	2014-05-23 07:44:00	Training	13.6627	14.0814
6_P4_GT.png	2014-05-09 07:44:00	2014-05-12 07:44:00	Training	7.42865	8.30955
10_P1_ASU.png	2014-09-22 07:30:00	2014-09-29 11:19:00	Training	4.36763	1.95996
6_P1_FA.png	2014-05-05 07:44:00	2014-05-07 08:00:00	Training	9.41177	9.2646
2_P8_ASU.png	2015-01-07 07:30:00	2015-01-16 07:30:00	Training	3.48894	2.95698
28_P4_CELL.png	2015-01-02 07:30:00	2015-01-05 07:30:00	Training	9.39178	9.32655
6_P6_CELL.png	2014-06-30 07:30:00	2014-07-07 07:30:00	Training	10.4566	11.062
20_P3_ASU.png	2014-12-31 07:30:00	2015-01-07 07:30:00	Training	3.06358	1.85941
3_P5_ CP.png	2014-04-30 07:30:00	2014-05-02 07:44:00	Training	8.6536	9.3168
2_P4_FA.png	2014-05-05 07:44:00	2014-05-12 08:00:00	Training	10.3084	10.2821
39_P4_ASU.png	2014-12-31 07:30:00	2015-01-02 07:30:00	Training	8.14955	7.83989
15_P6_GT.png	2014-07-07 08:00:00	2014-07-09 07:44:00	Training	10.6213	11.0192
21_P3_FA.png	2014-06-30 08:00:00	2014-07-02 08:15:00	Training	11.9783	12.402
10_P2_CELL.png	2014-05-23 07:30:00	2014-05-26 07:40:00	Training	6.67342	5.25279
5_P5_GT.png	2014-05-07 08:15:00	2014-05-09 07:44:00	Training	10.1444	10.3442
26_P1_FA.png	2014-10-15 08:00:00	2014-10-20 08:00:00	Training	4.4083	3.60761
25_P3_CELL.png	2015-01-09 07:30:00	2015-01-12 07:30:00	Training	6.42544	6.36987
12_P5_CELL.png	2014-06-27 07:30:00	2014-06-30 07:30:00	Training	11.3575	11.6663
13_P3_ASU.png	2014-07-09 07:30:00	2014-07-11 07:44:00	Training	10.4077	11.2894
29_P2_ASU.png	2014-10-10 09:10:00	2014-10-13 10:30:00	Training	4.8452	3.62078
1_P2_FA.png	2014-04-28 08:00:00	2014-05-05 07:44:00	Training	9.62589	9.75147
10_P1_GT.png	2014-10-06 07:44:00	2014-10-13 07:44:00	Training	6.54878	6.54178
19_P6_ASU.png	2014-06-27 07:30:00	2014-06-30 07:30:00	Training	11.3273	11.2194
18_P2_CELL.png	2014-07-09 07:30:00	2014-07-14 07:30:00	Training	6.59673	6.31061
14_P4_ASU.png	2014-05-19 07:30:00	2014-05-21 07:30:00	Training	17.6304	18.0148
20_P6_GT.png	2014-07-18 07:44:00	2014-07-21 07:44:00	Training	7.05704	6.77755
30_P4_ CP.png	2014-10-10 07:25:00	2014-10-13 08:25:00	Training	6.52769	6.40207
2_P1_GT.png	2014-05-09 07:44:00	2014-05-16 08:00:00	Training	7.88693	8.48024
29_P5_ CP.png	2014-10-08 11:39:00	2014-10-10 07:25:00	Training	7.83037	8.0871
14_P3_CELL.png	2014-09-29 07:40:00	2014-10-01 07:40:00	Training	8.4311	8.59454
2_P2_GT.png	2014-05-09 07:44:00	2014-05-16 08:00:00	Training	9.36638	9.39493
0_P1_CELL.png	2014-04-25 07:30:00	2014-05-02 07:30:00	Training	10.0676	9.47562
3_P6_ CP.png	2014-04-30 07:30:00	2014-05-02 07:44:00	Training	9.719	9.64726
4_P6_GT.png	2014-05-05 07:44:00	2014-05-07 08:15:00	Training	10.5917	10.6173
31_P6_ASU.png	2014-09-29 11:19:00	2014-10-01 09:14:00	Training	6.75657	6.31423
4_P5_ASU.png	2014-05-14 07:44:00	2014-05-21 07:30:00	Training	13.3972	13.8994
17_P4_CELL.png	2014-07-02 07:30:00	2014-07-04 07:30:00	Training	12.6652	13.3111
1_P2_ASU.png	2014-04-18 07:30:00	2014-04-21 07:15:00	Training	7.08745	6.9161
7_P3_ASU.png	2014-06-25 07:30:00	2014-06-27 07:30:00	Training	15.3496	15.7411
22_P2_CELL.png	2014-09-26 07:40:00	2014-09-29 07:40:00	Training	6.67847	6.20664
10_P4_ASU.png	2014-05-09 07:15:00	2014-05-12 07:30:00	Training	8.68885	8.53463
21_P2_CELL.png	2014-09-24 07:40:00	2014-09-26 07:40:00	Training	13.8713	16.1071
40_P5_FA.png	2015-01-14 08:00:00	2015-01-16 08:00:00	Training	6.58885	6.52539
13_P5_CELL.png	2014-06-30 07:30:00	2014-07-02 07:30:00	Training	14.082	14.1449
21_P6_GT.png	2014-07-21 07:44:00	2014-07-23 07:44:00	Training	6.63841	6.78588
6_P3_ASU.png	2014-06-23 07:30:00	2014-06-25 07:30:00	Training	22.129	23.537
1_P4_FA.png	2014-04-28 08:00:00	2014-05-05 07:44:00	Training	8.9232	9.94343
10_P3_GT.png	2014-07-18 07:44:00	2014-07-21 07:44:00	Training	6.17925	6.24762
2_P4_GT.png	2014-04-30 07:44:00	2014-05-02 07:44:00	Training	8.33415	8.89757
8_P5_ASU.png	2014-06-27 07:30:00	2014-06-30 07:30:00	Training	12.1253	13.0837
22_P3_FA.png	2014-07-02 08:15:00	2014-07-04 08:00:00	Training	8.80827	8.80155
2_P5_ASU.png	2014-04-30 07:30:00	2014-05-07 07:15:00	Training	11.7029	12.3951
12_P1_CELL.png	2014-10-03 07:40:00	2014-10-06 09:40:00	Training	5.5048	5.09966
4_P4_ CP.png	2014-05-02 07:44:00	2014-05-05 08:00:00	Training	7.96179	7.59946
32_P4_GT.png	2014-10-15 07:50:00	2014-10-17 07:44:00	Training	5.41188	5.02526
1_P5_GT.png	2014-04-28 07:44:00	2014-04-30 07:44:00	Training	8.92448	9.55853
6_P2_ASU.png	2014-04-30 07:30:00	2014-05-02 07:15:00	Training	10.3462	10.3582
9_P5_FA.png	2014-05-14 08:00:00	2014-05-16 07:44:00	Training	20.8369	21.69
17_P5_ASU.png	2014-09-22 07:30:00	2014-09-29 11:19:00	Training	2.8132	2.17627
22_P3_ASU.png	2015-01-16 07:30:00	2015-01-21 08:29:00	Training	4.64715	4.53808
7_P1_FA.png	2014-05-07 08:00:00	2014-05-09 07:44:00	Training	9.45656	8.83171
25_P1_FA.png	2014-10-10 08:00:00	2014-10-15 08:00:00	Training	2.31139	2.05579
26_P6_ASU.png	2014-07-14 07:44:00	2014-07-18 07:30:00	Training	10.2542	9.767
0_P2_CELL.png	2014-04-25 07:30:00	2014-04-28 07:30:00	Training	5.84771	5.73454
6_P5_GT.png	2014-05-09 07:44:00	2014-05-12 07:44:00	Training	8.16519	8.25904
21_P2_ASU.png	2014-09-22 07:30:00	2014-09-24 07:44:00	Training	16.5363	18.4616
34_P5_GT.png	2014-10-20 08:00:00	2014-10-22 08:00:00	Training	8.60272	10.4127
19_P5_ASU.png	2014-10-06 09:59:00	2014-10-13 10:30:00	Training	4.51421	1.83362
0_P5_FA.png	2014-04-21 08:00:00	2014-04-23 07:44:00	Training	10.2858	9.64423
8_P2_CELL.png	2014-05-19 07:30:00	2014-05-21 07:30:00	Training	8.52846	7.77511
26_P2_ASU.png	2014-10-03 09:00:00	2014-10-06 09:59:00	Training	4.18736	4.20119
8_P4_ASU.png	2014-05-05 07:30:00	2014-05-07 07:15:00	Training	12.6034	12.607
0_P4_ CP.png	2014-04-23 07:30:00	2014-04-25 07:30:00	Training	10.5914	10.2703
38_P5_FA.png	2015-01-05 08:00:00	2015-01-07 08:00:00	Training	5.42384	6.1427
6_P6_GT.png	2014-05-09 07:44:00	2014-05-12 07:44:00	Training	8.2833	8.28429
11_P2_GT.png	2014-10-13 07:44:00	2014-10-20 08:00:00	Training	6.4559	5.42652
23_P2_CELL.png	2014-09-29 07:40:00	2014-10-01 07:40:00	Training	9.6138	9.44464
2_P5_CELL.png	2014-04-30 07:30:00	2014-05-02 07:30:00	Training	8.84032	8.91791
32_P1_FA.png	2015-01-05 08:00:00	2015-01-07 08:00:00	Training	7.2365	7.59549
0_P3_ CP.png	2014-04-23 07:30:00	2014-04-30 07:30:00	Training	10.1047	9.91008
4_P5_GT.png	2014-05-05 07:44:00	2014-05-07 08:15:00	Training	11.5268	10.8689
11_P2_FA.png	2014-09-26 08:00:00	2014-09-29 08:00:00	Training	9.12412	9.26328
20_P4_ASU.png	2014-06-30 07:30:00	2014-07-02 07:44:00	Training	12.9627	11.8721
19_P6_ CP.png	2014-07-09 07:30:00	2014-07-11 07:30:00	Training	11.5339	11.9346
41_P4_ASU.png	2015-01-07 07:30:00	2015-01-16 07:30:00	Training	3.47268	2.94407
5_P5_ CP.png	2014-05-05 08:00:00	2014-05-07 07:17:00	Training	10.352	10.3106
0_P6_ CP.png	2014-04-23 07:30:00	2014-04-25 07:30:00	Training	11.1654	11.4296
1_P2_ CP.png	2014-04-30 07:30:00	2014-05-07 07:17:00	Training	12.38	12.5504
28_P6_ASU.png	2014-09-22 07:30:00	2014-09-24 07:44:00	Training	16.409	17.6018
11_P5_ CP.png	2014-05-19 07:44:00	2014-05-21 07:30:00	Training	8.58385	8.70019
5_P2_GT.png	2014-07-07 08:00:00	2014-07-14 07:30:00	Training	5.3183	5.52495
0_P3_GT.png	2014-04-25 07:30:00	2014-05-02 07:44:00	Training	9.21035	10.8353
9_P2_ASU.png	2014-05-07 07:15:00	2014-05-09 07:15:00	Training	10.8746	11.355
6_P4_ CP.png	2014-05-07 07:17:00	2014-05-09 07:30:00	Training	8.04224	7.64283
20_P3_CELL.png	2014-12-29 07:30:00	2014-12-31 07:30:00	Training	12.6186	13.8294
3_P2_CELL.png	2014-05-02 07:30:00	2014-05-05 07:30:00	Training	3.20402	3.23172
26_P3_ CP.png	2014-10-22 07:15:00	2014-10-24 07:20:00	Training	6.16567	5.96792
21_P5_GT.png	2014-07-21 07:44:00	2014-07-23 07:44:00	Training	7.11958	6.16898
31_P5_GT.png	2014-10-13 07:44:00	2014-10-15 07:50:00	Training	9.8375	10.3586
10_P2_ASU.png	2014-05-09 07:15:00	2014-05-12 07:30:00	Training	8.27519	8.39952
1_P1_ CP.png	2014-04-30 07:30:00	2014-05-07 07:17:00	Training	12.0463	11.9924
6_P5_CELL.png	2014-05-09 07:30:00	2014-05-14 07:30:00	Training	4.28127	3.69044
6_P6_ASU.png	2014-04-30 07:30:00	2014-05-02 07:15:00	Training	8.65117	8.55231
17_P3_CELL.png	2014-10-06 09:40:00	2014-10-08 07:40:00	Training	11.4478	10.8824
21_P3_CELL.png	2014-12-31 07:30:00	2015-01-02 07:30:00	Training	10.7538	10.8754
12_P4_ASU.png	2014-05-14 07:44:00	2014-05-16 07:30:00	Training	16.329	16.4641
11_P1_ASU.png	2014-09-29 11:19:00	2014-10-06 09:59:00	Training	3.39019	2.07929
15_P5_CELL.png	2014-07-04 07:30:00	2014-07-07 07:30:00	Training	11.8425	11.6956
25_P5_GT.png	2014-09-29 07:44:00	2014-10-01 07:44:00	Training	15.0342	14.4395
7_P1_ CP.png	2014-07-09 07:30:00	2014-07-16 07:40:00	Training	10.6205	11.1367
8_P4_ CP.png	2014-05-12 07:30:00	2014-05-14 07:40:00	Training	17.6989	17.2737
11_P5_GT.png	2014-05-21 07:30:00	2014-05-23 07:44:00	Training	10.5648	10.4917
7_P4_ CP.png	2014-05-09 07:30:00	2014-05-12 07:30:00	Training	6.18686	4.57589
22_P5_ASU.png	2015-01-07 07:30:00	2015-01-16 07:30:00	Training	4.39039	4.38705
22_P3_CELL.png	2015-01-02 07:30:00	2015-01-05 07:30:00	Training	7.86772	7.75963
10_P1_ CP.png	2014-10-06 08:15:00	2014-10-13 08:25:00	Training	6.976	5.69809
3_P6_GT.png	2014-05-02 07:44:00	2014-05-05 07:44:00	Training	7.44422	6.86045
16_P5_GT.png	2014-07-09 07:44:00	2014-07-11 07:44:00	Training	7.76122	7.97222
13_P4_ CP.png	2014-06-25 07:30:00	2014-06-27 07:20:00	Training	15.395	18.95
13_P2_CELL.png	2014-06-23 07:40:00	2014-06-25 07:30:00	Training	15.2226	15.9837
3_P1_ CP.png	2014-05-14 07:40:00	2014-05-21 07:30:00	Training	8.47866	8.21425
11_P6_GT.png	2014-05-21 07:30:00	2014-05-23 07:44:00	Training	11.3735	11.3782
12_P6_CELL.png	2015-01-05 07:30:00	2015-01-19 07:30:00	Training	4.16192	3.75695
11_P4_CELL.png	2014-05-26 07:40:00	2014-05-28 07:30:00	Training	10.1006	9.97839
3_P2_ CP.png	2014-05-14 07:40:00	2014-05-21 07:30:00	Training	10.6267	10.996
13_P3_ CP.png	2014-07-14 07:40:00	2014-07-16 07:40:00	Training	14.4839	13.8158
8_P1_ASU.png	2014-07-07 07:30:00	2014-07-14 07:44:00	Training	11.6859	11.9667
9_P2_ CP.png	2014-09-29 07:30:00	2014-10-06 08:15:00	Training	8.58912	8.04092
2_P3_ CP.png	2014-05-07 07:17:00	2014-05-14 07:40:00	Training	9.05698	8.87756
22_P2_ASU.png	2014-09-24 07:44:00	2014-09-26 07:44:00	Training	14.1717	16.88
5_P2_ CP.png	2014-06-25 07:30:00	2014-07-02 07:34:00	Training	11.0798	11.1509
22_P6_ASU.png	2014-07-04 07:30:00	2014-07-07 07:30:00	Training	11.9212	11.9854
14_P4_CELL.png	2014-06-25 07:30:00	2014-06-27 07:30:00	Training	14.4163	15.5545
22_P5_CELL.png	2014-12-29 07:30:00	2015-01-05 07:30:00	Training	7.8716	7.67386
25_P6_FA.png	2015-01-07 08:00:00	2015-01-14 08:00:00	Training	4.79383	4.68085
3_P6_CELL.png	2014-05-16 07:30:00	2014-05-23 07:30:00	Training	7.68747	7.96052
25_P4_ASU.png	2014-07-11 07:44:00	2014-07-14 07:44:00	Training	13.0344	13.4136
17_P4_ CP.png	2014-07-04 07:30:00	2014-07-07 07:50:00	Training	10.4341	10.1806
9_P2_CELL.png	2014-05-21 07:30:00	2014-05-23 07:30:00	Training	10.3477	10.8611
18_P4_ASU.png	2014-06-25 07:30:00	2014-06-27 07:30:00	Training	14.989	14.9683
13_P2_ CP.png	2015-01-07 07:44:00	2015-01-20 07:34:00	Training	4.55344	4.436
34_P6_GT.png	2014-10-20 08:00:00	2014-10-22 08:00:00	Training	10.7389	10.128
21_P4_CELL.png	2014-07-14 07:30:00	2014-07-16 07:30:00	Training	12.7589	12.6501
14_P4_ CP.png	2014-06-27 07:20:00	2014-06-30 07:40:00	Training	10.9359	11.4734
14_P4_FA.png	2014-07-04 08:00:00	2014-07-09 08:00:00	Training	4.03904	3.74528
20_P3_FA.png	2014-06-27 08:00:00	2014-06-30 08:00:00	Training	9.81404	10.0173
8_P6_ CP.png	2014-05-12 07:30:00	2014-05-14 07:40:00	Training	9.83161	9.36783
10_P6_ CP.png	2014-05-16 08:00:00	2014-05-19 07:44:00	Training	7.70209	7.16336
10_P1_CELL.png	2014-09-29 07:40:00	2014-10-01 07:40:00	Training	9.57058	9.26161
25_P6_ CP.png	2014-09-29 07:30:00	2014-10-01 07:40:00	Training	11.8426	14.2882
39_P5_FA.png	2015-01-07 08:00:00	2015-01-14 08:00:00	Training	2.88314	2.2047
0_P1_FA.png	2014-04-21 08:00:00	2014-04-23 07:44:00	Training	10.7837	11.0011
6_P6_ CP.png	2014-05-07 07:17:00	2014-05-09 07:30:00	Training	8.71047	8.70841
4_P5_ CP.png	2014-05-02 07:44:00	2014-05-05 08:00:00	Training	7.21817	7.06512
17_P2_CELL.png	2014-07-07 07:30:00	2014-07-09 07:30:00	Training	13.5564	13.8192
22_P4_ASU.png	2014-07-04 07:30:00	2014-07-07 07:30:00	Training	10.922	11.0725
16_P1_CELL.png	2014-10-13 07:40:00	2014-10-15 07:40:00	Training	8.49016	8.1091
6_P5_ CP.png	2014-05-07 07:17:00	2014-05-09 07:30:00	Training	8.55804	8.66795
18_P2_ASU.png	2014-06-30 07:30:00	2014-07-07 07:30:00	Training	14.942	15.253
23_P5_ CP.png	2014-07-18 07:30:00	2014-07-21 08:29:00	Training	9.25412	8.89359
8_P2_ASU.png	2014-05-05 07:30:00	2014-05-07 07:15:00	Training	11.9656	12.2663
1_P7_ASU.png	2015-01-07 07:30:00	2015-01-16 07:30:00	Training	4.60553	4.57105
6_P2_GT.png	2014-07-14 07:30:00	2014-07-21 07:44:00	Training	7.45749	7.52592
32_P6_GT.png	2014-10-15 07:50:00	2014-10-17 07:44:00	Training	6.49641	5.6636
16_P3_ASU.png	2014-09-22 07:30:00	2014-09-29 11:19:00	Training	2.85442	2.02551
36_P4_ CP.png	2015-01-07 07:44:00	2015-01-20 07:34:00	Training	3.37909	3.03344
11_P2_CELL.png	2014-05-26 07:40:00	2014-05-28 07:30:00	Training	7.20523	7.176
3_P3_GT.png	2014-05-16 08:00:00	2014-05-23 07:44:00	Training	9.56983	9.30259
42_P6_ASU.png	2015-01-07 07:30:00	2015-01-16 07:30:00	Training	3.71317	2.86659
17_P4_GT.png	2014-07-11 07:44:00	2014-07-14 07:30:00	Training	4.99846	4.89796
23_P3_ CP.png	2014-10-13 08:25:00	2014-10-15 07:30:00	Training	7.65117	7.92701
35_P4_ASU.png	2014-10-10 09:10:00	2014-10-13 10:30:00	Training	4.08131	3.5276
34_P4_ CP.png	2014-10-22 07:15:00	2014-10-24 07:20:00	Training	6.47442	5.53118
19_P6_GT.png	2014-07-16 07:30:00	2014-07-18 07:44:00	Training	6.37364	6.42026
27_P4_FA.png	2014-12-31 08:00:00	2015-01-07 08:00:00	Training	5.78251	5.80899
24_P6_ASU.png	2014-07-09 07:30:00	2014-07-11 07:44:00	Training	15.9594	15.8821
18_P5_CELL.png	2014-07-14 07:30:00	2014-07-16 07:30:00	Training	13.5892	13.8042
5_P4_ASU.png	2014-04-28 07:15:00	2014-04-30 07:30:00	Training	10.9194	10.8915
22_P6_GT.png	2014-07-23 07:44:00	2014-07-25 07:30:00	Training	7.73039	7.29843
5_P1_FA.png	2014-05-02 08:00:00	2014-05-05 07:44:00	Training	8.01268	8.18395
2_P4_ASU.png	2014-04-21 07:15:00	2014-04-23 07:15:00	Training	10.7811	9.69411
17_P6_GT.png	2014-07-11 07:44:00	2014-07-14 07:30:00	Training	4.47319	3.90476
33_P3_FA.png	2015-01-07 08:00:00	2015-01-14 08:00:00	Training	5.015	3.81531
9_P6_ASU.png	2014-05-07 07:15:00	2014-05-09 07:15:00	Training	10.9312	10.9144
12_P6_GT.png	2014-05-23 07:44:00	2014-05-26 07:30:00	Training	7.42859	7.37633
17_P2_FA.png	2015-01-07 08:00:00	2015-01-14 08:00:00	Training	2.88314	3.24817
22_P5_GT.png	2014-07-23 07:44:00	2014-07-25 07:30:00	Training	5.88662	4.93717
17_P5_GT.png	2014-07-11 07:44:00	2014-07-14 07:30:00	Training	3.94069	4.06349
6_P1_GT.png	2014-07-14 07:30:00	2014-07-21 07:44:00	Training	5.90201	5.61636
20_P4_CELL.png	2014-07-09 07:30:00	2014-07-14 07:30:00	Training	6.12969	5.99446
21_P4_ASU.png	2014-07-02 07:44:00	2014-07-04 07:30:00	Training	7.60183	7.64597
27_P1_FA.png	2014-10-20 08:00:00	2014-10-22 08:00:00	Training	6.42876	5.70594
1_P6_FA.png	2014-04-28 08:00:00	2014-05-05 07:44:00	Training	9.42901	9.51435
9_P6_GT.png	2014-05-16 08:00:00	2014-05-19 09:00:00	Training	5.03114	4.81409
28_P4_ASU.png	2014-09-24 07:44:00	2014-09-26 07:44:00	Training	15.9547	16.1682
8_P6_ASU.png	2014-05-05 07:30:00	2014-05-07 07:15:00	Training	10.1277	9.60858
44_P6_ASU.png	2015-01-21 08:29:00	2015-01-23 07:44:00	Training	8.10146	7.62358
0_P4_FA.png	2014-04-21 08:00:00	2014-04-28 08:00:00	Training	11.5155	12.3279
0_P6_GT.png	2014-04-25 07:30:00	2014-04-28 07:44:00	Training	6.7367	6.80068
15_P3_CELL.png	2014-10-01 07:40:00	2014-10-03 07:40:00	Training	9.67298	9.87356
7_P5_ CP.png	2014-05-09 07:30:00	2014-05-12 07:30:00	Training	6.80911	6.79072
2_P1_ CP.png	2014-05-07 07:17:00	2014-05-14 07:40:00	Training	9.15558	9.3527
2_P3_FA.png	2014-04-25 07:44:00	2014-04-28 08:00:00	Training	7.50037	7.21323
29_P4_ASU.png	2014-09-26 07:44:00	2014-09-29 11:19:00	Training	4.00939	4.04352
3_P3_ASU.png	2014-05-07 07:15:00	2014-05-14 07:44:00	Training	13.1003	12.8691
13_P6_GT.png	2014-05-26 07:30:00	2014-05-28 07:44:00	Training	12.1766	12.2605
5_P6_ CP.png	2014-05-05 08:00:00	2014-05-07 07:17:00	Training	10.2041	9.9412
9_P5_GT.png	2014-05-16 08:00:00	2014-05-19 09:00:00	Training	4.96306	4.77397
24_P4_ASU.png	2014-07-09 07:30:00	2014-07-11 07:44:00	Training	10.7057	10.8767
10_P5_ASU.png	2014-07-02 07:44:00	2014-07-04 07:30:00	Training	9.73607	10.0175
13_P4_ASU.png	2014-05-16 07:30:00	2014-05-19 07:30:00	Training	10.809	11.8228
31_P2_CELL.png	2014-12-29 07:30:00	2015-01-05 07:30:00	Training	8.15195	8.03614
15_P1_CELL.png	2014-10-10 07:40:00	2014-10-13 07:40:00	Training	8.24968	8.45589
42_P4_ASU.png	2015-01-16 07:30:00	2015-01-21 08:29:00	Training	4.40558	4.68733
3_P1_ASU.png	2014-05-07 07:15:00	2014-05-14 07:44:00	Training	12.6301	12.5736
21_P6_ASU.png	2014-07-02 07:44:00	2014-07-04 07:30:00	Training	12.1678	12.7978
21_P5_ASU.png	2014-12-31 07:30:00	2015-01-07 07:30:00	Training	2.70727	2.03373
26_P2_CELL.png	2014-10-06 09:40:00	2014-10-08 07:40:00	Training	12.8842	13.5244
7_P3_ CP.png	2014-06-30 07:40:00	2014-07-02 07:34:00	Training	12.9092	14.7847
2_P4_ CP.png	2014-04-28 08:00:00	2014-04-30 07:30:00	Training	9.50809	9.8857
9_P4_CELL.png	2014-05-21 07:30:00	2014-05-23 07:30:00	Training	10.3543	11.5039
14_P5_CELL.png	2014-07-02 07:30:00	2014-07-04 07:30:00	Training	12.9356	13.2581
0_P5_GT.png	2014-04-25 07:30:00	2014-04-28 07:44:00	Training	5.93915	5.20185
23_P3_CELL.png	2015-01-05 07:30:00	2015-01-07 07:30:00	Training	8.60963	8.61562
36_P5_FA.png	2014-12-31 08:00:00	2015-01-02 08:00:00	Training	8.80811	8.87118
25_P5_ CP.png	2014-09-29 07:30:00	2014-10-01 07:40:00	Training	12.9866	14.5415
20_P5_GT.png	2014-07-18 07:44:00	2014-07-21 07:44:00	Training	7.97769	7.71888
4_P3_ASU.png	2014-05-14 07:44:00	2014-05-21 07:30:00	Training	13.3844	13.6521
30_P5_FA.png	2014-09-29 08:00:00	2014-10-08 08:00:00	Training	8.20516	4.45161
31_P1_FA.png	2015-01-02 08:00:00	2015-01-05 08:00:00	Training	4.19861	3.974
16_P3_CELL.png	2014-10-03 07:40:00	2014-10-06 09:40:00	Training	5.37397	4.20865
14_P2_CELL.png	2014-06-25 07:30:00	2014-06-27 07:30:00	Training	12.5299	13.2542
35_P6_ASU.png	2014-10-08 09:10:00	2014-10-10 09:10:00	Training	5.55182	4.55556
11_P6_CELL.png	2014-12-29 07:30:00	2015-01-05 07:30:00	Training	8.12521	7.74871
1_P5_ CP.png	2014-04-25 07:30:00	2014-04-28 08:00:00	Training	6.58719	6.55923
33_P6_ASU.png	2014-10-03 09:00:00	2014-10-06 09:59:00	Training	4.85376	4.74277
5_P3_GT.png	2014-07-07 08:00:00	2014-07-09 07:44:00	Training	11.0441	11.5712
1_P1_GT.png	2014-05-02 07:44:00	2014-05-09 07:44:00	Training	9.05222	9.20989
4_P4_CELL.png	2014-05-05 07:30:00	2014-05-07 07:30:00	Training	8.9382	7.32707
20_P3_ CP.png	2014-10-06 08:15:00	2014-10-08 11:39:00	Training	8.4981	8.6449
8_P3_CELL.png	2014-07-07 07:30:00	2014-07-09 07:30:00	Training	14.1502	14.4049
10_P3_CELL.png	2014-07-14 07:30:00	2014-07-16 07:30:00	Training	11.6477	12.2244
0_P4_GT.png	2014-04-25 07:30:00	2014-04-28 07:44:00	Training	6.2951	6.06026
14_P6_ASU.png	2014-05-19 07:30:00	2014-05-21 07:30:00	Training	19.857	19.5014
21_P6_FA.png	2014-10-08 08:00:00	2014-10-15 08:00:00	Training	7.58619	6.84359
6_P2_CELL.png	2014-05-09 07:30:00	2014-05-14 07:30:00	Training	3.00847	2.60938
2_P2_CELL.png	2014-04-30 07:30:00	2014-05-02 07:30:00	Training	9.32724	8.64095
4_P2_ASU.png	2014-04-25 07:15:00	2014-04-28 07:15:00	Training	7.91522	7.45701
20_P6_FA.png	2014-09-29 08:00:00	2014-10-08 08:00:00	Training	6.84885	6.40625
18_P5_ASU.png	2014-09-29 11:19:00	2014-10-06 09:59:00	Training	3.13896	2.96079
30_P4_ASU.png	2014-09-29 11:19:00	2014-10-01 09:14:00	Training	6.05053	5.80399
33_P6_GT.png	2014-10-17 07:44:00	2014-10-20 08:00:00	Training	4.18975	3.51293
16_P2_FA.png	2014-12-31 08:00:00	2015-01-07 08:00:00	Training	6.45577	5.72758
23_P6_ CP.png	2014-07-18 07:30:00	2014-07-21 08:29:00	Training	9.39364	9.2238
24_P3_ CP.png	2014-10-15 07:30:00	2014-10-17 07:30:00	Training	8.63448	8.36788
6_P2_ CP.png	2014-07-02 07:34:00	2014-07-09 07:30:00	Training	11.8457	11.6503
16_P6_GT.png	2014-07-09 07:44:00	2014-07-11 07:44:00	Training	8.06133	8.01968
18_P1_CELL.png	2014-12-29 07:30:00	2014-12-31 07:30:00	Training	13.114	13.6219
25_P6_GT.png	2014-09-29 07:44:00	2014-10-01 07:44:00	Training	13.8084	14.7445
28_P3_ CP.png	2015-01-07 07:44:00	2015-01-20 07:34:00	Training	4.67171	4.24524
1_P6_CELL.png	2014-05-02 07:30:00	2014-05-09 07:30:00	Training	9.31103	9.13097
1_P3_ASU.png	2014-04-23 07:15:00	2014-04-30 07:30:00	Training	9.59358	9.89245
7_P6_ASU.png	2014-05-02 07:15:00	2014-05-05 07:30:00	Training	5.80078	5.70852
23_P5_ASU.png	2015-01-16 07:30:00	2015-01-21 08:29:00	Training	3.92494	4.84061
30_P2_ASU.png	2014-10-13 10:30:00	2014-10-15 08:50:00	Training	5.35895	4.89851
12_P5_GT.png	2014-05-23 07:44:00	2014-05-26 07:30:00	Training	7.31966	7.78231
19_P1_FA.png	2014-07-02 08:15:00	2014-07-09 08:00:00	Training	5.12436	4.89284
40_P4_ASU.png	2015-01-02 07:30:00	2015-01-07 07:30:00	Training	4.26185	2.65741
24_P3_CELL.png	2015-01-07 07:30:00	2015-01-09 07:30:00	Training	6.59692	6.38278
12_P5_ASU.png	2014-07-07 07:30:00	2014-07-09 07:30:00	Training	13.3876	16.0665
22_P1_CELL.png	2015-01-07 07:30:00	2015-01-09 07:30:00	Training	7.88325	6.04349
5_P3_CELL.png	2014-06-25 07:30:00	2014-06-27 07:30:00	Training	13.466	14.6131
10_P5_ CP.png	2014-05-16 08:00:00	2014-05-19 07:44:00	Training	7.96243	7.82978
7_P2_ASU.png	2014-05-02 07:15:00	2014-05-05 07:30:00	Training	8.96214	8.41078
2_P5_ CP.png	2014-04-28 08:00:00	2014-04-30 07:30:00	Training	9.75481	9.5652
13_P5_ CP.png	2014-06-25 07:30:00	2014-06-27 07:20:00	Training	16.7528	17.0099
0_P1_GT.png	2014-04-25 07:30:00	2014-05-02 07:44:00	Training	10.572	10.7482
13_P5_ASU.png	2014-07-09 07:30:00	2014-07-11 07:44:00	Training	13.816	15.5786
8_P5_CELL.png	2014-05-26 07:40:00	2014-05-28 07:30:00	Training	10.9266	11.4461
11_P6_ CP.png	2014-05-19 07:44:00	2014-05-21 07:30:00	Training	7.64857	7.74683
19_P5_GT.png	2014-07-16 07:30:00	2014-07-18 07:44:00	Training	7.90002	8.07254
25_P2_ASU.png	2014-10-01 09:14:00	2014-10-03 09:00:00	Training	6.14015	5.25405
17_P5_CELL.png	2014-07-09 07:30:00	2014-07-14 07:30:00	Training	6.3483	6.36256
1_P5_ASU.png	2014-04-23 07:15:00	2014-04-30 07:30:00	Training	10.48	10.0955
11_P4_ CP.png	2014-05-19 07:44:00	2014-05-21 07:30:00	Training	7.78591	7.48242
23_P3_FA.png	2014-07-04 08:00:00	2014-07-09 08:00:00	Training	3.85339	2.77849
23_P6_ASU.png	2014-07-07 07:30:00	2014-07-09 07:30:00	Training	17.1741	18.3036
22_P4_GT.png	2014-07-23 07:44:00	2014-07-25 07:30:00	Training	5.92895	6.36313
32_P6_ CP.png	2014-10-15 07:30:00	2014-10-17 07:30:00	Training	9.01209	8.73395
7_P6_ CP.png	2014-05-09 07:30:00	2014-05-12 07:30:00	Training	7.4294	6.20514
5_P1_GT.png	2014-07-07 08:00:00	2014-07-14 07:30:00	Training	5.17258	5.45501
5_P2_CELL.png	2014-05-07 07:30:00	2014-05-09 07:30:00	Training	13.6797	14.8628
24_P5_FA.png	2014-07-09 08:00:00	2014-07-11 08:00:00	Training	7.38238	6.15294
1_P2_CELL.png	2014-04-28 07:30:00	2014-04-30 07:30:00	Training	8.81889	9.2659
31_P4_ASU.png	2014-10-01 09:14:00	2014-10-03 09:00:00	Training	5.25695	5.43805
28_P2_ASU.png	2014-10-08 09:10:00	2014-10-10 09:10:00	Training	3.81709	3.74206
6_P4_CELL.png	2014-05-09 07:30:00	2014-05-14 07:30:00	Training	4.25373	3.31117
2_P2_ASU.png	2014-04-21 07:15:00	2014-04-23 07:15:00	Training	9.65844	9.69411
8_P6_GT.png	2014-05-14 07:44:00	2014-05-16 08:00:00	Training	11.6214	12.6045
1_P3_FA.png	2014-04-23 07:44:00	2014-04-25 07:44:00	Training	9.38102	9.45549
32_P3_FA.png	2015-01-05 08:00:00	2015-01-07 08:00:00	Training	7.25942	7.57544
30_P1_FA.png	2014-12-31 08:00:00	2015-01-02 08:00:00	Training	7.95114	7.74678
2_P6_GT.png	2014-04-30 07:44:00	2014-05-02 07:44:00	Training	9.41836	8.08408
36_P5_ CP.png	2015-01-07 07:44:00	2015-01-20 07:34:00	Training	3.2181	2.91344
33_P5_GT.png	2014-10-17 07:44:00	2014-10-20 08:00:00	Training	5.23055	4.1885
9_P1_CELL.png	2014-09-26 07:40:00	2014-09-29 07:40:00	Training	6.68455	6.74385
33_P6_ CP.png	2014-10-17 07:30:00	2014-10-22 07:15:00	Training	7.12885	6.55543
19_P1_CELL.png	2014-12-31 07:30:00	2015-01-02 07:30:00	Training	10.3177	10.5652
13_P2_FA.png	2014-10-08 08:00:00	2014-10-15 08:00:00	Training	7.28769	6.8538
3_P2_ASU.png	2014-04-23 07:15:00	2014-04-25 07:15:00	Training	10.028	10.4059
2_P1_ASU.png	2014-04-30 07:30:00	2014-05-07 07:15:00	Training	12.1468	11.8714
14_P5_ASU.png	2014-07-11 07:44:00	2014-07-14 07:44:00	Training	12.0625	12.4284
5_P1_ CP.png	2014-06-25 07:30:00	2014-07-02 07:34:00	Training	12.1331	12.8933
15_P4_GT.png	2014-07-07 08:00:00	2014-07-09 07:44:00	Training	13.7725	16.5084
34_P6_ASU.png	2014-10-06 09:59:00	2014-10-08 09:10:00	Training	6.20412	6.00202
16_P4_CELL.png	2014-06-30 07:30:00	2014-07-02 07:30:00	Training	14.1993	14.4669
0_P8_ASU.png	2014-12-31 07:30:00	2015-01-02 07:30:00	Training	6.99818	6.84554
4_P1_CELL.png	2014-06-23 07:40:00	2014-06-30 07:30:00	Training	11.2639	11.6256
25_P5_FA.png	2014-07-11 08:00:00	2014-07-14 08:00:00	Training	8.8082	9.64957
18_P3_FA.png	2014-06-23 08:00:00	2014-06-25 08:00:00	Training	14.0969	14.9356
33_P4_ CP.png	2014-10-17 07:30:00	2014-10-22 07:15:00	Training	6.9541	6.70673
8_P5_ CP.png	2014-05-12 07:30:00	2014-05-14 07:40:00	Training	10.3553	10.4879
15_P4_FA.png	2014-07-09 08:00:00	2014-07-14 08:00:00	Training	6.86862	6.71442
15_P3_ CP.png	2014-07-18 07:30:00	2014-07-21 08:29:00	Training	9.98156	9.79534
22_P6_FA.png	2014-10-15 08:00:00	2014-10-22 08:00:00	Training	7.18019	7.10858
15_P4_CELL.png	2014-06-27 07:30:00	2014-06-30 07:30:00	Training	11.2343	11.8611
8_P5_GT.png	2014-05-14 07:44:00	2014-05-16 08:00:00	Training	12.5948	12.3212
1_P3_ CP.png	2014-04-30 07:30:00	2014-05-07 07:17:00	Training	12.2685	12.5608
2_P3_GT.png	2014-05-09 07:44:00	2014-05-16 08:00:00	Training	8.68407	9.5922
43_P4_ASU.png	2015-01-21 08:29:00	2015-01-23 07:44:00	Training	6.91693	5.55757
1_P4_GT.png	2014-04-28 07:44:00	2014-04-30 07:44:00	Training	10.9428	11.0015
2_P1_FA.png	2014-04-25 07:44:00	2014-04-28 08:00:00	Training	7.86171	7.78791
6_P5_ASU.png	2014-06-23 07:30:00	2014-06-25 07:30:00	Training	21.6706	23.5235
4_P1_FA.png	2014-04-30 08:00:00	2014-05-02 08:00:00	Training	9.26414	9.60029
40_P6_ASU.png	2014-12-31 07:30:00	2015-01-02 07:30:00	Training	7.11295	6.78757
22_P3_ CP.png	2014-10-10 07:25:00	2014-10-13 08:25:00	Training	6.78868	6.9002
5_P4_CELL.png	2014-05-07 07:30:00	2014-05-09 07:30:00	Training	11.3633	11.3768
23_P5_FA.png	2014-07-04 08:00:00	2014-07-09 08:00:00	Training	3.74002	3.83187
24_P4_FA.png	2014-10-20 08:00:00	2014-10-22 08:00:00	Training	8.83103	8.92655
28_P2_CELL.png	2014-10-10 07:40:00	2014-10-13 07:40:00	Training	9.46856	9.72424
30_P4_CELL.png	2015-01-07 07:30:00	2015-01-09 07:30:00	Training	5.81462	5.09629
0_P2_ CP.png	2014-04-23 07:30:00	2014-04-30 07:30:00	Training	9.59598	9.64735
37_P4_ASU.png	2014-10-15 08:50:00	2014-10-17 10:30:00	Training	5.37285	4.79578
20_P6_ASU.png	2014-06-30 07:30:00	2014-07-02 07:44:00	Training	15.1562	15.619
4_P4_GT.png	2014-05-05 07:44:00	2014-05-07 08:15:00	Training	11.4059	10.8186
3_P4_ASU.png	2014-04-23 07:15:00	2014-04-25 07:15:00	Training	10.5667	10.4737
38_P6_ASU.png	2014-10-15 08:50:00	2014-10-17 10:30:00	Training	5.64237	5.81783
5_P4_ CP.png	2014-05-05 08:00:00	2014-05-07 07:17:00	Training	10.6064	10.1232
7_P6_GT.png	2014-05-12 07:44:00	2014-05-14 07:44:00	Training	10.6268	10.6045
2_P7_ASU.png	2015-01-16 07:30:00	2015-01-21 08:29:00	Training	4.48435	4.81641
0_P7_ASU.png	2014-12-31 07:30:00	2015-01-07 07:30:00	Training	2.76549	2.07247
7_P5_ASU.png	2014-06-25 07:30:00	2014-06-27 07:30:00	Training	17.4396	17.846
41_P6_ASU.png	2015-01-02 07:30:00	2015-01-07 07:30:00	Training	3.02152	2.5625
8_P5_FA.png	2014-05-12 08:00:00	2014-05-14 08:00:00	Training	13.5032	13.5829
30_P3_FA.png	2014-12-31 08:00:00	2015-01-02 08:00:00	Training	8.66699	9.19113
16_P4_ CP.png	2014-07-02 07:34:00	2014-07-04 07:30:00	Training	12.6799	12.9375
11_P2_ASU.png	2014-05-12 07:30:00	2014-05-14 07:44:00	Training	21.5688	20.8793
12_P6_ASU.png	2014-05-14 07:44:00	2014-05-16 07:30:00	Training	14.7115	17.1183
10_P4_CELL.png	2014-05-23 07:30:00	2014-05-26 07:40:00	Training	7.96864	7.59084
2_P4_CELL.png	2014-04-30 07:30:00	2014-05-02 07:30:00	Training	9.18851	8.93201
27_P5_ CP.png	2014-10-03 07:30:00	2014-10-06 08:15:00	Test	7.59233	7.80952
8_P2_FA.png	2014-06-25 08:00:00	2014-07-02 08:15:00	Test	7.71774	9.51346
1_P5_FA.png	2014-04-23 07:44:00	2014-04-25 07:44:00	Test	8.78952	9.42566
16_P6_FA.png	2014-07-11 08:00:00	2014-07-14 08:00:00	Test	8.91373	7.79568
15_P6_FA.png	2014-07-09 08:00:00	2014-07-11 08:00:00	Test	11.9251	9.59091
26_P4_CELL.png	2014-12-29 07:30:00	2014-12-31 07:30:00	Test	11.7885	15.337
16_P5_CELL.png	2014-07-07 07:30:00	2014-07-09 07:30:00	Test	12.9676	14.0916
20_P4_FA.png	2014-10-08 08:00:00	2014-10-10 08:00:00	Test	10.0917	11.7799
9_P2_FA.png	2014-07-02 08:15:00	2014-07-09 08:00:00	Test	6.63062	4.32771
31_P6_ CP.png	2014-10-13 08:25:00	2014-10-15 07:30:00	Test	8.28311	8.11016
33_P4_ASU.png	2014-10-06 09:59:00	2014-10-08 09:10:00	Test	7.88275	4.83414
3_P1_GT.png	2014-05-16 08:00:00	2014-05-23 07:44:00	Test	6.8481	9.2718
9_P5_ CP.png	2014-05-14 07:40:00	2014-05-16 08:00:00	Test	9.83974	10.5058
31_P4_GT.png	2014-10-13 07:44:00	2014-10-15 07:50:00	Test	9.03043	11.3641
21_P4_ CP.png	2014-07-14 07:40:00	2014-07-16 07:40:00	Test	12.2245	14.1664
2_P5_GT.png	2014-04-30 07:44:00	2014-05-02 07:44:00	Test	9.18397	9.60938
12_P3_GT.png	2014-07-23 07:44:00	2014-07-25 07:30:00	Test	8.94791	5.82648
9_P3_FA.png	2014-05-14 08:00:00	2014-05-16 07:44:00	Test	14.237	19.7367
30_P6_ASU.png	2014-09-26 07:44:00	2014-09-29 11:19:00	Test	6.10736	4.7191
6_P5_FA.png	2014-05-07 08:00:00	2014-05-09 07:44:00	Test	10.4306	9.09176
31_P6_GT.png	2014-10-13 07:44:00	2014-10-15 07:50:00	Test	6.95686	12.0008
4_P1_ASU.png	2014-05-14 07:44:00	2014-05-21 07:30:00	Test	9.29149	14.2952
19_P2_ASU.png	2014-07-07 07:30:00	2014-07-14 07:44:00	Test	8.35935	12.0537
24_P2_ASU.png	2014-09-29 11:19:00	2014-10-01 09:14:00	Test	7.38637	6.18667
14_P6_ CP.png	2014-06-27 07:20:00	2014-06-30 07:40:00	Test	10.1401	9.52123
2_P6_ASU.png	2014-04-21 07:15:00	2014-04-23 07:15:00	Test	10.9732	9.0501
17_P4_ASU.png	2014-06-23 07:30:00	2014-06-25 07:30:00	Test	16.7987	22.9676
22_P4_FA.png	2014-10-13 00:00:00	2014-10-15 08:00:00	Test	7.97781	4.67496
1_P8_ASU.png	2015-01-02 07:30:00	2015-01-07 07:30:00	Test	3.98457	2.60317
20_P6_ CP.png	2014-07-11 07:30:00	2014-07-14 07:40:00	Test	9.44657	8.97338
4_P8_ASU.png	2015-01-21 08:29:00	2015-01-23 07:44:00	Test	8.40136	8.94583
5_P6_ASU.png	2014-04-28 07:15:00	2014-04-30 07:30:00	Test	10.8309	10.2171
3_P5_ASU.png	2014-05-07 07:15:00	2014-05-14 07:44:00	Test	10.7402	12.8034
25_P4_GT.png	2014-09-29 07:44:00	2014-10-01 07:44:00	Test	9.3179	14.7445
20_P5_ CP.png	2014-07-11 07:30:00	2014-07-14 07:40:00	Test	9.67288	9.47903
9_P3_GT.png	2014-07-16 07:30:00	2014-07-18 07:44:00	Test	6.97963	5.96842
1_P1_FA.png	2014-04-23 07:44:00	2014-04-25 07:44:00	Test	9.67382	10.3248
4_P4_ASU.png	2014-04-25 07:15:00	2014-04-28 07:15:00	Test	7.49434	7.5022
13_P1_ CP.png	2015-01-07 07:44:00	2015-01-20 07:34:00	Test	5.29357	4.16306
5_P4_GT.png	2014-05-07 08:15:00	2014-05-09 07:44:00	Test	11.6768	10.6182
3_P5_CELL.png	2014-05-02 07:30:00	2014-05-05 07:30:00	Test	7.16551	6.81238
13_P6_ CP.png	2014-06-25 07:30:00	2014-06-27 07:20:00	Test	12.5144	15.4503
19_P4_ASU.png	2014-06-27 07:30:00	2014-06-30 07:30:00	Test	10.3109	11.313
1_P4_ CP.png	2014-04-25 07:30:00	2014-04-28 08:00:00	Test	7.23305	6.61694
3_P1_FA.png	2014-04-28 08:00:00	2014-04-30 08:00:00	Test	9.41696	10.6633
2_P6_CELL.png	2014-05-09 07:30:00	2014-05-16 07:30:00	Test	5.90114	6.29431
22_P4_ CP.png	2014-07-16 07:40:00	2014-07-18 07:30:00	Test	8.3842	14.2898
11_P3_ASU.png	2014-07-04 07:30:00	2014-07-07 07:30:00	Test	10.665	11.6103
18_P4_GT.png	2014-07-14 07:30:00	2014-07-16 07:30:00	Test	7.632	9.87905
23_P4_ASU.png	2014-07-07 07:30:00	2014-07-09 07:30:00	Test	12.526	9.60938
18_P1_FA.png	2014-06-25 08:00:00	2014-07-02 08:15:00	Test	8.71726	9.28941
13_P1_CELL.png	2014-10-06 09:40:00	2014-10-08 07:40:00	Test	9.40167	14.6873
18_P3_ASU.png	2014-10-06 09:59:00	2014-10-13 10:30:00	Test	5.93145	1.52077
17_P6_ CP.png	2014-07-04 07:30:00	2014-07-07 07:50:00	Test	8.61404	8.56732
15_P5_ASU.png	2014-07-14 07:44:00	2014-07-18 07:30:00	Test	8.76061	9.86895
8_P1_FA.png	2014-05-09 07:44:00	2014-05-12 08:00:00	Test	7.54216	5.01161
12_P1_ASU.png	2014-10-06 09:59:00	2014-10-13 10:30:00	Test	6.48301	1.71195
5_P6_GT.png	2014-05-07 08:15:00	2014-05-09 07:44:00	Test	12.3078	10.8237
0_P6_CELL.png	2014-04-25 07:30:00	2014-05-02 07:30:00	Test	8.49221	9.31689
8_P1_CELL.png	2014-09-24 07:40:00	2014-09-26 07:40:00	Test	9.30834	12.888
7_P1_ASU.png	2014-06-30 07:30:00	2014-07-07 07:30:00	Test	11.062	15.2966
19_P5_ CP.png	2014-07-09 07:30:00	2014-07-11 07:30:00	Test	11.1596	12.3095
6_P1_ASU.png	2014-06-23 07:30:00	2014-06-30 07:30:00	Test	12.4777	13.4226
9_P4_ASU.png	2014-05-07 07:15:00	2014-05-09 07:15:00	Test	10.9048	11.5923
9_P3_CELL.png	2014-07-09 07:30:00	2014-07-14 07:30:00	Test	6.10685	6.37352
10_P6_ASU.png	2014-05-09 07:15:00	2014-05-12 07:30:00	Test	8.46933	8.75982
6_P1_CELL.png	2014-07-07 07:30:00	2014-07-14 07:30:00	Test	8.64588	5.84608
25_P3_ CP.png	2014-10-17 07:30:00	2014-10-22 07:15:00	Test	6.14867	5.66068
6_P3_CELL.png	2014-06-27 07:30:00	2014-06-30 07:30:00	Test	10.7581	10.3971
14_P3_ASU.png	2014-07-11 07:44:00	2014-07-14 07:44:00	Test	11.7666	13.0972
14_P2_FA.png	2014-10-15 08:00:00	2014-10-22 08:00:00	Test	7.84179	5.68761
18_P5_ CP.png	2014-07-07 07:50:00	2014-07-09 07:30:00	Test	11.0822	13.4714
12_P2_ASU.png	2014-05-14 07:44:00	2014-05-16 07:30:00	Test	14.1997	16.355
9_P5_ASU.png	2014-06-30 07:30:00	2014-07-02 07:44:00	Test	17.2776	14.4051
36_P6_ CP.png	2015-01-07 07:44:00	2015-01-20 07:34:00	Test	6.7997	2.94162
9_P4_ CP.png	2014-05-14 07:40:00	2014-05-16 08:00:00	Test	11.8875	9.25698
6_P4_ASU.png	2014-04-30 07:30:00	2014-05-02 07:15:00	Test	14.1868	10.9033
18_P6_ CP.png	2014-07-07 07:50:00	2014-07-09 07:30:00	Test	10.7187	12.6144
29_P6_ASU.png	2014-09-24 07:44:00	2014-09-26 07:44:00	Test	11.5656	15.253
4_P6_ASU.png	2014-04-25 07:15:00	2014-04-28 07:15:00	Test	8.44658	7.27623
37_P6_ASU.png	2014-10-13 10:30:00	2014-10-15 08:50:00	Test	8.9577	5.95546
0_P4_CELL.png	2014-04-25 07:30:00	2014-04-28 07:30:00	Test	7.42431	5.51969
13_P3_CELL.png	2014-09-26 07:40:00	2014-09-29 07:40:00	Test	7.77256	5.54407
1_P3_GT.png	2014-05-02 07:44:00	2014-05-09 07:44:00	Test	7.15817	10.1687
21_P4_GT.png	2014-07-21 07:44:00	2014-07-23 07:44:00	Test	7.6328	6.05035
1_P6_GT.png	2014-04-28 07:44:00	2014-04-30 07:44:00	Test	10.1244	10.1178
34_P6_ CP.png	2014-10-22 07:15:00	2014-10-24 07:20:00	Test	9.22489	6.29815
2_P3_CELL.png	2014-05-16 07:30:00	2014-05-23 07:30:00	Test	8.02959	9.11942
11_P1_CELL.png	2014-10-01 07:40:00	2014-10-03 07:40:00	Test	10.5119	10.3642
10_P3_ASU.png	2014-07-02 07:44:00	2014-07-04 07:30:00	Test	12.4108	8.37173
12_P3_CELL.png	2014-09-24 07:40:00	2014-09-26 07:40:00	Test	11.7286	8.54845
27_P4_ASU.png	2014-09-22 07:30:00	2014-09-24 07:44:00	Test	12.1518	18.5122
8_P4_CELL.png	2014-05-19 07:30:00	2014-05-21 07:30:00	Test	10.5835	7.48642
3_P4_CELL.png	2014-05-02 07:30:00	2014-05-05 07:30:00	Test	8.64855	6.77239
9_P1_FA.png	2014-05-12 08:00:00	2014-05-14 08:00:00	Test	12.7338	12.4822
31_P5_FA.png	2014-10-08 08:00:00	2014-10-10 08:00:00	Test	8.13818	9.65435
8_P3_ASU.png	2014-06-27 07:30:00	2014-06-30 07:30:00	Test	8.70706	10.9713
25_P2_CELL.png	2014-10-03 07:40:00	2014-10-06 09:40:00	Test	6.81032	4.78733
30_P5_ CP.png	2014-10-10 07:25:00	2014-10-13 08:25:00	Test	7.19889	6.1968
32_P4_ CP.png	2014-10-15 07:30:00	2014-10-17 07:30:00	Test	9.41886	9.17397
24_P4_CELL.png	2014-10-08 07:40:00	2014-10-15 07:40:00	Test	7.71139	7.45798
34_P4_GT.png	2014-10-20 08:00:00	2014-10-22 08:00:00	Test	9.16805	7.15873
28_P3_FA.png	2014-10-08 08:00:00	2014-10-15 08:00:00	Test	7.3714	1.58907
31_P5_ CP.png	2014-10-13 08:25:00	2014-10-15 07:30:00	Test	8.50238	7.59156
15_P4_ CP.png	2014-06-30 07:40:00	2014-07-02 07:34:00	Test	11.3315	13.9698
21_P3_ CP.png	2014-10-08 11:39:00	2014-10-10 07:25:00	Test	9.41633	8.51015
16_P6_ CP.png	2014-07-02 07:34:00	2014-07-04 07:30:00	Test	11.982	11.5434
19_P4_CELL.png	2014-07-07 07:30:00	2014-07-09 07:30:00	Test	13.2182	13.7496
11_P5_CELL.png	2014-06-25 07:30:00	2014-06-27 07:30:00	Test	12.6932	16.109
10_P5_CELL.png	2014-06-23 07:40:00	2014-06-25 07:30:00	Test	16.0333	18.8985
18_P3_CELL.png	2014-10-08 07:40:00	2014-10-10 07:40:00	Test	13.12	10.734
3_P4_GT.png	2014-05-02 07:44:00	2014-05-05 07:44:00	Test	6.72728	7.1045
15_P6_ CP.png	2014-06-30 07:40:00	2014-07-02 07:34:00	Test	11.4926	12.9774
24_P2_CELL.png	2014-10-01 07:40:00	2014-10-03 07:40:00	Test	10.9856	10.041
9_P3_ASU.png	2014-06-30 07:30:00	2014-07-02 07:44:00	Test	13.2608	12.649
7_P2_ CP.png	2014-07-09 07:30:00	2014-07-16 07:40:00	Test	10.88	11.8002
18_P5_GT.png	2014-07-14 07:30:00	2014-07-16 07:30:00	Test	6.53299	5.27875
15_P2_CELL.png	2014-06-27 07:30:00	2014-06-30 07:30:00	Test	10.1412	10.753
12_P3_ASU.png	2014-07-07 07:30:00	2014-07-09 07:30:00	Test	11.5556	10.6466
1_P4_CELL.png	2014-04-28 07:30:00	2014-04-30 07:30:00	Test	7.90969	9.17963

## Sheet: IBM 120 mins
Image Name	Start Date	End Date	Set	Predicted Productivity	Measured Productivity		Image Naming Convention	ATP3 Testbeds	Sites	Location
24_P1_FA.png	2014-10-08 08:00:00	2014-10-10 08:00:00	Training	10.9459	11.6254		(Image Number)_(ORP Number)_(Testbed).png	GT	GA	Atlanta, GA
19_P2_CELL.png	2014-07-14 07:30:00	2014-07-16 07:30:00	Training	12.6759	13.4128			ASU	AZ	Tempe, AZ
31_P3_FA.png	2015-01-02 08:00:00	2015-01-05 08:00:00	Training	4.39144	4.4973			CELL	HI	Kona, HI
4_P5_FA.png	2014-04-30 08:00:00	2014-05-02 08:00:00	Training	9.24184	9.02542			CP	CA	San Luis Obispo, CA
9_P1_ CP.png	2014-09-29 07:30:00	2014-10-06 08:15:00	Training	8.48194	8.56155			FA	FL	Vero Beach, FL
14_P1_CELL.png	2014-10-08 07:40:00	2014-10-10 07:40:00	Training	14.7396	15.0496
32_P4_ASU.png	2014-10-03 09:00:00	2014-10-06 09:59:00	Training	4.13825	4.0006
11_P5_ASU.png	2014-07-04 07:30:00	2014-07-07 07:30:00	Training	10.8824	10.9008
15_P4_ASU.png	2014-05-21 07:30:00	2014-05-23 07:44:00	Training	13.6004	14.041
3_P5_GT.png	2014-05-02 07:44:00	2014-05-05 07:44:00	Training	6.96334	6.6164
5_P1_CELL.png	2014-06-30 07:30:00	2014-07-07 07:30:00	Training	10.5909	11.1964
17_P2_ASU.png	2014-06-23 07:30:00	2014-06-30 07:30:00	Training	12.8004	13.379
14_P5_ CP.png	2014-06-27 07:20:00	2014-06-30 07:40:00	Training	10.7347	11.2441
3_P3_ CP.png	2014-05-14 07:40:00	2014-05-21 07:30:00	Training	11.3163	11.0255
21_P1_CELL.png	2015-01-05 07:30:00	2015-01-07 07:30:00	Training	9.36396	8.9743
18_P4_CELL.png	2014-07-04 07:30:00	2014-07-07 07:30:00	Training	11.1737	11.6122
23_P4_FA.png	2014-10-15 08:00:00	2014-10-20 08:00:00	Training	4.97523	3.95385
2_P6_FA.png	2014-05-05 07:44:00	2014-05-12 08:00:00	Training	11.6962	12.0689
43_P6_ASU.png	2015-01-16 07:30:00	2015-01-21 08:29:00	Training	4.62792	4.22747
27_P4_ CP.png	2014-10-03 07:30:00	2014-10-06 08:15:00	Training	7.18017	7.56799
8_P3_GT.png	2014-07-14 07:30:00	2014-07-16 07:30:00	Training	10.1989	10.8992
0_P6_FA.png	2014-04-21 08:00:00	2014-04-28 08:00:00	Training	10.8615	11.7233
0_P2_GT.png	2014-04-25 07:30:00	2014-05-02 07:44:00	Training	10.7746	10.8353
9_P6_ CP.png	2014-05-14 07:40:00	2014-05-16 08:00:00	Training	9.25789	9.7577
1_P1_ASU.png	2014-04-23 07:15:00	2014-04-30 07:30:00	Training	9.71378	9.66037
17_P6_ASU.png	2014-06-23 07:30:00	2014-06-25 07:30:00	Training	23.2012	22.9812
10_P5_GT.png	2014-05-19 09:00:00	2014-05-21 07:30:00	Training	10.3345	10.4967
14_P2_ASU.png	2014-05-19 07:30:00	2014-05-21 07:30:00	Training	17.3462	18.3646
10_P4_ CP.png	2014-05-16 08:00:00	2014-05-19 07:44:00	Training	6.66207	6.81251
3_P3_FA.png	2014-04-28 08:00:00	2014-04-30 08:00:00	Training	10.3844	11.544
27_P4_CELL.png	2014-12-31 07:30:00	2015-01-02 07:30:00	Training	11.3323	11.5632
2_P3_ASU.png	2014-04-30 07:30:00	2014-05-07 07:15:00	Training	11.9266	12.046
4_P3_FA.png	2014-04-30 08:00:00	2014-05-02 08:00:00	Training	9.52163	9.75214
7_P5_GT.png	2014-05-12 07:44:00	2014-05-14 07:44:00	Training	9.51863	10.0234
36_P4_ASU.png	2014-10-13 10:30:00	2014-10-15 08:50:00	Training	5.31161	4.84584
7_P5_FA.png	2014-05-09 07:44:00	2014-05-12 08:00:00	Training	5.21146	4.74408
20_P4_GT.png	2014-07-18 07:44:00	2014-07-21 07:44:00	Training	6.55017	6.39637
21_P3_ASU.png	2015-01-07 07:30:00	2015-01-16 07:30:00	Training	4.55747	4.4161
6_P1_ CP.png	2014-07-02 07:34:00	2014-07-09 07:30:00	Training	9.83752	10.7783
0_P5_ CP.png	2014-04-23 07:30:00	2014-04-25 07:30:00	Training	9.349	9.69411
31_P2_ASU.png	2014-10-15 08:50:00	2014-10-17 10:30:00	Training	4.98479	4.79276
15_P5_GT.png	2014-07-07 08:00:00	2014-07-09 07:44:00	Training	10.5913	11.4485
19_P3_ CP.png	2014-10-03 07:30:00	2014-10-06 08:15:00	Training	8.59121	8.42677
6_P3_GT.png	2014-07-09 07:44:00	2014-07-11 07:44:00	Training	9.53556	10.372
29_P4_CELL.png	2015-01-05 07:30:00	2015-01-07 07:30:00	Training	9.42514	10.6124
28_P4_FA.png	2015-01-07 08:00:00	2015-01-14 08:00:00	Training	3.66556	4.69122
4_P6_ CP.png	2014-05-02 07:44:00	2014-05-05 08:00:00	Training	7.0106	6.83478
37_P5_FA.png	2015-01-02 08:00:00	2015-01-05 08:00:00	Training	5.77015	4.11289
24_P6_FA.png	2014-12-31 08:00:00	2015-01-07 08:00:00	Training	5.33061	5.56416
18_P6_ASU.png	2014-06-25 07:30:00	2014-06-27 07:30:00	Training	15.6935	17.185
31_P4_ CP.png	2014-10-13 08:25:00	2014-10-15 07:30:00	Training	7.66865	7.99612
23_P2_ASU.png	2014-09-26 07:44:00	2014-09-29 11:19:00	Training	5.60436	4.123
9_P1_GT.png	2014-09-29 07:44:00	2014-10-06 07:44:00	Training	6.07601	6.18835
12_P2_FA.png	2014-09-29 08:00:00	2014-10-08 08:00:00	Training	7.67155	8.10466
20_P1_CELL.png	2015-01-02 07:30:00	2015-01-05 07:30:00	Training	7.71881	8.28054
13_P4_CELL.png	2014-06-23 07:40:00	2014-06-25 07:30:00	Training	17.0304	20.6145
1_P2_GT.png	2014-05-02 07:44:00	2014-05-09 07:44:00	Training	9.88394	10.7497
1_P5_CELL.png	2014-04-28 07:30:00	2014-04-30 07:30:00	Training	8.94834	9.00119
32_P5_FA.png	2014-10-10 08:00:00	2014-10-15 08:00:00	Training	3.33326	3.44647
19_P3_FA.png	2014-06-25 08:00:00	2014-06-27 08:00:00	Training	13.5569	13.9974
10_P1_FA.png	2014-05-14 08:00:00	2014-05-16 07:44:00	Training	11.6862	12.4255
2_P2_ CP.png	2014-05-07 07:17:00	2014-05-14 07:40:00	Training	9.21764	9.77726
14_P6_FA.png	2014-07-04 08:00:00	2014-07-09 08:00:00	Training	5.16364	4.52621
4_P3_CELL.png	2014-06-23 07:40:00	2014-06-25 07:30:00	Training	15.541	16.9873
22_P6_ CP.png	2014-07-16 07:40:00	2014-07-18 07:30:00	Training	13.3623	13.8416
5_P2_ASU.png	2014-04-28 07:15:00	2014-04-30 07:30:00	Training	12.312	10.7904
26_P5_ CP.png	2014-10-01 07:40:00	2014-10-03 07:30:00	Training	12.7298	13.263
13_P5_GT.png	2014-05-26 07:30:00	2014-05-28 07:44:00	Training	11.0098	12.7866
27_P2_ASU.png	2014-10-06 09:59:00	2014-10-08 09:10:00	Training	5.96482	5.19297
34_P4_ASU.png	2014-10-08 09:10:00	2014-10-10 09:10:00	Training	4.16662	3.88442
16_P4_GT.png	2014-07-09 07:44:00	2014-07-11 07:44:00	Training	9.23443	9.62632
2_P1_CELL.png	2014-05-16 07:30:00	2014-05-23 07:30:00	Training	7.37659	7.35466
0_P3_FA.png	2014-04-21 08:00:00	2014-04-23 07:44:00	Training	9.43336	9.02767
36_P6_ASU.png	2014-10-10 09:10:00	2014-10-13 10:30:00	Training	4.47643	4.36623
11_P4_ASU.png	2014-05-12 07:30:00	2014-05-14 07:44:00	Training	19.9744	21.2273
7_P6_CELL.png	2014-07-07 07:30:00	2014-07-14 07:30:00	Training	6.44724	5.34279
29_P2_CELL.png	2014-10-13 07:40:00	2014-10-15 07:40:00	Training	10.2194	10.3763
0_P5_CELL.png	2014-04-25 07:30:00	2014-04-28 07:30:00	Training	6.13228	5.68315
0_P3_CELL.png	2014-04-25 07:30:00	2014-05-02 07:30:00	Training	9.11251	9.60502
24_P3_FA.png	2014-07-09 08:00:00	2014-07-14 08:00:00	Training	5.64844	5.39985
17_P3_ASU.png	2014-09-29 11:19:00	2014-10-06 09:59:00	Training	2.6286	2.14957
19_P4_GT.png	2014-07-16 07:30:00	2014-07-18 07:44:00	Training	6.98568	7.55325
3_P4_ CP.png	2014-04-30 07:30:00	2014-05-02 07:44:00	Training	9.97003	10.1531
13_P6_ASU.png	2014-05-16 07:30:00	2014-05-19 07:30:00	Training	11.681	12.5097
7_P4_ASU.png	2014-05-02 07:15:00	2014-05-05 07:30:00	Training	7.81827	8.03922
11_P1_ CP.png	2014-10-13 08:25:00	2014-10-22 07:15:00	Training	6.46151	6.55496
34_P3_FA.png	2015-01-14 08:00:00	2015-01-16 08:00:00	Training	5.7516	5.68083
17_P3_GT.png	2014-10-13 07:44:00	2014-10-20 08:00:00	Training	4.819	5.3223
3_P6_ASU.png	2014-04-23 07:15:00	2014-04-25 07:15:00	Training	10.2367	10.3042
4_P2_CELL.png	2014-05-05 07:30:00	2014-05-07 07:30:00	Training	5.05305	5.21213
10_P6_GT.png	2014-05-19 09:00:00	2014-05-21 07:30:00	Training	9.50248	9.7769
18_P6_GT.png	2014-07-14 07:30:00	2014-07-16 07:30:00	Training	5.37448	3.895
3_P8_ASU.png	2015-01-16 07:30:00	2015-01-21 08:29:00	Training	4.81442	4.4453
11_P3_GT.png	2014-07-21 07:44:00	2014-07-23 07:44:00	Training	6.84642	5.54191
7_P3_GT.png	2014-07-11 07:44:00	2014-07-14 07:30:00	Training	4.77579	4.4898
25_P6_ASU.png	2014-07-11 07:44:00	2014-07-14 07:44:00	Training	12.0687	12.7899
5_P5_CELL.png	2014-05-07 07:30:00	2014-05-09 07:30:00	Training	10.716	10.482
0_P2_FA.png	2014-04-21 08:00:00	2014-04-28 08:00:00	Training	10.8502	11.7772
5_P6_CELL.png	2014-06-23 07:40:00	2014-06-30 07:30:00	Training	10.5228	10.7756
15_P6_ASU.png	2014-05-21 07:30:00	2014-05-23 07:44:00	Training	13.8512	15.4572
32_P5_GT.png	2014-10-15 07:50:00	2014-10-17 07:44:00	Training	6.15641	4.71967
28_P5_ CP.png	2014-10-06 08:15:00	2014-10-08 11:39:00	Training	9.32215	9.20642
3_P2_GT.png	2014-05-16 08:00:00	2014-05-23 07:44:00	Training	8.96217	9.52785
33_P4_GT.png	2014-10-17 07:44:00	2014-10-20 08:00:00	Training	4.82775	4.32361
1_P4_ASU.png	2014-04-18 07:30:00	2014-04-21 07:15:00	Training	7.29469	7.05215
1_P6_ASU.png	2014-04-18 07:30:00	2014-04-21 07:15:00	Training	6.66533	6.34921
21_P4_FA.png	2014-10-10 08:00:00	2014-10-13 00:00:00	Training	6.04461	4.92414
32_P6_ASU.png	2014-10-01 09:14:00	2014-10-03 09:00:00	Training	5.85565	5.82648
22_P5_ CP.png	2014-07-16 07:40:00	2014-07-18 07:30:00	Training	12.5907	13.5282
4_P5_CELL.png	2014-05-05 07:30:00	2014-05-07 07:30:00	Training	7.62163	7.14811
14_P3_ CP.png	2014-07-16 07:40:00	2014-07-18 07:30:00	Training	10.9827	14.1224
8_P3_FA.png	2014-05-12 08:00:00	2014-05-14 08:00:00	Training	12.7207	12.937
23_P5_CELL.png	2015-01-05 07:30:00	2015-01-19 07:30:00	Training	4.00728	4.39563
11_P6_ASU.png	2014-05-12 07:30:00	2014-05-14 07:44:00	Training	19.8807	21.4013
27_P2_CELL.png	2014-10-08 07:40:00	2014-10-10 07:40:00	Training	12.7965	13.1818
13_P2_ASU.png	2014-05-16 07:30:00	2014-05-19 07:30:00	Training	11.6716	12.2928
15_P2_ASU.png	2014-05-21 07:30:00	2014-05-23 07:44:00	Training	14.2207	14.0814
6_P4_GT.png	2014-05-09 07:44:00	2014-05-12 07:44:00	Training	7.59687	8.30955
10_P1_ASU.png	2014-09-22 07:30:00	2014-09-29 11:19:00	Training	4.09523	1.95996
6_P1_FA.png	2014-05-05 07:44:00	2014-05-07 08:00:00	Training	9.67031	9.2646
2_P8_ASU.png	2015-01-07 07:30:00	2015-01-16 07:30:00	Training	2.82784	2.95698
28_P4_CELL.png	2015-01-02 07:30:00	2015-01-05 07:30:00	Training	9.43485	9.32655
6_P6_CELL.png	2014-06-30 07:30:00	2014-07-07 07:30:00	Training	10.7577	11.062
20_P3_ASU.png	2014-12-31 07:30:00	2015-01-07 07:30:00	Training	2.85524	1.85941
3_P5_ CP.png	2014-04-30 07:30:00	2014-05-02 07:44:00	Training	9.05161	9.3168
2_P4_FA.png	2014-05-05 07:44:00	2014-05-12 08:00:00	Training	10.2627	10.2821
39_P4_ASU.png	2014-12-31 07:30:00	2015-01-02 07:30:00	Training	7.54274	7.83989
15_P6_GT.png	2014-07-07 08:00:00	2014-07-09 07:44:00	Training	10.2146	11.0192
21_P3_FA.png	2014-06-30 08:00:00	2014-07-02 08:15:00	Training	11.1596	12.402
10_P2_CELL.png	2014-05-23 07:30:00	2014-05-26 07:40:00	Training	6.3294	5.25279
5_P5_GT.png	2014-05-07 08:15:00	2014-05-09 07:44:00	Training	10.4579	10.3442
21_P6_ CP.png	2014-07-14 07:40:00	2014-07-16 07:40:00	Training	20.8015	25.869
26_P1_FA.png	2014-10-15 08:00:00	2014-10-20 08:00:00	Training	5.32106	3.60761
25_P3_CELL.png	2015-01-09 07:30:00	2015-01-12 07:30:00	Training	6.47124	6.36987
12_P5_CELL.png	2014-06-27 07:30:00	2014-06-30 07:30:00	Training	11.2753	11.6663
13_P3_ASU.png	2014-07-09 07:30:00	2014-07-11 07:44:00	Training	11.1131	11.2894
29_P2_ASU.png	2014-10-10 09:10:00	2014-10-13 10:30:00	Training	5.33885	3.62078
1_P2_FA.png	2014-04-28 08:00:00	2014-05-05 07:44:00	Training	8.43399	9.75147
10_P1_GT.png	2014-10-06 07:44:00	2014-10-13 07:44:00	Training	6.19677	6.54178
19_P6_ASU.png	2014-06-27 07:30:00	2014-06-30 07:30:00	Training	10.708	11.2194
18_P2_CELL.png	2014-07-09 07:30:00	2014-07-14 07:30:00	Training	6.2507	6.31061
14_P4_ASU.png	2014-05-19 07:30:00	2014-05-21 07:30:00	Training	16.5947	18.0148
20_P6_GT.png	2014-07-18 07:44:00	2014-07-21 07:44:00	Training	7.30273	6.77755
30_P4_ CP.png	2014-10-10 07:25:00	2014-10-13 08:25:00	Training	6.0087	6.40207
2_P1_GT.png	2014-05-09 07:44:00	2014-05-16 08:00:00	Training	8.18999	8.48024
29_P5_ CP.png	2014-10-08 11:39:00	2014-10-10 07:25:00	Training	8.49504	8.0871
14_P3_CELL.png	2014-09-29 07:40:00	2014-10-01 07:40:00	Training	8.2629	8.59454
2_P2_GT.png	2014-05-09 07:44:00	2014-05-16 08:00:00	Training	8.51299	9.39493
0_P1_CELL.png	2014-04-25 07:30:00	2014-05-02 07:30:00	Training	9.05157	9.47562
3_P6_ CP.png	2014-04-30 07:30:00	2014-05-02 07:44:00	Training	9.35472	9.64726
4_P6_GT.png	2014-05-05 07:44:00	2014-05-07 08:15:00	Training	9.93373	10.6173
31_P6_ASU.png	2014-09-29 11:19:00	2014-10-01 09:14:00	Training	6.21797	6.31423
4_P5_ASU.png	2014-05-14 07:44:00	2014-05-21 07:30:00	Training	12.1097	13.8994
17_P4_CELL.png	2014-07-02 07:30:00	2014-07-04 07:30:00	Training	12.5412	13.3111
1_P2_ASU.png	2014-04-18 07:30:00	2014-04-21 07:15:00	Training	7.37313	6.9161
7_P3_ASU.png	2014-06-25 07:30:00	2014-06-27 07:30:00	Training	15.0783	15.7411
22_P2_CELL.png	2014-09-26 07:40:00	2014-09-29 07:40:00	Training	6.31585	6.20664
10_P4_ASU.png	2014-05-09 07:15:00	2014-05-12 07:30:00	Training	8.58398	8.53463
21_P2_CELL.png	2014-09-24 07:40:00	2014-09-26 07:40:00	Training	14.6118	16.1071
40_P5_FA.png	2015-01-14 08:00:00	2015-01-16 08:00:00	Training	6.4175	6.52539
13_P5_CELL.png	2014-06-30 07:30:00	2014-07-02 07:30:00	Training	13.8173	14.1449
21_P6_GT.png	2014-07-21 07:44:00	2014-07-23 07:44:00	Training	6.37787	6.78588
6_P3_ASU.png	2014-06-23 07:30:00	2014-06-25 07:30:00	Training	20.917	23.537
1_P4_FA.png	2014-04-28 08:00:00	2014-05-05 07:44:00	Training	8.76997	9.94343
10_P3_GT.png	2014-07-18 07:44:00	2014-07-21 07:44:00	Training	5.85991	6.24762
2_P4_GT.png	2014-04-30 07:44:00	2014-05-02 07:44:00	Training	8.34723	8.89757
8_P5_ASU.png	2014-06-27 07:30:00	2014-06-30 07:30:00	Training	11.9467	13.0837
22_P3_FA.png	2014-07-02 08:15:00	2014-07-04 08:00:00	Training	8.77834	8.80155
2_P5_ASU.png	2014-04-30 07:30:00	2014-05-07 07:15:00	Training	10.9742	12.3951
12_P1_CELL.png	2014-10-03 07:40:00	2014-10-06 09:40:00	Training	5.05342	5.09966
4_P4_ CP.png	2014-05-02 07:44:00	2014-05-05 08:00:00	Training	7.25445	7.59946
32_P4_GT.png	2014-10-15 07:50:00	2014-10-17 07:44:00	Training	6.30701	5.02526
1_P5_GT.png	2014-04-28 07:44:00	2014-04-30 07:44:00	Training	8.67962	9.55853
6_P2_ASU.png	2014-04-30 07:30:00	2014-05-02 07:15:00	Training	10.5258	10.3582
9_P5_FA.png	2014-05-14 08:00:00	2014-05-16 07:44:00	Training	19.4752	21.69
17_P5_ASU.png	2014-09-22 07:30:00	2014-09-29 11:19:00	Training	2.59714	2.17627
22_P3_ASU.png	2015-01-16 07:30:00	2015-01-21 08:29:00	Training	4.52045	4.53808
7_P1_FA.png	2014-05-07 08:00:00	2014-05-09 07:44:00	Training	9.42494	8.83171
25_P1_FA.png	2014-10-10 08:00:00	2014-10-15 08:00:00	Training	2.34872	2.05579
26_P6_ASU.png	2014-07-14 07:44:00	2014-07-18 07:30:00	Training	9.59355	9.767
0_P2_CELL.png	2014-04-25 07:30:00	2014-04-28 07:30:00	Training	5.62209	5.73454
6_P5_GT.png	2014-05-09 07:44:00	2014-05-12 07:44:00	Training	8.32767	8.25904
21_P2_ASU.png	2014-09-22 07:30:00	2014-09-24 07:44:00	Training	16.2068	18.4616
34_P5_GT.png	2014-10-20 08:00:00	2014-10-22 08:00:00	Training	8.60851	10.4127
19_P5_ASU.png	2014-10-06 09:59:00	2014-10-13 10:30:00	Training	4.19302	1.83362
0_P5_FA.png	2014-04-21 08:00:00	2014-04-23 07:44:00	Training	9.66492	9.64423
8_P2_CELL.png	2014-05-19 07:30:00	2014-05-21 07:30:00	Training	7.59946	7.77511
21_P5_ CP.png	2014-07-14 07:40:00	2014-07-16 07:40:00	Training	21.0993	23.4692
26_P2_ASU.png	2014-10-03 09:00:00	2014-10-06 09:59:00	Training	4.63042	4.20119
8_P4_ASU.png	2014-05-05 07:30:00	2014-05-07 07:15:00	Training	12.9218	12.607
0_P4_ CP.png	2014-04-23 07:30:00	2014-04-25 07:30:00	Training	10.0823	10.2703
38_P5_FA.png	2015-01-05 08:00:00	2015-01-07 08:00:00	Training	5.70673	6.1427
6_P6_GT.png	2014-05-09 07:44:00	2014-05-12 07:44:00	Training	8.8151	8.28429
11_P2_GT.png	2014-10-13 07:44:00	2014-10-20 08:00:00	Training	5.16738	5.42652
23_P2_CELL.png	2014-09-29 07:40:00	2014-10-01 07:40:00	Training	9.56479	9.44464
2_P5_CELL.png	2014-04-30 07:30:00	2014-05-02 07:30:00	Training	8.69319	8.91791
32_P1_FA.png	2015-01-05 08:00:00	2015-01-07 08:00:00	Training	8.14181	7.59549
0_P3_ CP.png	2014-04-23 07:30:00	2014-04-30 07:30:00	Training	9.84052	9.91008
4_P5_GT.png	2014-05-05 07:44:00	2014-05-07 08:15:00	Training	10.0697	10.8689
11_P2_FA.png	2014-09-26 08:00:00	2014-09-29 08:00:00	Training	8.86671	9.26328
20_P4_ASU.png	2014-06-30 07:30:00	2014-07-02 07:44:00	Training	12.0508	11.8721
19_P6_ CP.png	2014-07-09 07:30:00	2014-07-11 07:30:00	Training	11.6357	11.9346
41_P4_ASU.png	2015-01-07 07:30:00	2015-01-16 07:30:00	Training	2.69887	2.94407
5_P5_ CP.png	2014-05-05 08:00:00	2014-05-07 07:17:00	Training	9.71355	10.3106
0_P6_ CP.png	2014-04-23 07:30:00	2014-04-25 07:30:00	Training	10.6869	11.4296
1_P2_ CP.png	2014-04-30 07:30:00	2014-05-07 07:17:00	Training	12.4854	12.5504
28_P6_ASU.png	2014-09-22 07:30:00	2014-09-24 07:44:00	Training	14.7926	17.6018
11_P5_ CP.png	2014-05-19 07:44:00	2014-05-21 07:30:00	Training	8.22963	8.70019
5_P2_GT.png	2014-07-07 08:00:00	2014-07-14 07:30:00	Training	5.70465	5.52495
0_P3_GT.png	2014-04-25 07:30:00	2014-05-02 07:44:00	Training	9.4645	10.8353
9_P2_ASU.png	2014-05-07 07:15:00	2014-05-09 07:15:00	Training	10.89	11.355
6_P4_ CP.png	2014-05-07 07:17:00	2014-05-09 07:30:00	Training	7.64784	7.64283
20_P3_CELL.png	2014-12-29 07:30:00	2014-12-31 07:30:00	Training	12.5067	13.8294
3_P2_CELL.png	2014-05-02 07:30:00	2014-05-05 07:30:00	Training	2.61468	3.23172
26_P3_ CP.png	2014-10-22 07:15:00	2014-10-24 07:20:00	Training	6.46401	5.96792
21_P5_GT.png	2014-07-21 07:44:00	2014-07-23 07:44:00	Training	7.07845	6.16898
31_P5_GT.png	2014-10-13 07:44:00	2014-10-15 07:50:00	Training	9.6268	10.3586
10_P2_ASU.png	2014-05-09 07:15:00	2014-05-12 07:30:00	Training	8.27928	8.39952
1_P1_ CP.png	2014-04-30 07:30:00	2014-05-07 07:17:00	Training	11.5412	11.9924
6_P5_CELL.png	2014-05-09 07:30:00	2014-05-14 07:30:00	Training	4.37029	3.69044
6_P6_ASU.png	2014-04-30 07:30:00	2014-05-02 07:15:00	Training	9.12213	8.55231
17_P3_CELL.png	2014-10-06 09:40:00	2014-10-08 07:40:00	Training	10.8808	10.8824
21_P3_CELL.png	2014-12-31 07:30:00	2015-01-02 07:30:00	Training	10.448	10.8754
12_P4_ASU.png	2014-05-14 07:44:00	2014-05-16 07:30:00	Training	16.4853	16.4641
11_P1_ASU.png	2014-09-29 11:19:00	2014-10-06 09:59:00	Training	3.99024	2.07929
15_P5_CELL.png	2014-07-04 07:30:00	2014-07-07 07:30:00	Training	11.2985	11.6956
25_P5_GT.png	2014-09-29 07:44:00	2014-10-01 07:44:00	Training	14.5158	14.4395
7_P1_ CP.png	2014-07-09 07:30:00	2014-07-16 07:40:00	Training	10.3353	11.1367
8_P4_ CP.png	2014-05-12 07:30:00	2014-05-14 07:40:00	Training	17.1279	17.2737
11_P5_GT.png	2014-05-21 07:30:00	2014-05-23 07:44:00	Training	10.9862	10.4917
7_P4_ CP.png	2014-05-09 07:30:00	2014-05-12 07:30:00	Training	5.89113	4.57589
22_P5_ASU.png	2015-01-07 07:30:00	2015-01-16 07:30:00	Training	4.16073	4.38705
22_P3_CELL.png	2015-01-02 07:30:00	2015-01-05 07:30:00	Training	7.53992	7.75963
10_P1_ CP.png	2014-10-06 08:15:00	2014-10-13 08:25:00	Training	7.00377	5.69809
3_P6_GT.png	2014-05-02 07:44:00	2014-05-05 07:44:00	Training	6.72116	6.86045
16_P5_GT.png	2014-07-09 07:44:00	2014-07-11 07:44:00	Training	7.62308	7.97222
13_P4_ CP.png	2014-06-25 07:30:00	2014-06-27 07:20:00	Training	15.0809	18.95
13_P2_CELL.png	2014-06-23 07:40:00	2014-06-25 07:30:00	Training	14.6779	15.9837
3_P1_ CP.png	2014-05-14 07:40:00	2014-05-21 07:30:00	Training	8.23867	8.21425
11_P6_GT.png	2014-05-21 07:30:00	2014-05-23 07:44:00	Training	11.0651	11.3782
12_P6_CELL.png	2015-01-05 07:30:00	2015-01-19 07:30:00	Training	3.4832	3.75695
11_P4_CELL.png	2014-05-26 07:40:00	2014-05-28 07:30:00	Training	10.1738	9.97839
3_P2_ CP.png	2014-05-14 07:40:00	2014-05-21 07:30:00	Training	10.6751	10.996
13_P3_ CP.png	2014-07-14 07:40:00	2014-07-16 07:40:00	Training	13.4682	13.8158
8_P1_ASU.png	2014-07-07 07:30:00	2014-07-14 07:44:00	Training	11.5493	11.9667
9_P2_ CP.png	2014-09-29 07:30:00	2014-10-06 08:15:00	Training	8.3015	8.04092
2_P3_ CP.png	2014-05-07 07:17:00	2014-05-14 07:40:00	Training	9.0588	8.87756
22_P2_ASU.png	2014-09-24 07:44:00	2014-09-26 07:44:00	Training	14.5696	16.88
5_P2_ CP.png	2014-06-25 07:30:00	2014-07-02 07:34:00	Training	10.7174	11.1509
22_P6_ASU.png	2014-07-04 07:30:00	2014-07-07 07:30:00	Training	11.6666	11.9854
14_P4_CELL.png	2014-06-25 07:30:00	2014-06-27 07:30:00	Training	13.3403	15.5545
22_P5_CELL.png	2014-12-29 07:30:00	2015-01-05 07:30:00	Training	7.99582	7.67386
25_P6_FA.png	2015-01-07 08:00:00	2015-01-14 08:00:00	Training	4.01117	4.68085
3_P6_CELL.png	2014-05-16 07:30:00	2014-05-23 07:30:00	Training	8.09397	7.96052
25_P4_ASU.png	2014-07-11 07:44:00	2014-07-14 07:44:00	Training	12.9729	13.4136
17_P4_ CP.png	2014-07-04 07:30:00	2014-07-07 07:50:00	Training	10.089	10.1806
9_P2_CELL.png	2014-05-21 07:30:00	2014-05-23 07:30:00	Training	10.3523	10.8611
18_P4_ASU.png	2014-06-25 07:30:00	2014-06-27 07:30:00	Training	14.3517	14.9683
13_P2_ CP.png	2015-01-07 07:44:00	2015-01-20 07:34:00	Training	3.77304	4.436
34_P6_GT.png	2014-10-20 08:00:00	2014-10-22 08:00:00	Training	9.26729	10.128
21_P4_CELL.png	2014-07-14 07:30:00	2014-07-16 07:30:00	Training	12.2044	12.6501
14_P4_ CP.png	2014-06-27 07:20:00	2014-06-30 07:40:00	Training	10.407	11.4734
14_P4_FA.png	2014-07-04 08:00:00	2014-07-09 08:00:00	Training	4.09809	3.74528
20_P3_FA.png	2014-06-27 08:00:00	2014-06-30 08:00:00	Training	9.62738	10.0173
8_P6_ CP.png	2014-05-12 07:30:00	2014-05-14 07:40:00	Training	8.87641	9.36783
10_P6_ CP.png	2014-05-16 08:00:00	2014-05-19 07:44:00	Training	7.64339	7.16336
10_P1_CELL.png	2014-09-29 07:40:00	2014-10-01 07:40:00	Training	10.4824	9.26161
25_P6_ CP.png	2014-09-29 07:30:00	2014-10-01 07:40:00	Training	12.3314	14.2882
39_P5_FA.png	2015-01-07 08:00:00	2015-01-14 08:00:00	Training	2.54753	2.2047
0_P1_FA.png	2014-04-21 08:00:00	2014-04-23 07:44:00	Training	10.4892	11.0011
6_P6_ CP.png	2014-05-07 07:17:00	2014-05-09 07:30:00	Training	8.75814	8.70841
4_P5_ CP.png	2014-05-02 07:44:00	2014-05-05 08:00:00	Training	7.31204	7.06512
17_P2_CELL.png	2014-07-07 07:30:00	2014-07-09 07:30:00	Training	13.4983	13.8192
22_P4_ASU.png	2014-07-04 07:30:00	2014-07-07 07:30:00	Training	10.5679	11.0725
16_P1_CELL.png	2014-10-13 07:40:00	2014-10-15 07:40:00	Training	8.03299	8.1091
6_P5_ CP.png	2014-05-07 07:17:00	2014-05-09 07:30:00	Training	8.80693	8.66795
18_P2_ASU.png	2014-06-30 07:30:00	2014-07-07 07:30:00	Training	14.786	15.253
23_P5_ CP.png	2014-07-18 07:30:00	2014-07-21 08:29:00	Training	8.94303	8.89359
8_P2_ASU.png	2014-05-05 07:30:00	2014-05-07 07:15:00	Training	12.3338	12.2663
1_P7_ASU.png	2015-01-07 07:30:00	2015-01-16 07:30:00	Training	4.5239	4.57105
6_P2_GT.png	2014-07-14 07:30:00	2014-07-21 07:44:00	Training	7.25065	7.52592
32_P6_GT.png	2014-10-15 07:50:00	2014-10-17 07:44:00	Training	5.97406	5.6636
16_P3_ASU.png	2014-09-22 07:30:00	2014-09-29 11:19:00	Training	2.77121	2.02551
36_P4_ CP.png	2015-01-07 07:44:00	2015-01-20 07:34:00	Training	2.78906	3.03344
11_P2_CELL.png	2014-05-26 07:40:00	2014-05-28 07:30:00	Training	7.99977	7.176
3_P3_GT.png	2014-05-16 08:00:00	2014-05-23 07:44:00	Training	8.09234	9.30259
42_P6_ASU.png	2015-01-07 07:30:00	2015-01-16 07:30:00	Training	3.38355	2.86659
17_P4_GT.png	2014-07-11 07:44:00	2014-07-14 07:30:00	Training	4.76252	4.89796
23_P3_ CP.png	2014-10-13 08:25:00	2014-10-15 07:30:00	Training	8.13962	7.92701
35_P4_ASU.png	2014-10-10 09:10:00	2014-10-13 10:30:00	Training	3.95059	3.5276
34_P4_ CP.png	2014-10-22 07:15:00	2014-10-24 07:20:00	Training	6.77226	5.53118
19_P6_GT.png	2014-07-16 07:30:00	2014-07-18 07:44:00	Training	6.35287	6.42026
27_P4_FA.png	2014-12-31 08:00:00	2015-01-07 08:00:00	Training	5.40055	5.80899
24_P6_ASU.png	2014-07-09 07:30:00	2014-07-11 07:44:00	Training	15.7915	15.8821
18_P5_CELL.png	2014-07-14 07:30:00	2014-07-16 07:30:00	Training	12.7935	13.8042
5_P4_ASU.png	2014-04-28 07:15:00	2014-04-30 07:30:00	Training	11.2005	10.8915
22_P6_GT.png	2014-07-23 07:44:00	2014-07-25 07:30:00	Training	7.26142	7.29843
5_P1_FA.png	2014-05-02 08:00:00	2014-05-05 07:44:00	Training	7.4567	8.18395
2_P4_ASU.png	2014-04-21 07:15:00	2014-04-23 07:15:00	Training	10.7626	9.69411
17_P6_GT.png	2014-07-11 07:44:00	2014-07-14 07:30:00	Training	3.84587	3.90476
33_P3_FA.png	2015-01-07 08:00:00	2015-01-14 08:00:00	Training	4.15063	3.81531
9_P6_ASU.png	2014-05-07 07:15:00	2014-05-09 07:15:00	Training	11.009	10.9144
12_P6_GT.png	2014-05-23 07:44:00	2014-05-26 07:30:00	Training	7.20611	7.37633
17_P2_FA.png	2015-01-07 08:00:00	2015-01-14 08:00:00	Training	2.54753	3.24817
22_P5_GT.png	2014-07-23 07:44:00	2014-07-25 07:30:00	Training	6.00487	4.93717
17_P5_GT.png	2014-07-11 07:44:00	2014-07-14 07:30:00	Training	4.31843	4.06349
6_P1_GT.png	2014-07-14 07:30:00	2014-07-21 07:44:00	Training	5.1687	5.61636
20_P4_CELL.png	2014-07-09 07:30:00	2014-07-14 07:30:00	Training	5.77046	5.99446
21_P4_ASU.png	2014-07-02 07:44:00	2014-07-04 07:30:00	Training	7.16895	7.64597
27_P1_FA.png	2014-10-20 08:00:00	2014-10-22 08:00:00	Training	6.78352	5.70594
1_P6_FA.png	2014-04-28 08:00:00	2014-05-05 07:44:00	Training	8.90341	9.51435
9_P6_GT.png	2014-05-16 08:00:00	2014-05-19 09:00:00	Training	4.98664	4.81409
28_P4_ASU.png	2014-09-24 07:44:00	2014-09-26 07:44:00	Training	15.715	16.1682
8_P6_ASU.png	2014-05-05 07:30:00	2014-05-07 07:15:00	Training	10.2829	9.60858
44_P6_ASU.png	2015-01-21 08:29:00	2015-01-23 07:44:00	Training	7.91217	7.62358
0_P4_FA.png	2014-04-21 08:00:00	2014-04-28 08:00:00	Training	11.3282	12.3279
0_P6_GT.png	2014-04-25 07:30:00	2014-04-28 07:44:00	Training	6.72359	6.80068
15_P3_CELL.png	2014-10-01 07:40:00	2014-10-03 07:40:00	Training	9.91627	9.87356
7_P5_ CP.png	2014-05-09 07:30:00	2014-05-12 07:30:00	Training	6.60981	6.79072
2_P1_ CP.png	2014-05-07 07:17:00	2014-05-14 07:40:00	Training	8.88266	9.3527
2_P3_FA.png	2014-04-25 07:44:00	2014-04-28 08:00:00	Training	6.93041	7.21323
29_P4_ASU.png	2014-09-26 07:44:00	2014-09-29 11:19:00	Training	4.22321	4.04352
3_P3_ASU.png	2014-05-07 07:15:00	2014-05-14 07:44:00	Training	12.3016	12.8691
13_P6_GT.png	2014-05-26 07:30:00	2014-05-28 07:44:00	Training	11.7806	12.2605
5_P6_ CP.png	2014-05-05 08:00:00	2014-05-07 07:17:00	Training	9.9999	9.9412
9_P5_GT.png	2014-05-16 08:00:00	2014-05-19 09:00:00	Training	5.05951	4.77397
24_P4_ASU.png	2014-07-09 07:30:00	2014-07-11 07:44:00	Training	10.5163	10.8767
10_P5_ASU.png	2014-07-02 07:44:00	2014-07-04 07:30:00	Training	10.1619	10.0175
13_P4_ASU.png	2014-05-16 07:30:00	2014-05-19 07:30:00	Training	10.8374	11.8228
31_P2_CELL.png	2014-12-29 07:30:00	2015-01-05 07:30:00	Training	8.38656	8.03614
15_P1_CELL.png	2014-10-10 07:40:00	2014-10-13 07:40:00	Training	8.37031	8.45589
42_P4_ASU.png	2015-01-16 07:30:00	2015-01-21 08:29:00	Training	4.84352	4.68733
3_P1_ASU.png	2014-05-07 07:15:00	2014-05-14 07:44:00	Training	12.2821	12.5736
21_P6_ASU.png	2014-07-02 07:44:00	2014-07-04 07:30:00	Training	12.4986	12.7978
21_P5_ASU.png	2014-12-31 07:30:00	2015-01-07 07:30:00	Training	2.36405	2.03373
26_P2_CELL.png	2014-10-06 09:40:00	2014-10-08 07:40:00	Training	12.5804	13.5244
7_P3_ CP.png	2014-06-30 07:40:00	2014-07-02 07:34:00	Training	12.7625	14.7847
2_P4_ CP.png	2014-04-28 08:00:00	2014-04-30 07:30:00	Training	9.31254	9.8857
9_P4_CELL.png	2014-05-21 07:30:00	2014-05-23 07:30:00	Training	11.0967	11.5039
14_P5_CELL.png	2014-07-02 07:30:00	2014-07-04 07:30:00	Training	12.5423	13.2581
0_P5_GT.png	2014-04-25 07:30:00	2014-04-28 07:44:00	Training	5.30887	5.20185
23_P3_CELL.png	2015-01-05 07:30:00	2015-01-07 07:30:00	Training	8.78642	8.61562
36_P5_FA.png	2014-12-31 08:00:00	2015-01-02 08:00:00	Training	8.46389	8.87118
25_P5_ CP.png	2014-09-29 07:30:00	2014-10-01 07:40:00	Training	12.6005	14.5415
20_P5_GT.png	2014-07-18 07:44:00	2014-07-21 07:44:00	Training	8.58358	7.71888
4_P3_ASU.png	2014-05-14 07:44:00	2014-05-21 07:30:00	Training	12.5355	13.6521
30_P5_FA.png	2014-09-29 08:00:00	2014-10-08 08:00:00	Training	7.67155	4.45161
31_P1_FA.png	2015-01-02 08:00:00	2015-01-05 08:00:00	Training	3.94193	3.974
16_P3_CELL.png	2014-10-03 07:40:00	2014-10-06 09:40:00	Training	5.13407	4.20865
14_P2_CELL.png	2014-06-25 07:30:00	2014-06-27 07:30:00	Training	12.6784	13.2542
35_P6_ASU.png	2014-10-08 09:10:00	2014-10-10 09:10:00	Training	5.69873	4.55556
11_P6_CELL.png	2014-12-29 07:30:00	2015-01-05 07:30:00	Training	7.7769	7.74871
1_P5_ CP.png	2014-04-25 07:30:00	2014-04-28 08:00:00	Training	6.77497	6.55923
33_P6_ASU.png	2014-10-03 09:00:00	2014-10-06 09:59:00	Training	5.09369	4.74277
5_P3_GT.png	2014-07-07 08:00:00	2014-07-09 07:44:00	Training	10.6863	11.5712
1_P1_GT.png	2014-05-02 07:44:00	2014-05-09 07:44:00	Training	8.60915	9.20989
4_P4_CELL.png	2014-05-05 07:30:00	2014-05-07 07:30:00	Training	8.43157	7.32707
20_P3_ CP.png	2014-10-06 08:15:00	2014-10-08 11:39:00	Training	8.62491	8.6449
8_P3_CELL.png	2014-07-07 07:30:00	2014-07-09 07:30:00	Training	14.3836	14.4049
10_P3_CELL.png	2014-07-14 07:30:00	2014-07-16 07:30:00	Training	11.7228	12.2244
0_P4_GT.png	2014-04-25 07:30:00	2014-04-28 07:44:00	Training	5.8237	6.06026
14_P6_ASU.png	2014-05-19 07:30:00	2014-05-21 07:30:00	Training	19.2698	19.5014
21_P6_FA.png	2014-10-08 08:00:00	2014-10-15 08:00:00	Training	6.65865	6.84359
6_P2_CELL.png	2014-05-09 07:30:00	2014-05-14 07:30:00	Training	2.89525	2.60938
2_P2_CELL.png	2014-04-30 07:30:00	2014-05-02 07:30:00	Training	9.00552	8.64095
4_P2_ASU.png	2014-04-25 07:15:00	2014-04-28 07:15:00	Training	7.79733	7.45701
20_P6_FA.png	2014-09-29 08:00:00	2014-10-08 08:00:00	Training	6.14286	6.40625
18_P5_ASU.png	2014-09-29 11:19:00	2014-10-06 09:59:00	Training	3.14778	2.96079
30_P4_ASU.png	2014-09-29 11:19:00	2014-10-01 09:14:00	Training	6.05571	5.80399
33_P6_GT.png	2014-10-17 07:44:00	2014-10-20 08:00:00	Training	4.03866	3.51293
16_P2_FA.png	2014-12-31 08:00:00	2015-01-07 08:00:00	Training	5.95954	5.72758
23_P6_ CP.png	2014-07-18 07:30:00	2014-07-21 08:29:00	Training	9.08311	9.2238
24_P3_ CP.png	2014-10-15 07:30:00	2014-10-17 07:30:00	Training	8.73624	8.36788
6_P2_ CP.png	2014-07-02 07:34:00	2014-07-09 07:30:00	Training	11.3145	11.6503
16_P6_GT.png	2014-07-09 07:44:00	2014-07-11 07:44:00	Training	7.98429	8.01968
18_P1_CELL.png	2014-12-29 07:30:00	2014-12-31 07:30:00	Training	12.4571	13.6219
25_P6_GT.png	2014-09-29 07:44:00	2014-10-01 07:44:00	Training	14.4709	14.7445
28_P3_ CP.png	2015-01-07 07:44:00	2015-01-20 07:34:00	Training	4.97	4.24524
1_P6_CELL.png	2014-05-02 07:30:00	2014-05-09 07:30:00	Training	9.25739	9.13097
1_P3_ASU.png	2014-04-23 07:15:00	2014-04-30 07:30:00	Training	9.47347	9.89245
7_P6_ASU.png	2014-05-02 07:15:00	2014-05-05 07:30:00	Training	6.22204	5.70852
23_P5_ASU.png	2015-01-16 07:30:00	2015-01-21 08:29:00	Training	4.83258	4.84061
30_P2_ASU.png	2014-10-13 10:30:00	2014-10-15 08:50:00	Training	5.12375	4.89851
12_P5_GT.png	2014-05-23 07:44:00	2014-05-26 07:30:00	Training	7.49461	7.78231
19_P1_FA.png	2014-07-02 08:15:00	2014-07-09 08:00:00	Training	4.60905	4.89284
40_P4_ASU.png	2015-01-02 07:30:00	2015-01-07 07:30:00	Training	2.84822	2.65741
24_P3_CELL.png	2015-01-07 07:30:00	2015-01-09 07:30:00	Training	6.08408	6.38278
12_P5_ASU.png	2014-07-07 07:30:00	2014-07-09 07:30:00	Training	14.2168	16.0665
22_P1_CELL.png	2015-01-07 07:30:00	2015-01-09 07:30:00	Training	7.33114	6.04349
5_P3_CELL.png	2014-06-25 07:30:00	2014-06-27 07:30:00	Training	13.6756	14.6131
10_P5_ CP.png	2014-05-16 08:00:00	2014-05-19 07:44:00	Training	8.1276	7.82978
7_P2_ASU.png	2014-05-02 07:15:00	2014-05-05 07:30:00	Training	9.19125	8.41078
2_P5_ CP.png	2014-04-28 08:00:00	2014-04-30 07:30:00	Training	9.87723	9.5652
13_P5_ CP.png	2014-06-25 07:30:00	2014-06-27 07:20:00	Training	16.5015	17.0099
0_P1_GT.png	2014-04-25 07:30:00	2014-05-02 07:44:00	Training	10.2576	10.7482
13_P5_ASU.png	2014-07-09 07:30:00	2014-07-11 07:44:00	Training	14.0109	15.5786
8_P5_CELL.png	2014-05-26 07:40:00	2014-05-28 07:30:00	Training	10.6841	11.4461
11_P6_ CP.png	2014-05-19 07:44:00	2014-05-21 07:30:00	Training	8.18001	7.74683
19_P5_GT.png	2014-07-16 07:30:00	2014-07-18 07:44:00	Training	7.64388	8.07254
25_P2_ASU.png	2014-10-01 09:14:00	2014-10-03 09:00:00	Training	6.38471	5.25405
17_P5_CELL.png	2014-07-09 07:30:00	2014-07-14 07:30:00	Training	6.28844	6.36256
1_P5_ASU.png	2014-04-23 07:15:00	2014-04-30 07:30:00	Training	9.96624	10.0955
11_P4_ CP.png	2014-05-19 07:44:00	2014-05-21 07:30:00	Training	7.38073	7.48242
23_P3_FA.png	2014-07-04 08:00:00	2014-07-09 08:00:00	Training	4.14428	2.77849
23_P6_ASU.png	2014-07-07 07:30:00	2014-07-09 07:30:00	Training	17.0138	18.3036
22_P4_GT.png	2014-07-23 07:44:00	2014-07-25 07:30:00	Training	6.44903	6.36313
32_P6_ CP.png	2014-10-15 07:30:00	2014-10-17 07:30:00	Training	10.0218	8.73395
7_P6_ CP.png	2014-05-09 07:30:00	2014-05-12 07:30:00	Training	7.01931	6.20514
5_P1_GT.png	2014-07-07 08:00:00	2014-07-14 07:30:00	Training	5.29662	5.45501
5_P2_CELL.png	2014-05-07 07:30:00	2014-05-09 07:30:00	Training	13.5544	14.8628
24_P5_FA.png	2014-07-09 08:00:00	2014-07-11 08:00:00	Training	7.01674	6.15294
1_P2_CELL.png	2014-04-28 07:30:00	2014-04-30 07:30:00	Training	9.35487	9.2659
31_P4_ASU.png	2014-10-01 09:14:00	2014-10-03 09:00:00	Training	5.61294	5.43805
28_P2_ASU.png	2014-10-08 09:10:00	2014-10-10 09:10:00	Training	3.55287	3.74206
6_P4_CELL.png	2014-05-09 07:30:00	2014-05-14 07:30:00	Training	4.09331	3.31117
2_P2_ASU.png	2014-04-21 07:15:00	2014-04-23 07:15:00	Training	9.54882	9.69411
8_P6_GT.png	2014-05-14 07:44:00	2014-05-16 08:00:00	Training	11.8162	12.6045
1_P3_FA.png	2014-04-23 07:44:00	2014-04-25 07:44:00	Training	10.4865	9.45549
32_P3_FA.png	2015-01-05 08:00:00	2015-01-07 08:00:00	Training	7.39205	7.57544
30_P1_FA.png	2014-12-31 08:00:00	2015-01-02 08:00:00	Training	7.78819	7.74678
2_P6_GT.png	2014-04-30 07:44:00	2014-05-02 07:44:00	Training	8.09787	8.08408
36_P5_ CP.png	2015-01-07 07:44:00	2015-01-20 07:34:00	Training	2.5455	2.91344
33_P5_GT.png	2014-10-17 07:44:00	2014-10-20 08:00:00	Training	5.1577	4.1885
9_P1_CELL.png	2014-09-26 07:40:00	2014-09-29 07:40:00	Training	6.49395	6.74385
33_P6_ CP.png	2014-10-17 07:30:00	2014-10-22 07:15:00	Training	6.38332	6.55543
19_P1_CELL.png	2014-12-31 07:30:00	2015-01-02 07:30:00	Training	9.50355	10.5652
13_P2_FA.png	2014-10-08 08:00:00	2014-10-15 08:00:00	Training	5.62526	6.8538
3_P2_ASU.png	2014-04-23 07:15:00	2014-04-25 07:15:00	Training	9.96323	10.4059
2_P1_ASU.png	2014-04-30 07:30:00	2014-05-07 07:15:00	Training	10.9365	11.8714
14_P5_ASU.png	2014-07-11 07:44:00	2014-07-14 07:44:00	Training	11.5101	12.4284
5_P1_ CP.png	2014-06-25 07:30:00	2014-07-02 07:34:00	Training	12.1371	12.8933
15_P4_GT.png	2014-07-07 08:00:00	2014-07-09 07:44:00	Training	12.4402	16.5084
34_P6_ASU.png	2014-10-06 09:59:00	2014-10-08 09:10:00	Training	6.64527	6.00202
16_P4_CELL.png	2014-06-30 07:30:00	2014-07-02 07:30:00	Training	14.2798	14.4669
0_P8_ASU.png	2014-12-31 07:30:00	2015-01-02 07:30:00	Training	7.09144	6.84554
4_P1_CELL.png	2014-06-23 07:40:00	2014-06-30 07:30:00	Training	11.0534	11.6256
25_P5_FA.png	2014-07-11 08:00:00	2014-07-14 08:00:00	Training	8.87505	9.64957
18_P3_FA.png	2014-06-23 08:00:00	2014-06-25 08:00:00	Training	13.8521	14.9356
33_P4_ CP.png	2014-10-17 07:30:00	2014-10-22 07:15:00	Training	6.54236	6.70673
8_P5_ CP.png	2014-05-12 07:30:00	2014-05-14 07:40:00	Training	9.95806	10.4879
15_P4_FA.png	2014-07-09 08:00:00	2014-07-14 08:00:00	Training	6.5615	6.71442
15_P3_ CP.png	2014-07-18 07:30:00	2014-07-21 08:29:00	Training	9.43502	9.79534
22_P6_FA.png	2014-10-15 08:00:00	2014-10-22 08:00:00	Training	6.72033	7.10858
15_P4_CELL.png	2014-06-27 07:30:00	2014-06-30 07:30:00	Training	11.5003	11.8611
8_P5_GT.png	2014-05-14 07:44:00	2014-05-16 08:00:00	Training	12.2281	12.3212
1_P3_ CP.png	2014-04-30 07:30:00	2014-05-07 07:17:00	Training	12.2415	12.5608
2_P3_GT.png	2014-05-09 07:44:00	2014-05-16 08:00:00	Training	8.06568	9.5922
43_P4_ASU.png	2015-01-21 08:29:00	2015-01-23 07:44:00	Training	6.74694	5.55757
1_P4_GT.png	2014-04-28 07:44:00	2014-04-30 07:44:00	Training	10.8745	11.0015
2_P1_FA.png	2014-04-25 07:44:00	2014-04-28 08:00:00	Training	7.64205	7.78791
6_P5_ASU.png	2014-06-23 07:30:00	2014-06-25 07:30:00	Training	20.9425	23.5235
4_P1_FA.png	2014-04-30 08:00:00	2014-05-02 08:00:00	Training	9.57593	9.60029
40_P6_ASU.png	2014-12-31 07:30:00	2015-01-02 07:30:00	Training	6.76484	6.78757
22_P3_ CP.png	2014-10-10 07:25:00	2014-10-13 08:25:00	Training	6.81979	6.9002
5_P4_CELL.png	2014-05-07 07:30:00	2014-05-09 07:30:00	Training	11.0987	11.3768
23_P5_FA.png	2014-07-04 08:00:00	2014-07-09 08:00:00	Training	3.27474	3.83187
24_P4_FA.png	2014-10-20 08:00:00	2014-10-22 08:00:00	Training	8.91702	8.92655
28_P2_CELL.png	2014-10-10 07:40:00	2014-10-13 07:40:00	Training	9.06387	9.72424
30_P4_CELL.png	2015-01-07 07:30:00	2015-01-09 07:30:00	Training	5.9584	5.09629
0_P2_ CP.png	2014-04-23 07:30:00	2014-04-30 07:30:00	Training	9.13511	9.64735
37_P4_ASU.png	2014-10-15 08:50:00	2014-10-17 10:30:00	Training	5.06315	4.79578
20_P6_ASU.png	2014-06-30 07:30:00	2014-07-02 07:44:00	Training	14.3304	15.619
4_P4_GT.png	2014-05-05 07:44:00	2014-05-07 08:15:00	Training	9.52618	10.8186
3_P4_ASU.png	2014-04-23 07:15:00	2014-04-25 07:15:00	Training	10.1405	10.4737
38_P6_ASU.png	2014-10-15 08:50:00	2014-10-17 10:30:00	Training	5.98632	5.81783
5_P4_ CP.png	2014-05-05 08:00:00	2014-05-07 07:17:00	Training	9.43215	10.1232
7_P6_GT.png	2014-05-12 07:44:00	2014-05-14 07:44:00	Training	10.0215	10.6045
2_P7_ASU.png	2015-01-16 07:30:00	2015-01-21 08:29:00	Training	5.15116	4.81641
0_P7_ASU.png	2014-12-31 07:30:00	2015-01-07 07:30:00	Training	2.55974	2.07247
7_P5_ASU.png	2014-06-25 07:30:00	2014-06-27 07:30:00	Training	16.0203	17.846
41_P6_ASU.png	2015-01-02 07:30:00	2015-01-07 07:30:00	Training	3.11108	2.5625
8_P5_FA.png	2014-05-12 08:00:00	2014-05-14 08:00:00	Training	13.458	13.5829
30_P3_FA.png	2014-12-31 08:00:00	2015-01-02 08:00:00	Training	7.75293	9.19113
16_P4_ CP.png	2014-07-02 07:34:00	2014-07-04 07:30:00	Training	12.756	12.9375
11_P2_ASU.png	2014-05-12 07:30:00	2014-05-14 07:44:00	Training	21.6142	20.8793
12_P6_ASU.png	2014-05-14 07:44:00	2014-05-16 07:30:00	Training	15.6837	17.1183
10_P4_CELL.png	2014-05-23 07:30:00	2014-05-26 07:40:00	Training	7.35478	7.59084
2_P4_CELL.png	2014-04-30 07:30:00	2014-05-02 07:30:00	Training	8.06829	8.93201
27_P5_ CP.png	2014-10-03 07:30:00	2014-10-06 08:15:00	Test	7.63056	7.80952
8_P2_FA.png	2014-06-25 08:00:00	2014-07-02 08:15:00	Test	9.22341	9.51346
1_P5_FA.png	2014-04-23 07:44:00	2014-04-25 07:44:00	Test	10.6415	9.42566
16_P6_FA.png	2014-07-11 08:00:00	2014-07-14 08:00:00	Test	8.0566	7.79568
15_P6_FA.png	2014-07-09 08:00:00	2014-07-11 08:00:00	Test	11.1482	9.59091
26_P4_CELL.png	2014-12-29 07:30:00	2014-12-31 07:30:00	Test	11.778	15.337
16_P5_CELL.png	2014-07-07 07:30:00	2014-07-09 07:30:00	Test	13.3711	14.0916
20_P4_FA.png	2014-10-08 08:00:00	2014-10-10 08:00:00	Test	9.99067	11.7799
9_P2_FA.png	2014-07-02 08:15:00	2014-07-09 08:00:00	Test	4.8105	4.32771
31_P6_ CP.png	2014-10-13 08:25:00	2014-10-15 07:30:00	Test	8.77158	8.11016
33_P4_ASU.png	2014-10-06 09:59:00	2014-10-08 09:10:00	Test	8.23661	4.83414
3_P1_GT.png	2014-05-16 08:00:00	2014-05-23 07:44:00	Test	5.8698	9.2718
9_P5_ CP.png	2014-05-14 07:40:00	2014-05-16 08:00:00	Test	10.5373	10.5058
31_P4_GT.png	2014-10-13 07:44:00	2014-10-15 07:50:00	Test	8.85268	11.3641
21_P4_ CP.png	2014-07-14 07:40:00	2014-07-16 07:40:00	Test	12.6821	14.1664
2_P5_GT.png	2014-04-30 07:44:00	2014-05-02 07:44:00	Test	7.87137	9.60938
12_P3_GT.png	2014-07-23 07:44:00	2014-07-25 07:30:00	Test	8.90573	5.82648
9_P3_FA.png	2014-05-14 08:00:00	2014-05-16 07:44:00	Test	14.118	19.7367
30_P6_ASU.png	2014-09-26 07:44:00	2014-09-29 11:19:00	Test	7.48998	4.7191
6_P5_FA.png	2014-05-07 08:00:00	2014-05-09 07:44:00	Test	9.59005	9.09176
31_P6_GT.png	2014-10-13 07:44:00	2014-10-15 07:50:00	Test	6.82658	12.0008
4_P1_ASU.png	2014-05-14 07:44:00	2014-05-21 07:30:00	Test	8.64493	14.2952
19_P2_ASU.png	2014-07-07 07:30:00	2014-07-14 07:44:00	Test	7.81525	12.0537
24_P2_ASU.png	2014-09-29 11:19:00	2014-10-01 09:14:00	Test	10.0605	6.18667
14_P6_ CP.png	2014-06-27 07:20:00	2014-06-30 07:40:00	Test	9.44326	9.52123
2_P6_ASU.png	2014-04-21 07:15:00	2014-04-23 07:15:00	Test	12.4073	9.0501
17_P4_ASU.png	2014-06-23 07:30:00	2014-06-25 07:30:00	Test	17.2705	22.9676
22_P4_FA.png	2014-10-13 00:00:00	2014-10-15 08:00:00	Test	7.91211	4.67496
1_P8_ASU.png	2015-01-02 07:30:00	2015-01-07 07:30:00	Test	4.01302	2.60317
20_P6_ CP.png	2014-07-11 07:30:00	2014-07-14 07:40:00	Test	9.07282	8.97338
4_P8_ASU.png	2015-01-21 08:29:00	2015-01-23 07:44:00	Test	7.88501	8.94583
5_P6_ASU.png	2014-04-28 07:15:00	2014-04-30 07:30:00	Test	9.7306	10.2171
3_P5_ASU.png	2014-05-07 07:15:00	2014-05-14 07:44:00	Test	11.1961	12.8034
25_P4_GT.png	2014-09-29 07:44:00	2014-10-01 07:44:00	Test	9.24603	14.7445
20_P5_ CP.png	2014-07-11 07:30:00	2014-07-14 07:40:00	Test	7.71705	9.47903
9_P3_GT.png	2014-07-16 07:30:00	2014-07-18 07:44:00	Test	7.89608	5.96842
1_P1_FA.png	2014-04-23 07:44:00	2014-04-25 07:44:00	Test	9.19661	10.3248
4_P4_ASU.png	2014-04-25 07:15:00	2014-04-28 07:15:00	Test	6.72585	7.5022
13_P1_ CP.png	2015-01-07 07:44:00	2015-01-20 07:34:00	Test	5.70081	4.16306
5_P4_GT.png	2014-05-07 08:15:00	2014-05-09 07:44:00	Test	9.09551	10.6182
3_P5_CELL.png	2014-05-02 07:30:00	2014-05-05 07:30:00	Test	6.77729	6.81238
13_P6_ CP.png	2014-06-25 07:30:00	2014-06-27 07:20:00	Test	12.8613	15.4503
19_P4_ASU.png	2014-06-27 07:30:00	2014-06-30 07:30:00	Test	10.0884	11.313
1_P4_ CP.png	2014-04-25 07:30:00	2014-04-28 08:00:00	Test	7.93057	6.61694
3_P1_FA.png	2014-04-28 08:00:00	2014-04-30 08:00:00	Test	12.9774	10.6633
2_P6_CELL.png	2014-05-09 07:30:00	2014-05-16 07:30:00	Test	5.17393	6.29431
22_P4_ CP.png	2014-07-16 07:40:00	2014-07-18 07:30:00	Test	9.42924	14.2898
11_P3_ASU.png	2014-07-04 07:30:00	2014-07-07 07:30:00	Test	11.1521	11.6103
18_P4_GT.png	2014-07-14 07:30:00	2014-07-16 07:30:00	Test	7.97151	9.87905
23_P4_ASU.png	2014-07-07 07:30:00	2014-07-09 07:30:00	Test	11.8316	9.60938
18_P1_FA.png	2014-06-25 08:00:00	2014-07-02 08:15:00	Test	8.96095	9.28941
13_P1_CELL.png	2014-10-06 09:40:00	2014-10-08 07:40:00	Test	11.0992	14.6873
18_P3_ASU.png	2014-10-06 09:59:00	2014-10-13 10:30:00	Test	6.68511	1.52077
17_P6_ CP.png	2014-07-04 07:30:00	2014-07-07 07:50:00	Test	8.79454	8.56732
15_P5_ASU.png	2014-07-14 07:44:00	2014-07-18 07:30:00	Test	8.30431	9.86895
8_P1_FA.png	2014-05-09 07:44:00	2014-05-12 08:00:00	Test	8.14674	5.01161
12_P1_ASU.png	2014-10-06 09:59:00	2014-10-13 10:30:00	Test	6.01612	1.71195
5_P6_GT.png	2014-05-07 08:15:00	2014-05-09 07:44:00	Test	12.5263	10.8237
0_P6_CELL.png	2014-04-25 07:30:00	2014-05-02 07:30:00	Test	8.92653	9.31689
8_P1_CELL.png	2014-09-24 07:40:00	2014-09-26 07:40:00	Test	8.93963	12.888
7_P1_ASU.png	2014-06-30 07:30:00	2014-07-07 07:30:00	Test	12.3665	15.2966
19_P5_ CP.png	2014-07-09 07:30:00	2014-07-11 07:30:00	Test	10.9595	12.3095
6_P1_ASU.png	2014-06-23 07:30:00	2014-06-30 07:30:00	Test	12.7601	13.4226
9_P4_ASU.png	2014-05-07 07:15:00	2014-05-09 07:15:00	Test	9.40016	11.5923
9_P3_CELL.png	2014-07-09 07:30:00	2014-07-14 07:30:00	Test	6.07921	6.37352
10_P6_ASU.png	2014-05-09 07:15:00	2014-05-12 07:30:00	Test	8.76904	8.75982
6_P1_CELL.png	2014-07-07 07:30:00	2014-07-14 07:30:00	Test	9.84851	5.84608
25_P3_ CP.png	2014-10-17 07:30:00	2014-10-22 07:15:00	Test	6.07134	5.66068
6_P3_CELL.png	2014-06-27 07:30:00	2014-06-30 07:30:00	Test	8.78668	10.3971
14_P3_ASU.png	2014-07-11 07:44:00	2014-07-14 07:44:00	Test	11.8726	13.0972
14_P2_FA.png	2014-10-15 08:00:00	2014-10-22 08:00:00	Test	7.56423	5.68761
18_P5_ CP.png	2014-07-07 07:50:00	2014-07-09 07:30:00	Test	12.2081	13.4714
12_P2_ASU.png	2014-05-14 07:44:00	2014-05-16 07:30:00	Test	12.0803	16.355
9_P5_ASU.png	2014-06-30 07:30:00	2014-07-02 07:44:00	Test	12.2513	14.4051
36_P6_ CP.png	2015-01-07 07:44:00	2015-01-20 07:34:00	Test	5.26616	2.94162
9_P4_ CP.png	2014-05-14 07:40:00	2014-05-16 08:00:00	Test	11.0176	9.25698
6_P4_ASU.png	2014-04-30 07:30:00	2014-05-02 07:15:00	Test	10.9548	10.9033
18_P6_ CP.png	2014-07-07 07:50:00	2014-07-09 07:30:00	Test	10.2787	12.6144
29_P6_ASU.png	2014-09-24 07:44:00	2014-09-26 07:44:00	Test	11.3409	15.253
4_P6_ASU.png	2014-04-25 07:15:00	2014-04-28 07:15:00	Test	5.74278	7.27623
37_P6_ASU.png	2014-10-13 10:30:00	2014-10-15 08:50:00	Test	10.2367	5.95546
0_P4_CELL.png	2014-04-25 07:30:00	2014-04-28 07:30:00	Test	4.69514	5.51969
13_P3_CELL.png	2014-09-26 07:40:00	2014-09-29 07:40:00	Test	7.51573	5.54407
1_P3_GT.png	2014-05-02 07:44:00	2014-05-09 07:44:00	Test	9.27563	10.1687
21_P4_GT.png	2014-07-21 07:44:00	2014-07-23 07:44:00	Test	8.46714	6.05035
1_P6_GT.png	2014-04-28 07:44:00	2014-04-30 07:44:00	Test	7.54484	10.1178
34_P6_ CP.png	2014-10-22 07:15:00	2014-10-24 07:20:00	Test	9.90774	6.29815
2_P3_CELL.png	2014-05-16 07:30:00	2014-05-23 07:30:00	Test	7.88195	9.11942
11_P1_CELL.png	2014-10-01 07:40:00	2014-10-03 07:40:00	Test	9.91896	10.3642
10_P3_ASU.png	2014-07-02 07:44:00	2014-07-04 07:30:00	Test	11.2617	8.37173
12_P3_CELL.png	2014-09-24 07:40:00	2014-09-26 07:40:00	Test	10.1086	8.54845
27_P4_ASU.png	2014-09-22 07:30:00	2014-09-24 07:44:00	Test	10.9865	18.5122
8_P4_CELL.png	2014-05-19 07:30:00	2014-05-21 07:30:00	Test	10.0657	7.48642
3_P4_CELL.png	2014-05-02 07:30:00	2014-05-05 07:30:00	Test	6.47602	6.77239
9_P1_FA.png	2014-05-12 08:00:00	2014-05-14 08:00:00	Test	11.5969	12.4822
31_P5_FA.png	2014-10-08 08:00:00	2014-10-10 08:00:00	Test	6.93681	9.65435
8_P3_ASU.png	2014-06-27 07:30:00	2014-06-30 07:30:00	Test	10.2513	10.9713
25_P2_CELL.png	2014-10-03 07:40:00	2014-10-06 09:40:00	Test	7.34966	4.78733
30_P5_ CP.png	2014-10-10 07:25:00	2014-10-13 08:25:00	Test	5.60212	6.1968
32_P4_ CP.png	2014-10-15 07:30:00	2014-10-17 07:30:00	Test	10.5556	9.17397
24_P4_CELL.png	2014-10-08 07:40:00	2014-10-15 07:40:00	Test	9.09445	7.45798
34_P4_GT.png	2014-10-20 08:00:00	2014-10-22 08:00:00	Test	9.55328	7.15873
28_P3_FA.png	2014-10-08 08:00:00	2014-10-15 08:00:00	Test	6.25297	1.58907
31_P5_ CP.png	2014-10-13 08:25:00	2014-10-15 07:30:00	Test	10.0934	7.59156
15_P4_ CP.png	2014-06-30 07:40:00	2014-07-02 07:34:00	Test	10.9384	13.9698
21_P3_ CP.png	2014-10-08 11:39:00	2014-10-10 07:25:00	Test	8.97851	8.51015
16_P6_ CP.png	2014-07-02 07:34:00	2014-07-04 07:30:00	Test	11.8132	11.5434
19_P4_CELL.png	2014-07-07 07:30:00	2014-07-09 07:30:00	Test	13.231	13.7496
11_P5_CELL.png	2014-06-25 07:30:00	2014-06-27 07:30:00	Test	12.9323	16.109
10_P5_CELL.png	2014-06-23 07:40:00	2014-06-25 07:30:00	Test	15.0433	18.8985
18_P3_CELL.png	2014-10-08 07:40:00	2014-10-10 07:40:00	Test	12.839	10.734
3_P4_GT.png	2014-05-02 07:44:00	2014-05-05 07:44:00	Test	8.06237	7.1045
15_P6_ CP.png	2014-06-30 07:40:00	2014-07-02 07:34:00	Test	12.1756	12.9774
24_P2_CELL.png	2014-10-01 07:40:00	2014-10-03 07:40:00	Test	11.3535	10.041
9_P3_ASU.png	2014-06-30 07:30:00	2014-07-02 07:44:00	Test	12.5918	12.649
7_P2_ CP.png	2014-07-09 07:30:00	2014-07-16 07:40:00	Test	10.3801	11.8002
18_P5_GT.png	2014-07-14 07:30:00	2014-07-16 07:30:00	Test	7.97808	5.27875
15_P2_CELL.png	2014-06-27 07:30:00	2014-06-30 07:30:00	Test	9.00594	10.753
12_P3_ASU.png	2014-07-07 07:30:00	2014-07-09 07:30:00	Test	11.8099	10.6466
1_P4_CELL.png	2014-04-28 07:30:00	2014-04-30 07:30:00	Test	9.2052	9.17963

## Sheet: IBM 180 mins
Image Name	Start Date	End Date	Set	Predicted Productivity	Measured Productivity		Image Naming Convention	ATP3 Testbeds	Sites	Location
24_P1_FA.png	2014-10-08 08:00:00	2014-10-10 08:00:00	Training	11.3344	11.6254		(Image Number)_(ORP Number)_(Testbed).png	GT	GA	Atlanta, GA
19_P2_CELL.png	2014-07-14 07:30:00	2014-07-16 07:30:00	Training	12.342	13.4128			ASU	AZ	Tempe, AZ
31_P3_FA.png	2015-01-02 08:00:00	2015-01-05 08:00:00	Training	4.58844	4.4973			CELL	HI	Kona, HI
4_P5_FA.png	2014-04-30 08:00:00	2014-05-02 08:00:00	Training	8.99997	9.02542			CP	CA	San Luis Obispo, CA
9_P1_ CP.png	2014-09-29 07:30:00	2014-10-06 08:15:00	Training	8.55664	8.56155			FA	FL	Vero Beach, FL
14_P1_CELL.png	2014-10-08 07:40:00	2014-10-10 07:40:00	Training	15.6071	15.0496
32_P4_ASU.png	2014-10-03 09:00:00	2014-10-06 09:59:00	Training	4.04008	4.0006
11_P5_ASU.png	2014-07-04 07:30:00	2014-07-07 07:30:00	Training	11.0462	10.9008
15_P4_ASU.png	2014-05-21 07:30:00	2014-05-23 07:44:00	Training	13.7403	14.041
3_P5_GT.png	2014-05-02 07:44:00	2014-05-05 07:44:00	Training	6.66718	6.6164
5_P1_CELL.png	2014-06-30 07:30:00	2014-07-07 07:30:00	Training	11.379	11.1964
17_P2_ASU.png	2014-06-23 07:30:00	2014-06-30 07:30:00	Training	12.1844	13.379
14_P5_ CP.png	2014-06-27 07:20:00	2014-06-30 07:40:00	Training	10.9947	11.2441
3_P3_ CP.png	2014-05-14 07:40:00	2014-05-21 07:30:00	Training	11.747	11.0255
21_P1_CELL.png	2015-01-05 07:30:00	2015-01-07 07:30:00	Training	9.50679	8.9743
18_P4_CELL.png	2014-07-04 07:30:00	2014-07-07 07:30:00	Training	11.5612	11.6122
23_P4_FA.png	2014-10-15 08:00:00	2014-10-20 08:00:00	Training	4.55793	3.95385
2_P6_FA.png	2014-05-05 07:44:00	2014-05-12 08:00:00	Training	12.1284	12.0689
43_P6_ASU.png	2015-01-16 07:30:00	2015-01-21 08:29:00	Training	4.22676	4.22747
27_P4_ CP.png	2014-10-03 07:30:00	2014-10-06 08:15:00	Training	6.79617	7.56799
8_P3_GT.png	2014-07-14 07:30:00	2014-07-16 07:30:00	Training	10.878	10.8992
0_P6_FA.png	2014-04-21 08:00:00	2014-04-28 08:00:00	Training	12.026	11.7233
0_P2_GT.png	2014-04-25 07:30:00	2014-05-02 07:44:00	Training	11.2497	10.8353
9_P6_ CP.png	2014-05-14 07:40:00	2014-05-16 08:00:00	Training	9.30675	9.7577
1_P1_ASU.png	2014-04-23 07:15:00	2014-04-30 07:30:00	Training	9.85916	9.66037
17_P6_ASU.png	2014-06-23 07:30:00	2014-06-25 07:30:00	Training	24.0625	22.9812
10_P5_GT.png	2014-05-19 09:00:00	2014-05-21 07:30:00	Training	10.3212	10.4967
14_P2_ASU.png	2014-05-19 07:30:00	2014-05-21 07:30:00	Training	17.942	18.3646
10_P4_ CP.png	2014-05-16 08:00:00	2014-05-19 07:44:00	Training	7.0127	6.81251
3_P3_FA.png	2014-04-28 08:00:00	2014-04-30 08:00:00	Training	11.7117	11.544
27_P4_CELL.png	2014-12-31 07:30:00	2015-01-02 07:30:00	Training	11.6145	11.5632
2_P3_ASU.png	2014-04-30 07:30:00	2014-05-07 07:15:00	Training	12.2435	12.046
4_P3_FA.png	2014-04-30 08:00:00	2014-05-02 08:00:00	Training	10.1436	9.75214
7_P5_GT.png	2014-05-12 07:44:00	2014-05-14 07:44:00	Training	9.62817	10.0234
36_P4_ASU.png	2014-10-13 10:30:00	2014-10-15 08:50:00	Training	5.38072	4.84584
7_P5_FA.png	2014-05-09 07:44:00	2014-05-12 08:00:00	Training	5.67945	4.74408
20_P4_GT.png	2014-07-18 07:44:00	2014-07-21 07:44:00	Training	6.77864	6.39637
21_P3_ASU.png	2015-01-07 07:30:00	2015-01-16 07:30:00	Training	4.71088	4.4161
6_P1_ CP.png	2014-07-02 07:34:00	2014-07-09 07:30:00	Training	10.3774	10.7783
0_P5_ CP.png	2014-04-23 07:30:00	2014-04-25 07:30:00	Training	9.38312	9.69411
31_P2_ASU.png	2014-10-15 08:50:00	2014-10-17 10:30:00	Training	4.86484	4.79276
15_P5_GT.png	2014-07-07 08:00:00	2014-07-09 07:44:00	Training	10.702	11.4485
19_P3_ CP.png	2014-10-03 07:30:00	2014-10-06 08:15:00	Training	8.11777	8.42677
6_P3_GT.png	2014-07-09 07:44:00	2014-07-11 07:44:00	Training	9.93937	10.372
29_P4_CELL.png	2015-01-05 07:30:00	2015-01-07 07:30:00	Training	9.62117	10.6124
28_P4_FA.png	2015-01-07 08:00:00	2015-01-14 08:00:00	Training	4.99495	4.69122
4_P6_ CP.png	2014-05-02 07:44:00	2014-05-05 08:00:00	Training	7.0617	6.83478
37_P5_FA.png	2015-01-02 08:00:00	2015-01-05 08:00:00	Training	5.16557	4.11289
24_P6_FA.png	2014-12-31 08:00:00	2015-01-07 08:00:00	Training	5.99795	5.56416
18_P6_ASU.png	2014-06-25 07:30:00	2014-06-27 07:30:00	Training	16.7091	17.185
31_P4_ CP.png	2014-10-13 08:25:00	2014-10-15 07:30:00	Training	8.14524	7.99612
23_P2_ASU.png	2014-09-26 07:44:00	2014-09-29 11:19:00	Training	5.20619	4.123
9_P1_GT.png	2014-09-29 07:44:00	2014-10-06 07:44:00	Training	6.4401	6.18835
12_P2_FA.png	2014-09-29 08:00:00	2014-10-08 08:00:00	Training	8.21906	8.10466
20_P1_CELL.png	2015-01-02 07:30:00	2015-01-05 07:30:00	Training	8.00638	8.28054
13_P4_CELL.png	2014-06-23 07:40:00	2014-06-25 07:30:00	Training	17.7113	20.6145
1_P2_GT.png	2014-05-02 07:44:00	2014-05-09 07:44:00	Training	9.99634	10.7497
1_P5_CELL.png	2014-04-28 07:30:00	2014-04-30 07:30:00	Training	8.81852	9.00119
32_P5_FA.png	2014-10-10 08:00:00	2014-10-15 08:00:00	Training	4.15601	3.44647
19_P3_FA.png	2014-06-25 08:00:00	2014-06-27 08:00:00	Training	13.8613	13.9974
10_P1_FA.png	2014-05-14 08:00:00	2014-05-16 07:44:00	Training	12.4928	12.4255
2_P2_ CP.png	2014-05-07 07:17:00	2014-05-14 07:40:00	Training	9.90466	9.77726
14_P6_FA.png	2014-07-04 08:00:00	2014-07-09 08:00:00	Training	4.39418	4.52621
4_P3_CELL.png	2014-06-23 07:40:00	2014-06-25 07:30:00	Training	14.9997	16.9873
22_P6_ CP.png	2014-07-16 07:40:00	2014-07-18 07:30:00	Training	13.9465	13.8416
5_P2_ASU.png	2014-04-28 07:15:00	2014-04-30 07:30:00	Training	13.1516	10.7904
26_P5_ CP.png	2014-10-01 07:40:00	2014-10-03 07:30:00	Training	13.6231	13.263
13_P5_GT.png	2014-05-26 07:30:00	2014-05-28 07:44:00	Training	12.1069	12.7866
27_P2_ASU.png	2014-10-06 09:59:00	2014-10-08 09:10:00	Training	5.66794	5.19297
34_P4_ASU.png	2014-10-08 09:10:00	2014-10-10 09:10:00	Training	3.91123	3.88442
16_P4_GT.png	2014-07-09 07:44:00	2014-07-11 07:44:00	Training	10.1477	9.62632
2_P1_CELL.png	2014-05-16 07:30:00	2014-05-23 07:30:00	Training	7.88958	7.35466
0_P3_FA.png	2014-04-21 08:00:00	2014-04-23 07:44:00	Training	9.39035	9.02767
36_P6_ASU.png	2014-10-10 09:10:00	2014-10-13 10:30:00	Training	4.40609	4.36623
11_P4_ASU.png	2014-05-12 07:30:00	2014-05-14 07:44:00	Training	21.883	21.2273
7_P6_CELL.png	2014-07-07 07:30:00	2014-07-14 07:30:00	Training	6.42953	5.34279
29_P2_CELL.png	2014-10-13 07:40:00	2014-10-15 07:40:00	Training	10.241	10.3763
0_P5_CELL.png	2014-04-25 07:30:00	2014-04-28 07:30:00	Training	6.1216	5.68315
0_P3_CELL.png	2014-04-25 07:30:00	2014-05-02 07:30:00	Training	9.76789	9.60502
24_P3_FA.png	2014-07-09 08:00:00	2014-07-14 08:00:00	Training	5.77195	5.39985
17_P3_ASU.png	2014-09-29 11:19:00	2014-10-06 09:59:00	Training	2.1794	2.14957
19_P4_GT.png	2014-07-16 07:30:00	2014-07-18 07:44:00	Training	7.85066	7.55325
3_P4_ CP.png	2014-04-30 07:30:00	2014-05-02 07:44:00	Training	10.3746	10.1531
13_P6_ASU.png	2014-05-16 07:30:00	2014-05-19 07:30:00	Training	12.0096	12.5097
7_P4_ASU.png	2014-05-02 07:15:00	2014-05-05 07:30:00	Training	8.32183	8.03922
11_P1_ CP.png	2014-10-13 08:25:00	2014-10-22 07:15:00	Training	6.77232	6.55496
34_P3_FA.png	2015-01-14 08:00:00	2015-01-16 08:00:00	Training	6.00917	5.68083
17_P3_GT.png	2014-10-13 07:44:00	2014-10-20 08:00:00	Training	5.60592	5.3223
3_P6_ASU.png	2014-04-23 07:15:00	2014-04-25 07:15:00	Training	10.0758	10.3042
4_P2_CELL.png	2014-05-05 07:30:00	2014-05-07 07:30:00	Training	5.02551	5.21213
10_P6_GT.png	2014-05-19 09:00:00	2014-05-21 07:30:00	Training	9.59311	9.7769
18_P6_GT.png	2014-07-14 07:30:00	2014-07-16 07:30:00	Training	4.13243	3.895
3_P8_ASU.png	2015-01-16 07:30:00	2015-01-21 08:29:00	Training	4.30097	4.4453
11_P3_GT.png	2014-07-21 07:44:00	2014-07-23 07:44:00	Training	6.64147	5.54191
7_P3_GT.png	2014-07-11 07:44:00	2014-07-14 07:30:00	Training	4.76741	4.4898
25_P6_ASU.png	2014-07-11 07:44:00	2014-07-14 07:44:00	Training	12.491	12.7899
5_P5_CELL.png	2014-05-07 07:30:00	2014-05-09 07:30:00	Training	11.3485	10.482
0_P2_FA.png	2014-04-21 08:00:00	2014-04-28 08:00:00	Training	11.6722	11.7772
5_P6_CELL.png	2014-06-23 07:40:00	2014-06-30 07:30:00	Training	10.8766	10.7756
15_P6_ASU.png	2014-05-21 07:30:00	2014-05-23 07:44:00	Training	15.8278	15.4572
32_P5_GT.png	2014-10-15 07:50:00	2014-10-17 07:44:00	Training	6.42957	4.71967
28_P5_ CP.png	2014-10-06 08:15:00	2014-10-08 11:39:00	Training	9.45926	9.20642
3_P2_GT.png	2014-05-16 08:00:00	2014-05-23 07:44:00	Training	9.61957	9.52785
33_P4_GT.png	2014-10-17 07:44:00	2014-10-20 08:00:00	Training	5.05937	4.32361
1_P4_ASU.png	2014-04-18 07:30:00	2014-04-21 07:15:00	Training	6.82494	7.05215
1_P6_ASU.png	2014-04-18 07:30:00	2014-04-21 07:15:00	Training	6.27994	6.34921
21_P4_FA.png	2014-10-10 08:00:00	2014-10-13 00:00:00	Training	6.16976	4.92414
32_P6_ASU.png	2014-10-01 09:14:00	2014-10-03 09:00:00	Training	5.72074	5.82648
22_P5_ CP.png	2014-07-16 07:40:00	2014-07-18 07:30:00	Training	13.4643	13.5282
4_P5_CELL.png	2014-05-05 07:30:00	2014-05-07 07:30:00	Training	7.67245	7.14811
14_P3_ CP.png	2014-07-16 07:40:00	2014-07-18 07:30:00	Training	12.2887	14.1224
8_P3_FA.png	2014-05-12 08:00:00	2014-05-14 08:00:00	Training	12.9003	12.937
23_P5_CELL.png	2015-01-05 07:30:00	2015-01-19 07:30:00	Training	4.61008	4.39563
11_P6_ASU.png	2014-05-12 07:30:00	2014-05-14 07:44:00	Training	21.1889	21.4013
27_P2_CELL.png	2014-10-08 07:40:00	2014-10-10 07:40:00	Training	12.7952	13.1818
13_P2_ASU.png	2014-05-16 07:30:00	2014-05-19 07:30:00	Training	11.8636	12.2928
15_P2_ASU.png	2014-05-21 07:30:00	2014-05-23 07:44:00	Training	14.0447	14.0814
6_P4_GT.png	2014-05-09 07:44:00	2014-05-12 07:44:00	Training	8.26233	8.30955
10_P1_ASU.png	2014-09-22 07:30:00	2014-09-29 11:19:00	Training	3.64055	1.95996
6_P1_FA.png	2014-05-05 07:44:00	2014-05-07 08:00:00	Training	9.0516	9.2646
2_P8_ASU.png	2015-01-07 07:30:00	2015-01-16 07:30:00	Training	3.29847	2.95698
28_P4_CELL.png	2015-01-02 07:30:00	2015-01-05 07:30:00	Training	9.46129	9.32655
6_P6_CELL.png	2014-06-30 07:30:00	2014-07-07 07:30:00	Training	10.9381	11.062
20_P3_ASU.png	2014-12-31 07:30:00	2015-01-07 07:30:00	Training	2.79388	1.85941
3_P5_ CP.png	2014-04-30 07:30:00	2014-05-02 07:44:00	Training	9.36033	9.3168
2_P4_FA.png	2014-05-05 07:44:00	2014-05-12 08:00:00	Training	10.3111	10.2821
39_P4_ASU.png	2014-12-31 07:30:00	2015-01-02 07:30:00	Training	8.01398	7.83989
15_P6_GT.png	2014-07-07 08:00:00	2014-07-09 07:44:00	Training	10.5628	11.0192
21_P3_FA.png	2014-06-30 08:00:00	2014-07-02 08:15:00	Training	12.3047	12.402
10_P2_CELL.png	2014-05-23 07:30:00	2014-05-26 07:40:00	Training	7.1168	5.25279
5_P5_GT.png	2014-05-07 08:15:00	2014-05-09 07:44:00	Training	10.3258	10.3442
21_P6_ CP.png	2014-07-14 07:40:00	2014-07-16 07:40:00	Training	23.2959	25.869
26_P1_FA.png	2014-10-15 08:00:00	2014-10-20 08:00:00	Training	4.55369	3.60761
25_P3_CELL.png	2015-01-09 07:30:00	2015-01-12 07:30:00	Training	6.56243	6.36987
12_P5_CELL.png	2014-06-27 07:30:00	2014-06-30 07:30:00	Training	11.4161	11.6663
13_P3_ASU.png	2014-07-09 07:30:00	2014-07-11 07:44:00	Training	11.1461	11.2894
29_P2_ASU.png	2014-10-10 09:10:00	2014-10-13 10:30:00	Training	5.06177	3.62078
1_P2_FA.png	2014-04-28 08:00:00	2014-05-05 07:44:00	Training	9.89264	9.75147
10_P1_GT.png	2014-10-06 07:44:00	2014-10-13 07:44:00	Training	6.95752	6.54178
19_P6_ASU.png	2014-06-27 07:30:00	2014-06-30 07:30:00	Training	11.5065	11.2194
18_P2_CELL.png	2014-07-09 07:30:00	2014-07-14 07:30:00	Training	6.56926	6.31061
14_P4_ASU.png	2014-05-19 07:30:00	2014-05-21 07:30:00	Training	17.5801	18.0148
20_P6_GT.png	2014-07-18 07:44:00	2014-07-21 07:44:00	Training	7.29712	6.77755
30_P4_ CP.png	2014-10-10 07:25:00	2014-10-13 08:25:00	Training	6.0335	6.40207
2_P1_GT.png	2014-05-09 07:44:00	2014-05-16 08:00:00	Training	7.85209	8.48024
29_P5_ CP.png	2014-10-08 11:39:00	2014-10-10 07:25:00	Training	8.26814	8.0871
14_P3_CELL.png	2014-09-29 07:40:00	2014-10-01 07:40:00	Training	8.72052	8.59454
2_P2_GT.png	2014-05-09 07:44:00	2014-05-16 08:00:00	Training	9.4814	9.39493
0_P1_CELL.png	2014-04-25 07:30:00	2014-05-02 07:30:00	Training	9.58709	9.47562
3_P6_ CP.png	2014-04-30 07:30:00	2014-05-02 07:44:00	Training	9.23828	9.64726
4_P6_GT.png	2014-05-05 07:44:00	2014-05-07 08:15:00	Training	10.756	10.6173
31_P6_ASU.png	2014-09-29 11:19:00	2014-10-01 09:14:00	Training	6.40477	6.31423
4_P5_ASU.png	2014-05-14 07:44:00	2014-05-21 07:30:00	Training	13.6552	13.8994
17_P4_CELL.png	2014-07-02 07:30:00	2014-07-04 07:30:00	Training	13.2333	13.3111
1_P2_ASU.png	2014-04-18 07:30:00	2014-04-21 07:15:00	Training	7.35405	6.9161
7_P3_ASU.png	2014-06-25 07:30:00	2014-06-27 07:30:00	Training	15.374	15.7411
22_P2_CELL.png	2014-09-26 07:40:00	2014-09-29 07:40:00	Training	6.59622	6.20664
10_P4_ASU.png	2014-05-09 07:15:00	2014-05-12 07:30:00	Training	8.87827	8.53463
21_P2_CELL.png	2014-09-24 07:40:00	2014-09-26 07:40:00	Training	14.3705	16.1071
40_P5_FA.png	2015-01-14 08:00:00	2015-01-16 08:00:00	Training	6.51214	6.52539
13_P5_CELL.png	2014-06-30 07:30:00	2014-07-02 07:30:00	Training	14.0473	14.1449
21_P6_GT.png	2014-07-21 07:44:00	2014-07-23 07:44:00	Training	6.80546	6.78588
6_P3_ASU.png	2014-06-23 07:30:00	2014-06-25 07:30:00	Training	20.4345	23.537
1_P4_FA.png	2014-04-28 08:00:00	2014-05-05 07:44:00	Training	9.80021	9.94343
10_P3_GT.png	2014-07-18 07:44:00	2014-07-21 07:44:00	Training	6.44246	6.24762
2_P4_GT.png	2014-04-30 07:44:00	2014-05-02 07:44:00	Training	8.68169	8.89757
8_P5_ASU.png	2014-06-27 07:30:00	2014-06-30 07:30:00	Training	12.6025	13.0837
22_P3_FA.png	2014-07-02 08:15:00	2014-07-04 08:00:00	Training	9.28095	8.80155
2_P5_ASU.png	2014-04-30 07:30:00	2014-05-07 07:15:00	Training	12.0168	12.3951
12_P1_CELL.png	2014-10-03 07:40:00	2014-10-06 09:40:00	Training	5.55977	5.09966
4_P4_ CP.png	2014-05-02 07:44:00	2014-05-05 08:00:00	Training	7.61426	7.59946
32_P4_GT.png	2014-10-15 07:50:00	2014-10-17 07:44:00	Training	5.54105	5.02526
1_P5_GT.png	2014-04-28 07:44:00	2014-04-30 07:44:00	Training	9.27566	9.55853
6_P2_ASU.png	2014-04-30 07:30:00	2014-05-02 07:15:00	Training	10.772	10.3582
9_P5_FA.png	2014-05-14 08:00:00	2014-05-16 07:44:00	Training	20.4708	21.69
17_P5_ASU.png	2014-09-22 07:30:00	2014-09-29 11:19:00	Training	2.28274	2.17627
22_P3_ASU.png	2015-01-16 07:30:00	2015-01-21 08:29:00	Training	4.85262	4.53808
7_P1_FA.png	2014-05-07 08:00:00	2014-05-09 07:44:00	Training	9.21821	8.83171
25_P1_FA.png	2014-10-10 08:00:00	2014-10-15 08:00:00	Training	2.24395	2.05579
26_P6_ASU.png	2014-07-14 07:44:00	2014-07-18 07:30:00	Training	10.0477	9.767
0_P2_CELL.png	2014-04-25 07:30:00	2014-04-28 07:30:00	Training	5.74463	5.73454
6_P5_GT.png	2014-05-09 07:44:00	2014-05-12 07:44:00	Training	8.50219	8.25904
21_P2_ASU.png	2014-09-22 07:30:00	2014-09-24 07:44:00	Training	16.6909	18.4616
34_P5_GT.png	2014-10-20 08:00:00	2014-10-22 08:00:00	Training	8.44829	10.4127
19_P5_ASU.png	2014-10-06 09:59:00	2014-10-13 10:30:00	Training	3.99451	1.83362
0_P5_FA.png	2014-04-21 08:00:00	2014-04-23 07:44:00	Training	9.97585	9.64423
8_P2_CELL.png	2014-05-19 07:30:00	2014-05-21 07:30:00	Training	8.72769	7.77511
21_P5_ CP.png	2014-07-14 07:40:00	2014-07-16 07:40:00	Training	23.3745	23.4692
26_P2_ASU.png	2014-10-03 09:00:00	2014-10-06 09:59:00	Training	4.2244	4.20119
8_P4_ASU.png	2014-05-05 07:30:00	2014-05-07 07:15:00	Training	12.659	12.607
0_P4_ CP.png	2014-04-23 07:30:00	2014-04-25 07:30:00	Training	10.5824	10.2703
38_P5_FA.png	2015-01-05 08:00:00	2015-01-07 08:00:00	Training	5.98494	6.1427
6_P6_GT.png	2014-05-09 07:44:00	2014-05-12 07:44:00	Training	8.70385	8.28429
11_P2_GT.png	2014-10-13 07:44:00	2014-10-20 08:00:00	Training	6.14668	5.42652
23_P2_CELL.png	2014-09-29 07:40:00	2014-10-01 07:40:00	Training	9.4253	9.44464
2_P5_CELL.png	2014-04-30 07:30:00	2014-05-02 07:30:00	Training	8.73082	8.91791
32_P1_FA.png	2015-01-05 08:00:00	2015-01-07 08:00:00	Training	7.80746	7.59549
0_P3_ CP.png	2014-04-23 07:30:00	2014-04-30 07:30:00	Training	10.2808	9.91008
4_P5_GT.png	2014-05-05 07:44:00	2014-05-07 08:15:00	Training	11.1524	10.8689
11_P2_FA.png	2014-09-26 08:00:00	2014-09-29 08:00:00	Training	9.14723	9.26328
20_P4_ASU.png	2014-06-30 07:30:00	2014-07-02 07:44:00	Training	13.1442	11.8721
19_P6_ CP.png	2014-07-09 07:30:00	2014-07-11 07:30:00	Training	11.4505	11.9346
41_P4_ASU.png	2015-01-07 07:30:00	2015-01-16 07:30:00	Training	3.15793	2.94407
5_P5_ CP.png	2014-05-05 08:00:00	2014-05-07 07:17:00	Training	10.4196	10.3106
0_P6_ CP.png	2014-04-23 07:30:00	2014-04-25 07:30:00	Training	11.2955	11.4296
1_P2_ CP.png	2014-04-30 07:30:00	2014-05-07 07:17:00	Training	13.0466	12.5504
28_P6_ASU.png	2014-09-22 07:30:00	2014-09-24 07:44:00	Training	16.4268	17.6018
11_P5_ CP.png	2014-05-19 07:44:00	2014-05-21 07:30:00	Training	8.58376	8.70019
5_P2_GT.png	2014-07-07 08:00:00	2014-07-14 07:30:00	Training	5.65232	5.52495
0_P3_GT.png	2014-04-25 07:30:00	2014-05-02 07:44:00	Training	9.80203	10.8353
9_P2_ASU.png	2014-05-07 07:15:00	2014-05-09 07:15:00	Training	11.8367	11.355
6_P4_ CP.png	2014-05-07 07:17:00	2014-05-09 07:30:00	Training	8.28742	7.64283
20_P3_CELL.png	2014-12-29 07:30:00	2014-12-31 07:30:00	Training	12.9791	13.8294
3_P2_CELL.png	2014-05-02 07:30:00	2014-05-05 07:30:00	Training	2.85105	3.23172
26_P3_ CP.png	2014-10-22 07:15:00	2014-10-24 07:20:00	Training	6.21714	5.96792
21_P5_GT.png	2014-07-21 07:44:00	2014-07-23 07:44:00	Training	7.12551	6.16898
31_P5_GT.png	2014-10-13 07:44:00	2014-10-15 07:50:00	Training	10.1196	10.3586
10_P2_ASU.png	2014-05-09 07:15:00	2014-05-12 07:30:00	Training	8.40743	8.39952
1_P1_ CP.png	2014-04-30 07:30:00	2014-05-07 07:17:00	Training	12.0109	11.9924
6_P5_CELL.png	2014-05-09 07:30:00	2014-05-14 07:30:00	Training	4.03322	3.69044
6_P6_ASU.png	2014-04-30 07:30:00	2014-05-02 07:15:00	Training	8.59245	8.55231
17_P3_CELL.png	2014-10-06 09:40:00	2014-10-08 07:40:00	Training	11.6575	10.8824
21_P3_CELL.png	2014-12-31 07:30:00	2015-01-02 07:30:00	Training	10.7675	10.8754
12_P4_ASU.png	2014-05-14 07:44:00	2014-05-16 07:30:00	Training	17.1051	16.4641
11_P1_ASU.png	2014-09-29 11:19:00	2014-10-06 09:59:00	Training	3.36956	2.07929
15_P5_CELL.png	2014-07-04 07:30:00	2014-07-07 07:30:00	Training	11.9357	11.6956
25_P5_GT.png	2014-09-29 07:44:00	2014-10-01 07:44:00	Training	15.3772	14.4395
7_P1_ CP.png	2014-07-09 07:30:00	2014-07-16 07:40:00	Training	10.8753	11.1367
8_P4_ CP.png	2014-05-12 07:30:00	2014-05-14 07:40:00	Training	18.1287	17.2737
11_P5_GT.png	2014-05-21 07:30:00	2014-05-23 07:44:00	Training	10.3549	10.4917
7_P4_ CP.png	2014-05-09 07:30:00	2014-05-12 07:30:00	Training	6.22251	4.57589
22_P5_ASU.png	2015-01-07 07:30:00	2015-01-16 07:30:00	Training	4.94152	4.38705
22_P3_CELL.png	2015-01-02 07:30:00	2015-01-05 07:30:00	Training	7.78659	7.75963
10_P1_ CP.png	2014-10-06 08:15:00	2014-10-13 08:25:00	Training	6.08069	5.69809
3_P6_GT.png	2014-05-02 07:44:00	2014-05-05 07:44:00	Training	7.28502	6.86045
16_P5_GT.png	2014-07-09 07:44:00	2014-07-11 07:44:00	Training	7.56083	7.97222
13_P4_ CP.png	2014-06-25 07:30:00	2014-06-27 07:20:00	Training	16.4905	18.95
13_P2_CELL.png	2014-06-23 07:40:00	2014-06-25 07:30:00	Training	15.2494	15.9837
3_P1_ CP.png	2014-05-14 07:40:00	2014-05-21 07:30:00	Training	8.17797	8.21425
11_P6_GT.png	2014-05-21 07:30:00	2014-05-23 07:44:00	Training	11.0966	11.3782
12_P6_CELL.png	2015-01-05 07:30:00	2015-01-19 07:30:00	Training	3.75373	3.75695
11_P4_CELL.png	2014-05-26 07:40:00	2014-05-28 07:30:00	Training	9.96371	9.97839
3_P2_ CP.png	2014-05-14 07:40:00	2014-05-21 07:30:00	Training	10.6306	10.996
13_P3_ CP.png	2014-07-14 07:40:00	2014-07-16 07:40:00	Training	14.2173	13.8158
8_P1_ASU.png	2014-07-07 07:30:00	2014-07-14 07:44:00	Training	12.0095	11.9667
9_P2_ CP.png	2014-09-29 07:30:00	2014-10-06 08:15:00	Training	8.46039	8.04092
2_P3_ CP.png	2014-05-07 07:17:00	2014-05-14 07:40:00	Training	9.29766	8.87756
22_P2_ASU.png	2014-09-24 07:44:00	2014-09-26 07:44:00	Training	14.5188	16.88
5_P2_ CP.png	2014-06-25 07:30:00	2014-07-02 07:34:00	Training	10.6616	11.1509
22_P6_ASU.png	2014-07-04 07:30:00	2014-07-07 07:30:00	Training	12.0718	11.9854
14_P4_CELL.png	2014-06-25 07:30:00	2014-06-27 07:30:00	Training	14.8508	15.5545
22_P5_CELL.png	2014-12-29 07:30:00	2015-01-05 07:30:00	Training	7.81593	7.67386
25_P6_FA.png	2015-01-07 08:00:00	2015-01-14 08:00:00	Training	5.21428	4.68085
3_P6_CELL.png	2014-05-16 07:30:00	2014-05-23 07:30:00	Training	8.19515	7.96052
25_P4_ASU.png	2014-07-11 07:44:00	2014-07-14 07:44:00	Training	13.6758	13.4136
17_P4_ CP.png	2014-07-04 07:30:00	2014-07-07 07:50:00	Training	10.4742	10.1806
9_P2_CELL.png	2014-05-21 07:30:00	2014-05-23 07:30:00	Training	10.3496	10.8611
18_P4_ASU.png	2014-06-25 07:30:00	2014-06-27 07:30:00	Training	15.0013	14.9683
13_P2_ CP.png	2015-01-07 07:44:00	2015-01-20 07:34:00	Training	4.29476	4.436
34_P6_GT.png	2014-10-20 08:00:00	2014-10-22 08:00:00	Training	9.14055	10.128
21_P4_CELL.png	2014-07-14 07:30:00	2014-07-16 07:30:00	Training	12.1426	12.6501
14_P4_ CP.png	2014-06-27 07:20:00	2014-06-30 07:40:00	Training	10.9507	11.4734
14_P4_FA.png	2014-07-04 08:00:00	2014-07-09 08:00:00	Training	3.91145	3.74528
20_P3_FA.png	2014-06-27 08:00:00	2014-06-30 08:00:00	Training	10.2522	10.0173
8_P6_ CP.png	2014-05-12 07:30:00	2014-05-14 07:40:00	Training	9.52717	9.36783
10_P6_ CP.png	2014-05-16 08:00:00	2014-05-19 07:44:00	Training	7.70176	7.16336
10_P1_CELL.png	2014-09-29 07:40:00	2014-10-01 07:40:00	Training	9.58078	9.26161
25_P6_ CP.png	2014-09-29 07:30:00	2014-10-01 07:40:00	Training	12.4048	14.2882
39_P5_FA.png	2015-01-07 08:00:00	2015-01-14 08:00:00	Training	2.87667	2.2047
0_P1_FA.png	2014-04-21 08:00:00	2014-04-23 07:44:00	Training	10.6316	11.0011
6_P6_ CP.png	2014-05-07 07:17:00	2014-05-09 07:30:00	Training	8.82202	8.70841
4_P5_ CP.png	2014-05-02 07:44:00	2014-05-05 08:00:00	Training	7.1118	7.06512
17_P2_CELL.png	2014-07-07 07:30:00	2014-07-09 07:30:00	Training	13.7946	13.8192
22_P4_ASU.png	2014-07-04 07:30:00	2014-07-07 07:30:00	Training	11.0226	11.0725
16_P1_CELL.png	2014-10-13 07:40:00	2014-10-15 07:40:00	Training	8.47603	8.1091
6_P5_ CP.png	2014-05-07 07:17:00	2014-05-09 07:30:00	Training	8.43964	8.66795
18_P2_ASU.png	2014-06-30 07:30:00	2014-07-07 07:30:00	Training	15.8523	15.253
23_P5_ CP.png	2014-07-18 07:30:00	2014-07-21 08:29:00	Training	8.91522	8.89359
8_P2_ASU.png	2014-05-05 07:30:00	2014-05-07 07:15:00	Training	12.2392	12.2663
1_P7_ASU.png	2015-01-07 07:30:00	2015-01-16 07:30:00	Training	5.01851	4.57105
6_P2_GT.png	2014-07-14 07:30:00	2014-07-21 07:44:00	Training	7.82232	7.52592
32_P6_GT.png	2014-10-15 07:50:00	2014-10-17 07:44:00	Training	6.52992	5.6636
16_P3_ASU.png	2014-09-22 07:30:00	2014-09-29 11:19:00	Training	2.46271	2.02551
36_P4_ CP.png	2015-01-07 07:44:00	2015-01-20 07:34:00	Training	2.80781	3.03344
11_P2_CELL.png	2014-05-26 07:40:00	2014-05-28 07:30:00	Training	7.58551	7.176
3_P3_GT.png	2014-05-16 08:00:00	2014-05-23 07:44:00	Training	9.29865	9.30259
42_P6_ASU.png	2015-01-07 07:30:00	2015-01-16 07:30:00	Training	3.73595	2.86659
17_P4_GT.png	2014-07-11 07:44:00	2014-07-14 07:30:00	Training	5.04936	4.89796
23_P3_ CP.png	2014-10-13 08:25:00	2014-10-15 07:30:00	Training	7.98781	7.92701
35_P4_ASU.png	2014-10-10 09:10:00	2014-10-13 10:30:00	Training	3.83838	3.5276
34_P4_ CP.png	2014-10-22 07:15:00	2014-10-24 07:20:00	Training	6.19278	5.53118
19_P6_GT.png	2014-07-16 07:30:00	2014-07-18 07:44:00	Training	6.20719	6.42026
27_P4_FA.png	2014-12-31 08:00:00	2015-01-07 08:00:00	Training	5.6696	5.80899
24_P6_ASU.png	2014-07-09 07:30:00	2014-07-11 07:44:00	Training	16.1887	15.8821
18_P5_CELL.png	2014-07-14 07:30:00	2014-07-16 07:30:00	Training	13.204	13.8042
5_P4_ASU.png	2014-04-28 07:15:00	2014-04-30 07:30:00	Training	11.0856	10.8915
22_P6_GT.png	2014-07-23 07:44:00	2014-07-25 07:30:00	Training	7.96218	7.29843
5_P1_FA.png	2014-05-02 08:00:00	2014-05-05 07:44:00	Training	8.19946	8.18395
2_P4_ASU.png	2014-04-21 07:15:00	2014-04-23 07:15:00	Training	10.8527	9.69411
17_P6_GT.png	2014-07-11 07:44:00	2014-07-14 07:30:00	Training	4.7931	3.90476
33_P3_FA.png	2015-01-07 08:00:00	2015-01-14 08:00:00	Training	5.2182	3.81531
9_P6_ASU.png	2014-05-07 07:15:00	2014-05-09 07:15:00	Training	10.8306	10.9144
12_P6_GT.png	2014-05-23 07:44:00	2014-05-26 07:30:00	Training	7.46257	7.37633
17_P2_FA.png	2015-01-07 08:00:00	2015-01-14 08:00:00	Training	2.87667	3.24817
22_P5_GT.png	2014-07-23 07:44:00	2014-07-25 07:30:00	Training	6.13889	4.93717
17_P5_GT.png	2014-07-11 07:44:00	2014-07-14 07:30:00	Training	4.14691	4.06349
6_P1_GT.png	2014-07-14 07:30:00	2014-07-21 07:44:00	Training	5.78631	5.61636
20_P4_CELL.png	2014-07-09 07:30:00	2014-07-14 07:30:00	Training	5.99523	5.99446
21_P4_ASU.png	2014-07-02 07:44:00	2014-07-04 07:30:00	Training	7.02127	7.64597
27_P1_FA.png	2014-10-20 08:00:00	2014-10-22 08:00:00	Training	6.68268	5.70594
1_P6_FA.png	2014-04-28 08:00:00	2014-05-05 07:44:00	Training	9.42611	9.51435
9_P6_GT.png	2014-05-16 08:00:00	2014-05-19 09:00:00	Training	5.54587	4.81409
28_P4_ASU.png	2014-09-24 07:44:00	2014-09-26 07:44:00	Training	16.7695	16.1682
8_P6_ASU.png	2014-05-05 07:30:00	2014-05-07 07:15:00	Training	10.0281	9.60858
44_P6_ASU.png	2015-01-21 08:29:00	2015-01-23 07:44:00	Training	8.06257	7.62358
0_P4_FA.png	2014-04-21 08:00:00	2014-04-28 08:00:00	Training	11.1478	12.3279
0_P6_GT.png	2014-04-25 07:30:00	2014-04-28 07:44:00	Training	6.71161	6.80068
15_P3_CELL.png	2014-10-01 07:40:00	2014-10-03 07:40:00	Training	10.1085	9.87356
7_P5_ CP.png	2014-05-09 07:30:00	2014-05-12 07:30:00	Training	7.09592	6.79072
2_P1_ CP.png	2014-05-07 07:17:00	2014-05-14 07:40:00	Training	9.45502	9.3527
2_P3_FA.png	2014-04-25 07:44:00	2014-04-28 08:00:00	Training	7.10842	7.21323
29_P4_ASU.png	2014-09-26 07:44:00	2014-09-29 11:19:00	Training	3.8374	4.04352
3_P3_ASU.png	2014-05-07 07:15:00	2014-05-14 07:44:00	Training	13.9733	12.8691
13_P6_GT.png	2014-05-26 07:30:00	2014-05-28 07:44:00	Training	12.3914	12.2605
5_P6_ CP.png	2014-05-05 08:00:00	2014-05-07 07:17:00	Training	9.85901	9.9412
9_P5_GT.png	2014-05-16 08:00:00	2014-05-19 09:00:00	Training	5.30703	4.77397
24_P4_ASU.png	2014-07-09 07:30:00	2014-07-11 07:44:00	Training	11.2401	10.8767
10_P5_ASU.png	2014-07-02 07:44:00	2014-07-04 07:30:00	Training	10.08	10.0175
13_P4_ASU.png	2014-05-16 07:30:00	2014-05-19 07:30:00	Training	10.3658	11.8228
31_P2_CELL.png	2014-12-29 07:30:00	2015-01-05 07:30:00	Training	8.39552	8.03614
15_P1_CELL.png	2014-10-10 07:40:00	2014-10-13 07:40:00	Training	8.44956	8.45589
42_P4_ASU.png	2015-01-16 07:30:00	2015-01-21 08:29:00	Training	4.33328	4.68733
3_P1_ASU.png	2014-05-07 07:15:00	2014-05-14 07:44:00	Training	13.029	12.5736
21_P6_ASU.png	2014-07-02 07:44:00	2014-07-04 07:30:00	Training	12.6847	12.7978
21_P5_ASU.png	2014-12-31 07:30:00	2015-01-07 07:30:00	Training	2.71078	2.03373
26_P2_CELL.png	2014-10-06 09:40:00	2014-10-08 07:40:00	Training	13.3106	13.5244
7_P3_ CP.png	2014-06-30 07:40:00	2014-07-02 07:34:00	Training	13.2131	14.7847
2_P4_ CP.png	2014-04-28 08:00:00	2014-04-30 07:30:00	Training	9.82493	9.8857
9_P4_CELL.png	2014-05-21 07:30:00	2014-05-23 07:30:00	Training	10.7177	11.5039
14_P5_CELL.png	2014-07-02 07:30:00	2014-07-04 07:30:00	Training	12.8646	13.2581
0_P5_GT.png	2014-04-25 07:30:00	2014-04-28 07:44:00	Training	5.67386	5.20185
23_P3_CELL.png	2015-01-05 07:30:00	2015-01-07 07:30:00	Training	9.01911	8.61562
36_P5_FA.png	2014-12-31 08:00:00	2015-01-02 08:00:00	Training	8.8499	8.87118
25_P5_ CP.png	2014-09-29 07:30:00	2014-10-01 07:40:00	Training	13.0772	14.5415
20_P5_GT.png	2014-07-18 07:44:00	2014-07-21 07:44:00	Training	8.03343	7.71888
4_P3_ASU.png	2014-05-14 07:44:00	2014-05-21 07:30:00	Training	13.5844	13.6521
30_P5_FA.png	2014-09-29 08:00:00	2014-10-08 08:00:00	Training	8.21906	4.45161
31_P1_FA.png	2015-01-02 08:00:00	2015-01-05 08:00:00	Training	4.05694	3.974
16_P3_CELL.png	2014-10-03 07:40:00	2014-10-06 09:40:00	Training	4.80547	4.20865
14_P2_CELL.png	2014-06-25 07:30:00	2014-06-27 07:30:00	Training	12.7851	13.2542
35_P6_ASU.png	2014-10-08 09:10:00	2014-10-10 09:10:00	Training	5.5594	4.55556
11_P6_CELL.png	2014-12-29 07:30:00	2015-01-05 07:30:00	Training	8.00065	7.74871
1_P5_ CP.png	2014-04-25 07:30:00	2014-04-28 08:00:00	Training	7.16699	6.55923
33_P6_ASU.png	2014-10-03 09:00:00	2014-10-06 09:59:00	Training	4.88877	4.74277
5_P3_GT.png	2014-07-07 08:00:00	2014-07-09 07:44:00	Training	11.6185	11.5712
1_P1_GT.png	2014-05-02 07:44:00	2014-05-09 07:44:00	Training	9.11445	9.20989
4_P4_CELL.png	2014-05-05 07:30:00	2014-05-07 07:30:00	Training	9.24003	7.32707
20_P3_ CP.png	2014-10-06 08:15:00	2014-10-08 11:39:00	Training	9.36521	8.6449
8_P3_CELL.png	2014-07-07 07:30:00	2014-07-09 07:30:00	Training	14.1805	14.4049
10_P3_CELL.png	2014-07-14 07:30:00	2014-07-16 07:30:00	Training	11.6224	12.2244
0_P4_GT.png	2014-04-25 07:30:00	2014-04-28 07:44:00	Training	6.59768	6.06026
14_P6_ASU.png	2014-05-19 07:30:00	2014-05-21 07:30:00	Training	20.6213	19.5014
21_P6_FA.png	2014-10-08 08:00:00	2014-10-15 08:00:00	Training	7.33999	6.84359
6_P2_CELL.png	2014-05-09 07:30:00	2014-05-14 07:30:00	Training	3.05497	2.60938
2_P2_CELL.png	2014-04-30 07:30:00	2014-05-02 07:30:00	Training	8.81538	8.64095
4_P2_ASU.png	2014-04-25 07:15:00	2014-04-28 07:15:00	Training	7.65702	7.45701
20_P6_FA.png	2014-09-29 08:00:00	2014-10-08 08:00:00	Training	6.60185	6.40625
18_P5_ASU.png	2014-09-29 11:19:00	2014-10-06 09:59:00	Training	3.13708	2.96079
30_P4_ASU.png	2014-09-29 11:19:00	2014-10-01 09:14:00	Training	5.55908	5.80399
33_P6_GT.png	2014-10-17 07:44:00	2014-10-20 08:00:00	Training	3.77374	3.51293
16_P2_FA.png	2014-12-31 08:00:00	2015-01-07 08:00:00	Training	6.61183	5.72758
23_P6_ CP.png	2014-07-18 07:30:00	2014-07-21 08:29:00	Training	9.31651	9.2238
24_P3_ CP.png	2014-10-15 07:30:00	2014-10-17 07:30:00	Training	8.76581	8.36788
6_P2_ CP.png	2014-07-02 07:34:00	2014-07-09 07:30:00	Training	12.1568	11.6503
16_P6_GT.png	2014-07-09 07:44:00	2014-07-11 07:44:00	Training	8.03787	8.01968
18_P1_CELL.png	2014-12-29 07:30:00	2014-12-31 07:30:00	Training	13.1211	13.6219
25_P6_GT.png	2014-09-29 07:44:00	2014-10-01 07:44:00	Training	14.4608	14.7445
28_P3_ CP.png	2015-01-07 07:44:00	2015-01-20 07:34:00	Training	4.5341	4.24524
1_P6_CELL.png	2014-05-02 07:30:00	2014-05-09 07:30:00	Training	9.25071	9.13097
1_P3_ASU.png	2014-04-23 07:15:00	2014-04-30 07:30:00	Training	9.576	9.89245
7_P6_ASU.png	2014-05-02 07:15:00	2014-05-05 07:30:00	Training	6.36144	5.70852
23_P5_ASU.png	2015-01-16 07:30:00	2015-01-21 08:29:00	Training	4.11367	4.84061
30_P2_ASU.png	2014-10-13 10:30:00	2014-10-15 08:50:00	Training	5.88164	4.89851
12_P5_GT.png	2014-05-23 07:44:00	2014-05-26 07:30:00	Training	7.65808	7.78231
19_P1_FA.png	2014-07-02 08:15:00	2014-07-09 08:00:00	Training	5.20066	4.89284
40_P4_ASU.png	2015-01-02 07:30:00	2015-01-07 07:30:00	Training	4.17207	2.65741
24_P3_CELL.png	2015-01-07 07:30:00	2015-01-09 07:30:00	Training	6.51613	6.38278
12_P5_ASU.png	2014-07-07 07:30:00	2014-07-09 07:30:00	Training	13.8194	16.0665
22_P1_CELL.png	2015-01-07 07:30:00	2015-01-09 07:30:00	Training	8.08366	6.04349
5_P3_CELL.png	2014-06-25 07:30:00	2014-06-27 07:30:00	Training	14.0821	14.6131
10_P5_ CP.png	2014-05-16 08:00:00	2014-05-19 07:44:00	Training	7.83978	7.82978
7_P2_ASU.png	2014-05-02 07:15:00	2014-05-05 07:30:00	Training	9.13223	8.41078
2_P5_ CP.png	2014-04-28 08:00:00	2014-04-30 07:30:00	Training	9.54798	9.5652
13_P5_ CP.png	2014-06-25 07:30:00	2014-06-27 07:20:00	Training	17.2495	17.0099
0_P1_GT.png	2014-04-25 07:30:00	2014-05-02 07:44:00	Training	11.1219	10.7482
13_P5_ASU.png	2014-07-09 07:30:00	2014-07-11 07:44:00	Training	14.7862	15.5786
8_P5_CELL.png	2014-05-26 07:40:00	2014-05-28 07:30:00	Training	11.0856	11.4461
11_P6_ CP.png	2014-05-19 07:44:00	2014-05-21 07:30:00	Training	8.11749	7.74683
19_P5_GT.png	2014-07-16 07:30:00	2014-07-18 07:44:00	Training	8.17516	8.07254
25_P2_ASU.png	2014-10-01 09:14:00	2014-10-03 09:00:00	Training	5.79372	5.25405
17_P5_CELL.png	2014-07-09 07:30:00	2014-07-14 07:30:00	Training	6.14461	6.36256
1_P5_ASU.png	2014-04-23 07:15:00	2014-04-30 07:30:00	Training	10.4128	10.0955
11_P4_ CP.png	2014-05-19 07:44:00	2014-05-21 07:30:00	Training	7.69423	7.48242
23_P3_FA.png	2014-07-04 08:00:00	2014-07-09 08:00:00	Training	3.9355	2.77849
23_P6_ASU.png	2014-07-07 07:30:00	2014-07-09 07:30:00	Training	17.3085	18.3036
22_P4_GT.png	2014-07-23 07:44:00	2014-07-25 07:30:00	Training	5.71881	6.36313
32_P6_ CP.png	2014-10-15 07:30:00	2014-10-17 07:30:00	Training	9.25462	8.73395
7_P6_ CP.png	2014-05-09 07:30:00	2014-05-12 07:30:00	Training	6.79331	6.20514
5_P1_GT.png	2014-07-07 08:00:00	2014-07-14 07:30:00	Training	5.36043	5.45501
5_P2_CELL.png	2014-05-07 07:30:00	2014-05-09 07:30:00	Training	13.7241	14.8628
24_P5_FA.png	2014-07-09 08:00:00	2014-07-11 08:00:00	Training	7.49742	6.15294
1_P2_CELL.png	2014-04-28 07:30:00	2014-04-30 07:30:00	Training	9.12379	9.2659
31_P4_ASU.png	2014-10-01 09:14:00	2014-10-03 09:00:00	Training	5.45205	5.43805
28_P2_ASU.png	2014-10-08 09:10:00	2014-10-10 09:10:00	Training	3.84553	3.74206
6_P4_CELL.png	2014-05-09 07:30:00	2014-05-14 07:30:00	Training	4.27088	3.31117
2_P2_ASU.png	2014-04-21 07:15:00	2014-04-23 07:15:00	Training	9.76519	9.69411
8_P6_GT.png	2014-05-14 07:44:00	2014-05-16 08:00:00	Training	12.0471	12.6045
1_P3_FA.png	2014-04-23 07:44:00	2014-04-25 07:44:00	Training	9.20258	9.45549
32_P3_FA.png	2015-01-05 08:00:00	2015-01-07 08:00:00	Training	7.58876	7.57544
30_P1_FA.png	2014-12-31 08:00:00	2015-01-02 08:00:00	Training	8.05307	7.74678
2_P6_GT.png	2014-04-30 07:44:00	2014-05-02 07:44:00	Training	9.45875	8.08408
36_P5_ CP.png	2015-01-07 07:44:00	2015-01-20 07:34:00	Training	2.60456	2.91344
33_P5_GT.png	2014-10-17 07:44:00	2014-10-20 08:00:00	Training	4.82462	4.1885
9_P1_CELL.png	2014-09-26 07:40:00	2014-09-29 07:40:00	Training	6.6294	6.74385
33_P6_ CP.png	2014-10-17 07:30:00	2014-10-22 07:15:00	Training	6.688	6.55543
19_P1_CELL.png	2014-12-31 07:30:00	2015-01-02 07:30:00	Training	10.4357	10.5652
13_P2_FA.png	2014-10-08 08:00:00	2014-10-15 08:00:00	Training	6.62835	6.8538
3_P2_ASU.png	2014-04-23 07:15:00	2014-04-25 07:15:00	Training	10.2512	10.4059
2_P1_ASU.png	2014-04-30 07:30:00	2014-05-07 07:15:00	Training	12.3371	11.8714
14_P5_ASU.png	2014-07-11 07:44:00	2014-07-14 07:44:00	Training	12.2024	12.4284
5_P1_ CP.png	2014-06-25 07:30:00	2014-07-02 07:34:00	Training	13.3361	12.8933
15_P4_GT.png	2014-07-07 08:00:00	2014-07-09 07:44:00	Training	14.1021	16.5084
34_P6_ASU.png	2014-10-06 09:59:00	2014-10-08 09:10:00	Training	6.36469	6.00202
16_P4_CELL.png	2014-06-30 07:30:00	2014-07-02 07:30:00	Training	14.4721	14.4669
0_P8_ASU.png	2014-12-31 07:30:00	2015-01-02 07:30:00	Training	7.40247	6.84554
4_P1_CELL.png	2014-06-23 07:40:00	2014-06-30 07:30:00	Training	11.731	11.6256
25_P5_FA.png	2014-07-11 08:00:00	2014-07-14 08:00:00	Training	9.05829	9.64957
18_P3_FA.png	2014-06-23 08:00:00	2014-06-25 08:00:00	Training	14.2014	14.9356
33_P4_ CP.png	2014-10-17 07:30:00	2014-10-22 07:15:00	Training	7.0436	6.70673
8_P5_ CP.png	2014-05-12 07:30:00	2014-05-14 07:40:00	Training	10.6774	10.4879
15_P4_FA.png	2014-07-09 08:00:00	2014-07-14 08:00:00	Training	6.88884	6.71442
15_P3_ CP.png	2014-07-18 07:30:00	2014-07-21 08:29:00	Training	9.96073	9.79534
22_P6_FA.png	2014-10-15 08:00:00	2014-10-22 08:00:00	Training	7.29963	7.10858
15_P4_CELL.png	2014-06-27 07:30:00	2014-06-30 07:30:00	Training	11.8776	11.8611
8_P5_GT.png	2014-05-14 07:44:00	2014-05-16 08:00:00	Training	12.5735	12.3212
1_P3_ CP.png	2014-04-30 07:30:00	2014-05-07 07:17:00	Training	12.5529	12.5608
2_P3_GT.png	2014-05-09 07:44:00	2014-05-16 08:00:00	Training	8.84782	9.5922
43_P4_ASU.png	2015-01-21 08:29:00	2015-01-23 07:44:00	Training	6.77234	5.55757
1_P4_GT.png	2014-04-28 07:44:00	2014-04-30 07:44:00	Training	10.9391	11.0015
2_P1_FA.png	2014-04-25 07:44:00	2014-04-28 08:00:00	Training	7.53694	7.78791
6_P5_ASU.png	2014-06-23 07:30:00	2014-06-25 07:30:00	Training	20.1794	23.5235
4_P1_FA.png	2014-04-30 08:00:00	2014-05-02 08:00:00	Training	9.16467	9.60029
40_P6_ASU.png	2014-12-31 07:30:00	2015-01-02 07:30:00	Training	6.97521	6.78757
22_P3_ CP.png	2014-10-10 07:25:00	2014-10-13 08:25:00	Training	6.74724	6.9002
5_P4_CELL.png	2014-05-07 07:30:00	2014-05-09 07:30:00	Training	11.5599	11.3768
23_P5_FA.png	2014-07-04 08:00:00	2014-07-09 08:00:00	Training	3.97237	3.83187
24_P4_FA.png	2014-10-20 08:00:00	2014-10-22 08:00:00	Training	8.95843	8.92655
28_P2_CELL.png	2014-10-10 07:40:00	2014-10-13 07:40:00	Training	9.59574	9.72424
30_P4_CELL.png	2015-01-07 07:30:00	2015-01-09 07:30:00	Training	5.8075	5.09629
0_P2_ CP.png	2014-04-23 07:30:00	2014-04-30 07:30:00	Training	9.80067	9.64735
37_P4_ASU.png	2014-10-15 08:50:00	2014-10-17 10:30:00	Training	5.25029	4.79578
20_P6_ASU.png	2014-06-30 07:30:00	2014-07-02 07:44:00	Training	15.3962	15.619
4_P4_GT.png	2014-05-05 07:44:00	2014-05-07 08:15:00	Training	11.827	10.8186
3_P4_ASU.png	2014-04-23 07:15:00	2014-04-25 07:15:00	Training	10.4854	10.4737
38_P6_ASU.png	2014-10-15 08:50:00	2014-10-17 10:30:00	Training	5.87702	5.81783
5_P4_ CP.png	2014-05-05 08:00:00	2014-05-07 07:17:00	Training	11.063	10.1232
7_P6_GT.png	2014-05-12 07:44:00	2014-05-14 07:44:00	Training	10.5722	10.6045
2_P7_ASU.png	2015-01-16 07:30:00	2015-01-21 08:29:00	Training	3.81306	4.81641
0_P7_ASU.png	2014-12-31 07:30:00	2015-01-07 07:30:00	Training	2.58518	2.07247
7_P5_ASU.png	2014-06-25 07:30:00	2014-06-27 07:30:00	Training	17.4548	17.846
41_P6_ASU.png	2015-01-02 07:30:00	2015-01-07 07:30:00	Training	3.20509	2.5625
8_P5_FA.png	2014-05-12 08:00:00	2014-05-14 08:00:00	Training	13.3518	13.5829
30_P3_FA.png	2014-12-31 08:00:00	2015-01-02 08:00:00	Training	8.92608	9.19113
16_P4_ CP.png	2014-07-02 07:34:00	2014-07-04 07:30:00	Training	12.5667	12.9375
11_P2_ASU.png	2014-05-12 07:30:00	2014-05-14 07:44:00	Training	21.9627	20.8793
12_P6_ASU.png	2014-05-14 07:44:00	2014-05-16 07:30:00	Training	15.8963	17.1183
10_P4_CELL.png	2014-05-23 07:30:00	2014-05-26 07:40:00	Training	7.94773	7.59084
2_P4_CELL.png	2014-04-30 07:30:00	2014-05-02 07:30:00	Training	9.1024	8.93201
27_P5_ CP.png	2014-10-03 07:30:00	2014-10-06 08:15:00	Test	7.02286	7.80952
8_P2_FA.png	2014-06-25 08:00:00	2014-07-02 08:15:00	Test	7.50193	9.51346
1_P5_FA.png	2014-04-23 07:44:00	2014-04-25 07:44:00	Test	8.6141	9.42566
16_P6_FA.png	2014-07-11 08:00:00	2014-07-14 08:00:00	Test	9.55173	7.79568
15_P6_FA.png	2014-07-09 08:00:00	2014-07-11 08:00:00	Test	12.1029	9.59091
26_P4_CELL.png	2014-12-29 07:30:00	2014-12-31 07:30:00	Test	12.5	15.337
16_P5_CELL.png	2014-07-07 07:30:00	2014-07-09 07:30:00	Test	12.3286	14.0916
20_P4_FA.png	2014-10-08 08:00:00	2014-10-10 08:00:00	Test	10.5075	11.7799
9_P2_FA.png	2014-07-02 08:15:00	2014-07-09 08:00:00	Test	6.49513	4.32771
31_P6_ CP.png	2014-10-13 08:25:00	2014-10-15 07:30:00	Test	8.89989	8.11016
33_P4_ASU.png	2014-10-06 09:59:00	2014-10-08 09:10:00	Test	8.84094	4.83414
3_P1_GT.png	2014-05-16 08:00:00	2014-05-23 07:44:00	Test	6.59543	9.2718
9_P5_ CP.png	2014-05-14 07:40:00	2014-05-16 08:00:00	Test	10.5117	10.5058
31_P4_GT.png	2014-10-13 07:44:00	2014-10-15 07:50:00	Test	8.64386	11.3641
21_P4_ CP.png	2014-07-14 07:40:00	2014-07-16 07:40:00	Test	11.7207	14.1664
2_P5_GT.png	2014-04-30 07:44:00	2014-05-02 07:44:00	Test	8.79834	9.60938
12_P3_GT.png	2014-07-23 07:44:00	2014-07-25 07:30:00	Test	9.23178	5.82648
9_P3_FA.png	2014-05-14 08:00:00	2014-05-16 07:44:00	Test	13.4028	19.7367
30_P6_ASU.png	2014-09-26 07:44:00	2014-09-29 11:19:00	Test	6.73534	4.7191
6_P5_FA.png	2014-05-07 08:00:00	2014-05-09 07:44:00	Test	10.6082	9.09176
31_P6_GT.png	2014-10-13 07:44:00	2014-10-15 07:50:00	Test	6.85796	12.0008
4_P1_ASU.png	2014-05-14 07:44:00	2014-05-21 07:30:00	Test	8.65445	14.2952
19_P2_ASU.png	2014-07-07 07:30:00	2014-07-14 07:44:00	Test	8.39055	12.0537
24_P2_ASU.png	2014-09-29 11:19:00	2014-10-01 09:14:00	Test	7.3328	6.18667
14_P6_ CP.png	2014-06-27 07:20:00	2014-06-30 07:40:00	Test	9.77795	9.52123
2_P6_ASU.png	2014-04-21 07:15:00	2014-04-23 07:15:00	Test	11.298	9.0501
17_P4_ASU.png	2014-06-23 07:30:00	2014-06-25 07:30:00	Test	16.1111	22.9676
22_P4_FA.png	2014-10-13 00:00:00	2014-10-15 08:00:00	Test	8.5689	4.67496
1_P8_ASU.png	2015-01-02 07:30:00	2015-01-07 07:30:00	Test	4.06012	2.60317
20_P6_ CP.png	2014-07-11 07:30:00	2014-07-14 07:40:00	Test	8.66302	8.97338
4_P8_ASU.png	2015-01-21 08:29:00	2015-01-23 07:44:00	Test	8.60385	8.94583
5_P6_ASU.png	2014-04-28 07:15:00	2014-04-30 07:30:00	Test	10.2645	10.2171
3_P5_ASU.png	2014-05-07 07:15:00	2014-05-14 07:44:00	Test	10.2436	12.8034
25_P4_GT.png	2014-09-29 07:44:00	2014-10-01 07:44:00	Test	9.92261	14.7445
20_P5_ CP.png	2014-07-11 07:30:00	2014-07-14 07:40:00	Test	9.79066	9.47903
9_P3_GT.png	2014-07-16 07:30:00	2014-07-18 07:44:00	Test	7.36013	5.96842
1_P1_FA.png	2014-04-23 07:44:00	2014-04-25 07:44:00	Test	9.99451	10.3248
4_P4_ASU.png	2014-04-25 07:15:00	2014-04-28 07:15:00	Test	8.04487	7.5022
13_P1_ CP.png	2015-01-07 07:44:00	2015-01-20 07:34:00	Test	4.95986	4.16306
5_P4_GT.png	2014-05-07 08:15:00	2014-05-09 07:44:00	Test	11.6204	10.6182
3_P5_CELL.png	2014-05-02 07:30:00	2014-05-05 07:30:00	Test	7.29083	6.81238
13_P6_ CP.png	2014-06-25 07:30:00	2014-06-27 07:20:00	Test	12.7322	15.4503
19_P4_ASU.png	2014-06-27 07:30:00	2014-06-30 07:30:00	Test	10.0417	11.313
1_P4_ CP.png	2014-04-25 07:30:00	2014-04-28 08:00:00	Test	7.31812	6.61694
3_P1_FA.png	2014-04-28 08:00:00	2014-04-30 08:00:00	Test	8.93396	10.6633
2_P6_CELL.png	2014-05-09 07:30:00	2014-05-16 07:30:00	Test	6.12551	6.29431
22_P4_ CP.png	2014-07-16 07:40:00	2014-07-18 07:30:00	Test	8.30117	14.2898
11_P3_ASU.png	2014-07-04 07:30:00	2014-07-07 07:30:00	Test	10.458	11.6103
18_P4_GT.png	2014-07-14 07:30:00	2014-07-16 07:30:00	Test	8.10173	9.87905
23_P4_ASU.png	2014-07-07 07:30:00	2014-07-09 07:30:00	Test	12.9288	9.60938
18_P1_FA.png	2014-06-25 08:00:00	2014-07-02 08:15:00	Test	8.63337	9.28941
13_P1_CELL.png	2014-10-06 09:40:00	2014-10-08 07:40:00	Test	9.48627	14.6873
18_P3_ASU.png	2014-10-06 09:59:00	2014-10-13 10:30:00	Test	5.3972	1.52077
17_P6_ CP.png	2014-07-04 07:30:00	2014-07-07 07:50:00	Test	8.40758	8.56732
15_P5_ASU.png	2014-07-14 07:44:00	2014-07-18 07:30:00	Test	8.99516	9.86895
8_P1_FA.png	2014-05-09 07:44:00	2014-05-12 08:00:00	Test	7.71598	5.01161
12_P1_ASU.png	2014-10-06 09:59:00	2014-10-13 10:30:00	Test	6.06603	1.71195
5_P6_GT.png	2014-05-07 08:15:00	2014-05-09 07:44:00	Test	12.2113	10.8237
0_P6_CELL.png	2014-04-25 07:30:00	2014-05-02 07:30:00	Test	8.23215	9.31689
8_P1_CELL.png	2014-09-24 07:40:00	2014-09-26 07:40:00	Test	10.1308	12.888
7_P1_ASU.png	2014-06-30 07:30:00	2014-07-07 07:30:00	Test	10.8511	15.2966
19_P5_ CP.png	2014-07-09 07:30:00	2014-07-11 07:30:00	Test	11.0514	12.3095
6_P1_ASU.png	2014-06-23 07:30:00	2014-06-30 07:30:00	Test	12.6287	13.4226
9_P4_ASU.png	2014-05-07 07:15:00	2014-05-09 07:15:00	Test	10.8399	11.5923
9_P3_CELL.png	2014-07-09 07:30:00	2014-07-14 07:30:00	Test	6.44505	6.37352
10_P6_ASU.png	2014-05-09 07:15:00	2014-05-12 07:30:00	Test	8.24614	8.75982
6_P1_CELL.png	2014-07-07 07:30:00	2014-07-14 07:30:00	Test	9.36631	5.84608
25_P3_ CP.png	2014-10-17 07:30:00	2014-10-22 07:15:00	Test	5.74185	5.66068
6_P3_CELL.png	2014-06-27 07:30:00	2014-06-30 07:30:00	Test	10.5729	10.3971
14_P3_ASU.png	2014-07-11 07:44:00	2014-07-14 07:44:00	Test	12.2257	13.0972
14_P2_FA.png	2014-10-15 08:00:00	2014-10-22 08:00:00	Test	8.73071	5.68761
18_P5_ CP.png	2014-07-07 07:50:00	2014-07-09 07:30:00	Test	10.2685	13.4714
12_P2_ASU.png	2014-05-14 07:44:00	2014-05-16 07:30:00	Test	13.8794	16.355
9_P5_ASU.png	2014-06-30 07:30:00	2014-07-02 07:44:00	Test	17.6472	14.4051
36_P6_ CP.png	2015-01-07 07:44:00	2015-01-20 07:34:00	Test	6.48322	2.94162
9_P4_ CP.png	2014-05-14 07:40:00	2014-05-16 08:00:00	Test	12.0642	9.25698
6_P4_ASU.png	2014-04-30 07:30:00	2014-05-02 07:15:00	Test	14.9479	10.9033
18_P6_ CP.png	2014-07-07 07:50:00	2014-07-09 07:30:00	Test	11.0988	12.6144
29_P6_ASU.png	2014-09-24 07:44:00	2014-09-26 07:44:00	Test	11.4506	15.253
4_P6_ASU.png	2014-04-25 07:15:00	2014-04-28 07:15:00	Test	8.58596	7.27623
37_P6_ASU.png	2014-10-13 10:30:00	2014-10-15 08:50:00	Test	9.51662	5.95546
0_P4_CELL.png	2014-04-25 07:30:00	2014-04-28 07:30:00	Test	8.84056	5.51969
13_P3_CELL.png	2014-09-26 07:40:00	2014-09-29 07:40:00	Test	8.27166	5.54407
1_P3_GT.png	2014-05-02 07:44:00	2014-05-09 07:44:00	Test	7.01131	10.1687
21_P4_GT.png	2014-07-21 07:44:00	2014-07-23 07:44:00	Test	8.01814	6.05035
1_P6_GT.png	2014-04-28 07:44:00	2014-04-30 07:44:00	Test	10.8115	10.1178
34_P6_ CP.png	2014-10-22 07:15:00	2014-10-24 07:20:00	Test	9.66933	6.29815
2_P3_CELL.png	2014-05-16 07:30:00	2014-05-23 07:30:00	Test	7.96687	9.11942
11_P1_CELL.png	2014-10-01 07:40:00	2014-10-03 07:40:00	Test	11.305	10.3642
10_P3_ASU.png	2014-07-02 07:44:00	2014-07-04 07:30:00	Test	13.0398	8.37173
12_P3_CELL.png	2014-09-24 07:40:00	2014-09-26 07:40:00	Test	12.1366	8.54845
27_P4_ASU.png	2014-09-22 07:30:00	2014-09-24 07:44:00	Test	12.6768	18.5122
8_P4_CELL.png	2014-05-19 07:30:00	2014-05-21 07:30:00	Test	10.2904	7.48642
3_P4_CELL.png	2014-05-02 07:30:00	2014-05-05 07:30:00	Test	9.59633	6.77239
9_P1_FA.png	2014-05-12 08:00:00	2014-05-14 08:00:00	Test	13.3193	12.4822
31_P5_FA.png	2014-10-08 08:00:00	2014-10-10 08:00:00	Test	8.50239	9.65435
8_P3_ASU.png	2014-06-27 07:30:00	2014-06-30 07:30:00	Test	8.43791	10.9713
25_P2_CELL.png	2014-10-03 07:40:00	2014-10-06 09:40:00	Test	6.55892	4.78733
30_P5_ CP.png	2014-10-10 07:25:00	2014-10-13 08:25:00	Test	6.53192	6.1968
32_P4_ CP.png	2014-10-15 07:30:00	2014-10-17 07:30:00	Test	9.28811	9.17397
24_P4_CELL.png	2014-10-08 07:40:00	2014-10-15 07:40:00	Test	7.5478	7.45798
34_P4_GT.png	2014-10-20 08:00:00	2014-10-22 08:00:00	Test	8.95015	7.15873
28_P3_FA.png	2014-10-08 08:00:00	2014-10-15 08:00:00	Test	7.58446	1.58907
31_P5_ CP.png	2014-10-13 08:25:00	2014-10-15 07:30:00	Test	8.52443	7.59156
15_P4_ CP.png	2014-06-30 07:40:00	2014-07-02 07:34:00	Test	11.338	13.9698
21_P3_ CP.png	2014-10-08 11:39:00	2014-10-10 07:25:00	Test	9.21902	8.51015
16_P6_ CP.png	2014-07-02 07:34:00	2014-07-04 07:30:00	Test	11.4916	11.5434
19_P4_CELL.png	2014-07-07 07:30:00	2014-07-09 07:30:00	Test	12.8183	13.7496
11_P5_CELL.png	2014-06-25 07:30:00	2014-06-27 07:30:00	Test	12.8521	16.109
10_P5_CELL.png	2014-06-23 07:40:00	2014-06-25 07:30:00	Test	16.2786	18.8985
18_P3_CELL.png	2014-10-08 07:40:00	2014-10-10 07:40:00	Test	13.8573	10.734
3_P4_GT.png	2014-05-02 07:44:00	2014-05-05 07:44:00	Test	6.72496	7.1045
15_P6_ CP.png	2014-06-30 07:40:00	2014-07-02 07:34:00	Test	11.4275	12.9774
24_P2_CELL.png	2014-10-01 07:40:00	2014-10-03 07:40:00	Test	11.1722	10.041
9_P3_ASU.png	2014-06-30 07:30:00	2014-07-02 07:44:00	Test	13.2407	12.649
7_P2_ CP.png	2014-07-09 07:30:00	2014-07-16 07:40:00	Test	11.0672	11.8002
18_P5_GT.png	2014-07-14 07:30:00	2014-07-16 07:30:00	Test	6.05912	5.27875
15_P2_CELL.png	2014-06-27 07:30:00	2014-06-30 07:30:00	Test	9.93619	10.753
12_P3_ASU.png	2014-07-07 07:30:00	2014-07-09 07:30:00	Test	11.4979	10.6466
1_P4_CELL.png	2014-04-28 07:30:00	2014-04-30 07:30:00	Test	8.00933	9.17963

## Sheet: IBM 240 mins
Image Name	Start Date	End Date	Set	Predicted Productivity	Measured Productivity		Image Naming Convention	ATP3 Testbeds	Sites	Location
24_P1_FA.png	2014-10-08 08:00:00	2014-10-10 08:00:00	Training	11.8565	11.6254		(Image Number)_(ORP Number)_(Testbed).png	GT	GA	Atlanta, GA
19_P2_CELL.png	2014-07-14 07:30:00	2014-07-16 07:30:00	Training	12.4483	13.4128			ASU	AZ	Tempe, AZ
31_P3_FA.png	2015-01-02 08:00:00	2015-01-05 08:00:00	Training	4.23467	4.4973			CELL	HI	Kona, HI
4_P5_FA.png	2014-04-30 08:00:00	2014-05-02 08:00:00	Training	8.88161	9.02542			CP	CA	San Luis Obispo, CA
9_P1_ CP.png	2014-09-29 07:30:00	2014-10-06 08:15:00	Training	8.22568	8.56155			FA	FL	Vero Beach, FL
14_P1_CELL.png	2014-10-08 07:40:00	2014-10-10 07:40:00	Training	15.1413	15.0496
32_P4_ASU.png	2014-10-03 09:00:00	2014-10-06 09:59:00	Training	4.03933	4.0006
11_P5_ASU.png	2014-07-04 07:30:00	2014-07-07 07:30:00	Training	10.791	10.9008
15_P4_ASU.png	2014-05-21 07:30:00	2014-05-23 07:44:00	Training	12.8423	14.041
3_P5_GT.png	2014-05-02 07:44:00	2014-05-05 07:44:00	Training	6.07879	6.6164
5_P1_CELL.png	2014-06-30 07:30:00	2014-07-07 07:30:00	Training	11.2091	11.1964
17_P2_ASU.png	2014-06-23 07:30:00	2014-06-30 07:30:00	Training	12.3147	13.379
14_P5_ CP.png	2014-06-27 07:20:00	2014-06-30 07:40:00	Training	10.8246	11.2441
3_P3_ CP.png	2014-05-14 07:40:00	2014-05-21 07:30:00	Training	11.8036	11.0255
21_P1_CELL.png	2015-01-05 07:30:00	2015-01-07 07:30:00	Training	8.75404	8.9743
18_P4_CELL.png	2014-07-04 07:30:00	2014-07-07 07:30:00	Training	11.508	11.6122
23_P4_FA.png	2014-10-15 08:00:00	2014-10-20 08:00:00	Training	4.88616	3.95385
2_P6_FA.png	2014-05-05 07:44:00	2014-05-12 08:00:00	Training	12.3059	12.0689
43_P6_ASU.png	2015-01-16 07:30:00	2015-01-21 08:29:00	Training	3.79084	4.22747
27_P4_ CP.png	2014-10-03 07:30:00	2014-10-06 08:15:00	Training	6.74882	7.56799
8_P3_GT.png	2014-07-14 07:30:00	2014-07-16 07:30:00	Training	10.6721	10.8992
0_P6_FA.png	2014-04-21 08:00:00	2014-04-28 08:00:00	Training	11.0896	11.7233
0_P2_GT.png	2014-04-25 07:30:00	2014-05-02 07:44:00	Training	10.5869	10.8353
9_P6_ CP.png	2014-05-14 07:40:00	2014-05-16 08:00:00	Training	9.48971	9.7577
1_P1_ASU.png	2014-04-23 07:15:00	2014-04-30 07:30:00	Training	9.3297	9.66037
17_P6_ASU.png	2014-06-23 07:30:00	2014-06-25 07:30:00	Training	24.174	22.9812
10_P5_GT.png	2014-05-19 09:00:00	2014-05-21 07:30:00	Training	10.7245	10.4967
14_P2_ASU.png	2014-05-19 07:30:00	2014-05-21 07:30:00	Training	17.6418	18.3646
10_P4_ CP.png	2014-05-16 08:00:00	2014-05-19 07:44:00	Training	6.34862	6.81251
3_P3_FA.png	2014-04-28 08:00:00	2014-04-30 08:00:00	Training	11.0666	11.544
27_P4_CELL.png	2014-12-31 07:30:00	2015-01-02 07:30:00	Training	10.9035	11.5632
2_P3_ASU.png	2014-04-30 07:30:00	2014-05-07 07:15:00	Training	12.7354	12.046
4_P3_FA.png	2014-04-30 08:00:00	2014-05-02 08:00:00	Training	10.0924	9.75214
7_P5_GT.png	2014-05-12 07:44:00	2014-05-14 07:44:00	Training	9.54833	10.0234
36_P4_ASU.png	2014-10-13 10:30:00	2014-10-15 08:50:00	Training	4.6749	4.84584
7_P5_FA.png	2014-05-09 07:44:00	2014-05-12 08:00:00	Training	5.14426	4.74408
20_P4_GT.png	2014-07-18 07:44:00	2014-07-21 07:44:00	Training	6.40133	6.39637
21_P3_ASU.png	2015-01-07 07:30:00	2015-01-16 07:30:00	Training	4.70211	4.4161
6_P1_ CP.png	2014-07-02 07:34:00	2014-07-09 07:30:00	Training	9.77211	10.7783
0_P5_ CP.png	2014-04-23 07:30:00	2014-04-25 07:30:00	Training	8.93301	9.69411
31_P2_ASU.png	2014-10-15 08:50:00	2014-10-17 10:30:00	Training	4.55907	4.79276
15_P5_GT.png	2014-07-07 08:00:00	2014-07-09 07:44:00	Training	10.5887	11.4485
19_P3_ CP.png	2014-10-03 07:30:00	2014-10-06 08:15:00	Training	8.37379	8.42677
6_P3_GT.png	2014-07-09 07:44:00	2014-07-11 07:44:00	Training	9.82455	10.372
29_P4_CELL.png	2015-01-05 07:30:00	2015-01-07 07:30:00	Training	9.41728	10.6124
28_P4_FA.png	2015-01-07 08:00:00	2015-01-14 08:00:00	Training	5.12351	4.69122
4_P6_ CP.png	2014-05-02 07:44:00	2014-05-05 08:00:00	Training	6.33919	6.83478
37_P5_FA.png	2015-01-02 08:00:00	2015-01-05 08:00:00	Training	5.94225	4.11289
24_P6_FA.png	2014-12-31 08:00:00	2015-01-07 08:00:00	Training	5.75624	5.56416
18_P6_ASU.png	2014-06-25 07:30:00	2014-06-27 07:30:00	Training	16.9826	17.185
31_P4_ CP.png	2014-10-13 08:25:00	2014-10-15 07:30:00	Training	8.38186	7.99612
23_P2_ASU.png	2014-09-26 07:44:00	2014-09-29 11:19:00	Training	5.12904	4.123
9_P1_GT.png	2014-09-29 07:44:00	2014-10-06 07:44:00	Training	6.58398	6.18835
12_P2_FA.png	2014-09-29 08:00:00	2014-10-08 08:00:00	Training	8.51204	8.10466
20_P1_CELL.png	2015-01-02 07:30:00	2015-01-05 07:30:00	Training	8.09357	8.28054
13_P4_CELL.png	2014-06-23 07:40:00	2014-06-25 07:30:00	Training	17.7827	20.6145
1_P2_GT.png	2014-05-02 07:44:00	2014-05-09 07:44:00	Training	9.64564	10.7497
1_P5_CELL.png	2014-04-28 07:30:00	2014-04-30 07:30:00	Training	8.72532	9.00119
32_P5_FA.png	2014-10-10 08:00:00	2014-10-15 08:00:00	Training	3.79133	3.44647
19_P3_FA.png	2014-06-25 08:00:00	2014-06-27 08:00:00	Training	13.3046	13.9974
10_P1_FA.png	2014-05-14 08:00:00	2014-05-16 07:44:00	Training	12.4672	12.4255
2_P2_ CP.png	2014-05-07 07:17:00	2014-05-14 07:40:00	Training	9.64204	9.77726
14_P6_FA.png	2014-07-04 08:00:00	2014-07-09 08:00:00	Training	5.35887	4.52621
4_P3_CELL.png	2014-06-23 07:40:00	2014-06-25 07:30:00	Training	14.3958	16.9873
22_P6_ CP.png	2014-07-16 07:40:00	2014-07-18 07:30:00	Training	13.292	13.8416
5_P2_ASU.png	2014-04-28 07:15:00	2014-04-30 07:30:00	Training	11.3624	10.7904
26_P5_ CP.png	2014-10-01 07:40:00	2014-10-03 07:30:00	Training	13.4484	13.263
13_P5_GT.png	2014-05-26 07:30:00	2014-05-28 07:44:00	Training	11.9687	12.7866
27_P2_ASU.png	2014-10-06 09:59:00	2014-10-08 09:10:00	Training	5.74575	5.19297
34_P4_ASU.png	2014-10-08 09:10:00	2014-10-10 09:10:00	Training	3.54762	3.88442
16_P4_GT.png	2014-07-09 07:44:00	2014-07-11 07:44:00	Training	9.80876	9.62632
2_P1_CELL.png	2014-05-16 07:30:00	2014-05-23 07:30:00	Training	7.43301	7.35466
0_P3_FA.png	2014-04-21 08:00:00	2014-04-23 07:44:00	Training	8.40038	9.02767
36_P6_ASU.png	2014-10-10 09:10:00	2014-10-13 10:30:00	Training	4.45028	4.36623
11_P4_ASU.png	2014-05-12 07:30:00	2014-05-14 07:44:00	Training	20.3423	21.2273
7_P6_CELL.png	2014-07-07 07:30:00	2014-07-14 07:30:00	Training	6.33073	5.34279
29_P2_CELL.png	2014-10-13 07:40:00	2014-10-15 07:40:00	Training	10.5871	10.3763
0_P5_CELL.png	2014-04-25 07:30:00	2014-04-28 07:30:00	Training	5.77579	5.68315
0_P3_CELL.png	2014-04-25 07:30:00	2014-05-02 07:30:00	Training	9.66228	9.60502
24_P3_FA.png	2014-07-09 08:00:00	2014-07-14 08:00:00	Training	5.85266	5.39985
17_P3_ASU.png	2014-09-29 11:19:00	2014-10-06 09:59:00	Training	1.89308	2.14957
19_P4_GT.png	2014-07-16 07:30:00	2014-07-18 07:44:00	Training	8.13581	7.55325
3_P4_ CP.png	2014-04-30 07:30:00	2014-05-02 07:44:00	Training	9.81266	10.1531
13_P6_ASU.png	2014-05-16 07:30:00	2014-05-19 07:30:00	Training	11.6309	12.5097
7_P4_ASU.png	2014-05-02 07:15:00	2014-05-05 07:30:00	Training	8.19488	8.03922
11_P1_ CP.png	2014-10-13 08:25:00	2014-10-22 07:15:00	Training	6.58506	6.55496
34_P3_FA.png	2015-01-14 08:00:00	2015-01-16 08:00:00	Training	5.46978	5.68083
17_P3_GT.png	2014-10-13 07:44:00	2014-10-20 08:00:00	Training	5.37835	5.3223
3_P6_ASU.png	2014-04-23 07:15:00	2014-04-25 07:15:00	Training	10.1038	10.3042
4_P2_CELL.png	2014-05-05 07:30:00	2014-05-07 07:30:00	Training	5.01831	5.21213
10_P6_GT.png	2014-05-19 09:00:00	2014-05-21 07:30:00	Training	10.2371	9.7769
18_P6_GT.png	2014-07-14 07:30:00	2014-07-16 07:30:00	Training	5.33475	3.895
3_P8_ASU.png	2015-01-16 07:30:00	2015-01-21 08:29:00	Training	4.52608	4.4453
11_P3_GT.png	2014-07-21 07:44:00	2014-07-23 07:44:00	Training	6.35839	5.54191
7_P3_GT.png	2014-07-11 07:44:00	2014-07-14 07:30:00	Training	4.4107	4.4898
25_P6_ASU.png	2014-07-11 07:44:00	2014-07-14 07:44:00	Training	12.4592	12.7899
5_P5_CELL.png	2014-05-07 07:30:00	2014-05-09 07:30:00	Training	10.3271	10.482
0_P2_FA.png	2014-04-21 08:00:00	2014-04-28 08:00:00	Training	11.3813	11.7772
5_P6_CELL.png	2014-06-23 07:40:00	2014-06-30 07:30:00	Training	11.1919	10.7756
15_P6_ASU.png	2014-05-21 07:30:00	2014-05-23 07:44:00	Training	14.2034	15.4572
32_P5_GT.png	2014-10-15 07:50:00	2014-10-17 07:44:00	Training	5.90488	4.71967
28_P5_ CP.png	2014-10-06 08:15:00	2014-10-08 11:39:00	Training	9.19557	9.20642
3_P2_GT.png	2014-05-16 08:00:00	2014-05-23 07:44:00	Training	9.37381	9.52785
33_P4_GT.png	2014-10-17 07:44:00	2014-10-20 08:00:00	Training	4.77559	4.32361
1_P4_ASU.png	2014-04-18 07:30:00	2014-04-21 07:15:00	Training	6.61834	7.05215
1_P6_ASU.png	2014-04-18 07:30:00	2014-04-21 07:15:00	Training	6.08699	6.34921
21_P4_FA.png	2014-10-10 08:00:00	2014-10-13 00:00:00	Training	6.0029	4.92414
32_P6_ASU.png	2014-10-01 09:14:00	2014-10-03 09:00:00	Training	5.61337	5.82648
22_P5_ CP.png	2014-07-16 07:40:00	2014-07-18 07:30:00	Training	13.429	13.5282
4_P5_CELL.png	2014-05-05 07:30:00	2014-05-07 07:30:00	Training	7.48521	7.14811
14_P3_ CP.png	2014-07-16 07:40:00	2014-07-18 07:30:00	Training	11.8649	14.1224
8_P3_FA.png	2014-05-12 08:00:00	2014-05-14 08:00:00	Training	11.8809	12.937
23_P5_CELL.png	2015-01-05 07:30:00	2015-01-19 07:30:00	Training	4.35042	4.39563
11_P6_ASU.png	2014-05-12 07:30:00	2014-05-14 07:44:00	Training	20.4636	21.4013
27_P2_CELL.png	2014-10-08 07:40:00	2014-10-10 07:40:00	Training	12.8572	13.1818
13_P2_ASU.png	2014-05-16 07:30:00	2014-05-19 07:30:00	Training	11.3732	12.2928
15_P2_ASU.png	2014-05-21 07:30:00	2014-05-23 07:44:00	Training	14.5427	14.0814
6_P4_GT.png	2014-05-09 07:44:00	2014-05-12 07:44:00	Training	6.89694	8.30955
10_P1_ASU.png	2014-09-22 07:30:00	2014-09-29 11:19:00	Training	4.31272	1.95996
6_P1_FA.png	2014-05-05 07:44:00	2014-05-07 08:00:00	Training	9.58512	9.2646
2_P8_ASU.png	2015-01-07 07:30:00	2015-01-16 07:30:00	Training	2.9737	2.95698
28_P4_CELL.png	2015-01-02 07:30:00	2015-01-05 07:30:00	Training	9.28884	9.32655
6_P6_CELL.png	2014-06-30 07:30:00	2014-07-07 07:30:00	Training	10.7514	11.062
20_P3_ASU.png	2014-12-31 07:30:00	2015-01-07 07:30:00	Training	2.96906	1.85941
3_P5_ CP.png	2014-04-30 07:30:00	2014-05-02 07:44:00	Training	8.78204	9.3168
2_P4_FA.png	2014-05-05 07:44:00	2014-05-12 08:00:00	Training	10.7172	10.2821
39_P4_ASU.png	2014-12-31 07:30:00	2015-01-02 07:30:00	Training	7.72986	7.83989
15_P6_GT.png	2014-07-07 08:00:00	2014-07-09 07:44:00	Training	10.4415	11.0192
21_P3_FA.png	2014-06-30 08:00:00	2014-07-02 08:15:00	Training	10.8185	12.402
10_P2_CELL.png	2014-05-23 07:30:00	2014-05-26 07:40:00	Training	6.9029	5.25279
5_P5_GT.png	2014-05-07 08:15:00	2014-05-09 07:44:00	Training	10.0659	10.3442
21_P6_ CP.png	2014-07-14 07:40:00	2014-07-16 07:40:00	Training	20.2649	25.869
26_P1_FA.png	2014-10-15 08:00:00	2014-10-20 08:00:00	Training	4.9201	3.60761
25_P3_CELL.png	2015-01-09 07:30:00	2015-01-12 07:30:00	Training	6.32957	6.36987
12_P5_CELL.png	2014-06-27 07:30:00	2014-06-30 07:30:00	Training	11.4518	11.6663
13_P3_ASU.png	2014-07-09 07:30:00	2014-07-11 07:44:00	Training	11.6973	11.2894
29_P2_ASU.png	2014-10-10 09:10:00	2014-10-13 10:30:00	Training	5.44201	3.62078
1_P2_FA.png	2014-04-28 08:00:00	2014-05-05 07:44:00	Training	9.09817	9.75147
10_P1_GT.png	2014-10-06 07:44:00	2014-10-13 07:44:00	Training	6.59007	6.54178
19_P6_ASU.png	2014-06-27 07:30:00	2014-06-30 07:30:00	Training	10.9243	11.2194
18_P2_CELL.png	2014-07-09 07:30:00	2014-07-14 07:30:00	Training	6.49708	6.31061
14_P4_ASU.png	2014-05-19 07:30:00	2014-05-21 07:30:00	Training	17.1879	18.0148
20_P6_GT.png	2014-07-18 07:44:00	2014-07-21 07:44:00	Training	6.82006	6.77755
30_P4_ CP.png	2014-10-10 07:25:00	2014-10-13 08:25:00	Training	6.63336	6.40207
2_P1_GT.png	2014-05-09 07:44:00	2014-05-16 08:00:00	Training	8.28947	8.48024
29_P5_ CP.png	2014-10-08 11:39:00	2014-10-10 07:25:00	Training	7.94135	8.0871
14_P3_CELL.png	2014-09-29 07:40:00	2014-10-01 07:40:00	Training	8.38157	8.59454
2_P2_GT.png	2014-05-09 07:44:00	2014-05-16 08:00:00	Training	8.91053	9.39493
0_P1_CELL.png	2014-04-25 07:30:00	2014-05-02 07:30:00	Training	9.15234	9.47562
3_P6_ CP.png	2014-04-30 07:30:00	2014-05-02 07:44:00	Training	9.46451	9.64726
4_P6_GT.png	2014-05-05 07:44:00	2014-05-07 08:15:00	Training	10.1019	10.6173
31_P6_ASU.png	2014-09-29 11:19:00	2014-10-01 09:14:00	Training	5.83126	6.31423
4_P5_ASU.png	2014-05-14 07:44:00	2014-05-21 07:30:00	Training	12.8433	13.8994
17_P4_CELL.png	2014-07-02 07:30:00	2014-07-04 07:30:00	Training	13.0723	13.3111
1_P2_ASU.png	2014-04-18 07:30:00	2014-04-21 07:15:00	Training	6.30631	6.9161
7_P3_ASU.png	2014-06-25 07:30:00	2014-06-27 07:30:00	Training	14.9585	15.7411
22_P2_CELL.png	2014-09-26 07:40:00	2014-09-29 07:40:00	Training	6.50481	6.20664
10_P4_ASU.png	2014-05-09 07:15:00	2014-05-12 07:30:00	Training	8.86519	8.53463
21_P2_CELL.png	2014-09-24 07:40:00	2014-09-26 07:40:00	Training	14.1014	16.1071
40_P5_FA.png	2015-01-14 08:00:00	2015-01-16 08:00:00	Training	6.09254	6.52539
13_P5_CELL.png	2014-06-30 07:30:00	2014-07-02 07:30:00	Training	13.6928	14.1449
21_P6_GT.png	2014-07-21 07:44:00	2014-07-23 07:44:00	Training	6.36011	6.78588
6_P3_ASU.png	2014-06-23 07:30:00	2014-06-25 07:30:00	Training	19.1828	23.537
1_P4_FA.png	2014-04-28 08:00:00	2014-05-05 07:44:00	Training	9.83854	9.94343
10_P3_GT.png	2014-07-18 07:44:00	2014-07-21 07:44:00	Training	5.68567	6.24762
2_P4_GT.png	2014-04-30 07:44:00	2014-05-02 07:44:00	Training	9.21661	8.89757
8_P5_ASU.png	2014-06-27 07:30:00	2014-06-30 07:30:00	Training	12.7475	13.0837
22_P3_FA.png	2014-07-02 08:15:00	2014-07-04 08:00:00	Training	8.86738	8.80155
2_P5_ASU.png	2014-04-30 07:30:00	2014-05-07 07:15:00	Training	12.3809	12.3951
12_P1_CELL.png	2014-10-03 07:40:00	2014-10-06 09:40:00	Training	5.04438	5.09966
4_P4_ CP.png	2014-05-02 07:44:00	2014-05-05 08:00:00	Training	7.65379	7.59946
32_P4_GT.png	2014-10-15 07:50:00	2014-10-17 07:44:00	Training	6.1856	5.02526
1_P5_GT.png	2014-04-28 07:44:00	2014-04-30 07:44:00	Training	9.35747	9.55853
6_P2_ASU.png	2014-04-30 07:30:00	2014-05-02 07:15:00	Training	10.2902	10.3582
9_P5_FA.png	2014-05-14 08:00:00	2014-05-16 07:44:00	Training	19.8486	21.69
17_P5_ASU.png	2014-09-22 07:30:00	2014-09-29 11:19:00	Training	3.38711	2.17627
22_P3_ASU.png	2015-01-16 07:30:00	2015-01-21 08:29:00	Training	5.00935	4.53808
7_P1_FA.png	2014-05-07 08:00:00	2014-05-09 07:44:00	Training	9.24566	8.83171
25_P1_FA.png	2014-10-10 08:00:00	2014-10-15 08:00:00	Training	2.26228	2.05579
26_P6_ASU.png	2014-07-14 07:44:00	2014-07-18 07:30:00	Training	9.38431	9.767
0_P2_CELL.png	2014-04-25 07:30:00	2014-04-28 07:30:00	Training	5.77872	5.73454
6_P5_GT.png	2014-05-09 07:44:00	2014-05-12 07:44:00	Training	8.15349	8.25904
21_P2_ASU.png	2014-09-22 07:30:00	2014-09-24 07:44:00	Training	15.8612	18.4616
34_P5_GT.png	2014-10-20 08:00:00	2014-10-22 08:00:00	Training	9.1303	10.4127
19_P5_ASU.png	2014-10-06 09:59:00	2014-10-13 10:30:00	Training	3.81934	1.83362
0_P5_FA.png	2014-04-21 08:00:00	2014-04-23 07:44:00	Training	9.521	9.64423
8_P2_CELL.png	2014-05-19 07:30:00	2014-05-21 07:30:00	Training	9.32215	7.77511
21_P5_ CP.png	2014-07-14 07:40:00	2014-07-16 07:40:00	Training	21.4649	23.4692
26_P2_ASU.png	2014-10-03 09:00:00	2014-10-06 09:59:00	Training	4.39787	4.20119
8_P4_ASU.png	2014-05-05 07:30:00	2014-05-07 07:15:00	Training	12.4226	12.607
0_P4_ CP.png	2014-04-23 07:30:00	2014-04-25 07:30:00	Training	10.0764	10.2703
38_P5_FA.png	2015-01-05 08:00:00	2015-01-07 08:00:00	Training	5.7602	6.1427
6_P6_GT.png	2014-05-09 07:44:00	2014-05-12 07:44:00	Training	7.97293	8.28429
11_P2_GT.png	2014-10-13 07:44:00	2014-10-20 08:00:00	Training	5.57539	5.42652
23_P2_CELL.png	2014-09-29 07:40:00	2014-10-01 07:40:00	Training	9.58628	9.44464
2_P5_CELL.png	2014-04-30 07:30:00	2014-05-02 07:30:00	Training	9.1166	8.91791
32_P1_FA.png	2015-01-05 08:00:00	2015-01-07 08:00:00	Training	7.61712	7.59549
0_P3_ CP.png	2014-04-23 07:30:00	2014-04-30 07:30:00	Training	9.90974	9.91008
4_P5_GT.png	2014-05-05 07:44:00	2014-05-07 08:15:00	Training	11.133	10.8689
11_P2_FA.png	2014-09-26 08:00:00	2014-09-29 08:00:00	Training	8.53246	9.26328
20_P4_ASU.png	2014-06-30 07:30:00	2014-07-02 07:44:00	Training	12.125	11.8721
19_P6_ CP.png	2014-07-09 07:30:00	2014-07-11 07:30:00	Training	11.8142	11.9346
41_P4_ASU.png	2015-01-07 07:30:00	2015-01-16 07:30:00	Training	3.16095	2.94407
5_P5_ CP.png	2014-05-05 08:00:00	2014-05-07 07:17:00	Training	10.4517	10.3106
0_P6_ CP.png	2014-04-23 07:30:00	2014-04-25 07:30:00	Training	11.3952	11.4296
1_P2_ CP.png	2014-04-30 07:30:00	2014-05-07 07:17:00	Training	12.6824	12.5504
28_P6_ASU.png	2014-09-22 07:30:00	2014-09-24 07:44:00	Training	14.5574	17.6018
11_P5_ CP.png	2014-05-19 07:44:00	2014-05-21 07:30:00	Training	8.44656	8.70019
5_P2_GT.png	2014-07-07 08:00:00	2014-07-14 07:30:00	Training	6.10223	5.52495
0_P3_GT.png	2014-04-25 07:30:00	2014-05-02 07:44:00	Training	9.98827	10.8353
9_P2_ASU.png	2014-05-07 07:15:00	2014-05-09 07:15:00	Training	10.2863	11.355
6_P4_ CP.png	2014-05-07 07:17:00	2014-05-09 07:30:00	Training	7.63579	7.64283
20_P3_CELL.png	2014-12-29 07:30:00	2014-12-31 07:30:00	Training	11.5876	13.8294
3_P2_CELL.png	2014-05-02 07:30:00	2014-05-05 07:30:00	Training	2.78602	3.23172
26_P3_ CP.png	2014-10-22 07:15:00	2014-10-24 07:20:00	Training	6.15096	5.96792
21_P5_GT.png	2014-07-21 07:44:00	2014-07-23 07:44:00	Training	7.42151	6.16898
31_P5_GT.png	2014-10-13 07:44:00	2014-10-15 07:50:00	Training	10.125	10.3586
10_P2_ASU.png	2014-05-09 07:15:00	2014-05-12 07:30:00	Training	8.36032	8.39952
1_P1_ CP.png	2014-04-30 07:30:00	2014-05-07 07:17:00	Training	10.7097	11.9924
6_P5_CELL.png	2014-05-09 07:30:00	2014-05-14 07:30:00	Training	4.55716	3.69044
6_P6_ASU.png	2014-04-30 07:30:00	2014-05-02 07:15:00	Training	8.33212	8.55231
17_P3_CELL.png	2014-10-06 09:40:00	2014-10-08 07:40:00	Training	10.1366	10.8824
21_P3_CELL.png	2014-12-31 07:30:00	2015-01-02 07:30:00	Training	10.2107	10.8754
12_P4_ASU.png	2014-05-14 07:44:00	2014-05-16 07:30:00	Training	16.563	16.4641
11_P1_ASU.png	2014-09-29 11:19:00	2014-10-06 09:59:00	Training	3.81974	2.07929
15_P5_CELL.png	2014-07-04 07:30:00	2014-07-07 07:30:00	Training	11.6577	11.6956
25_P5_GT.png	2014-09-29 07:44:00	2014-10-01 07:44:00	Training	15.0399	14.4395
7_P1_ CP.png	2014-07-09 07:30:00	2014-07-16 07:40:00	Training	11.4792	11.1367
8_P4_ CP.png	2014-05-12 07:30:00	2014-05-14 07:40:00	Training	17.2431	17.2737
11_P5_GT.png	2014-05-21 07:30:00	2014-05-23 07:44:00	Training	10.7895	10.4917
7_P4_ CP.png	2014-05-09 07:30:00	2014-05-12 07:30:00	Training	5.97578	4.57589
22_P5_ASU.png	2015-01-07 07:30:00	2015-01-16 07:30:00	Training	4.43428	4.38705
22_P3_CELL.png	2015-01-02 07:30:00	2015-01-05 07:30:00	Training	7.78663	7.75963
10_P1_ CP.png	2014-10-06 08:15:00	2014-10-13 08:25:00	Training	6.93668	5.69809
3_P6_GT.png	2014-05-02 07:44:00	2014-05-05 07:44:00	Training	6.66104	6.86045
16_P5_GT.png	2014-07-09 07:44:00	2014-07-11 07:44:00	Training	7.34644	7.97222
13_P4_ CP.png	2014-06-25 07:30:00	2014-06-27 07:20:00	Training	14.8305	18.95
13_P2_CELL.png	2014-06-23 07:40:00	2014-06-25 07:30:00	Training	15.1226	15.9837
3_P1_ CP.png	2014-05-14 07:40:00	2014-05-21 07:30:00	Training	7.9341	8.21425
11_P6_GT.png	2014-05-21 07:30:00	2014-05-23 07:44:00	Training	11.4722	11.3782
12_P6_CELL.png	2015-01-05 07:30:00	2015-01-19 07:30:00	Training	3.83191	3.75695
11_P4_CELL.png	2014-05-26 07:40:00	2014-05-28 07:30:00	Training	9.75517	9.97839
3_P2_ CP.png	2014-05-14 07:40:00	2014-05-21 07:30:00	Training	11.6176	10.996
13_P3_ CP.png	2014-07-14 07:40:00	2014-07-16 07:40:00	Training	13.5136	13.8158
8_P1_ASU.png	2014-07-07 07:30:00	2014-07-14 07:44:00	Training	11.6088	11.9667
9_P2_ CP.png	2014-09-29 07:30:00	2014-10-06 08:15:00	Training	8.30703	8.04092
2_P3_ CP.png	2014-05-07 07:17:00	2014-05-14 07:40:00	Training	8.7526	8.87756
22_P2_ASU.png	2014-09-24 07:44:00	2014-09-26 07:44:00	Training	14.1982	16.88
5_P2_ CP.png	2014-06-25 07:30:00	2014-07-02 07:34:00	Training	11.0803	11.1509
22_P6_ASU.png	2014-07-04 07:30:00	2014-07-07 07:30:00	Training	11.9443	11.9854
14_P4_CELL.png	2014-06-25 07:30:00	2014-06-27 07:30:00	Training	14.4417	15.5545
22_P5_CELL.png	2014-12-29 07:30:00	2015-01-05 07:30:00	Training	8.22854	7.67386
25_P6_FA.png	2015-01-07 08:00:00	2015-01-14 08:00:00	Training	4.58676	4.68085
3_P6_CELL.png	2014-05-16 07:30:00	2014-05-23 07:30:00	Training	8.3396	7.96052
25_P4_ASU.png	2014-07-11 07:44:00	2014-07-14 07:44:00	Training	13.3062	13.4136
17_P4_ CP.png	2014-07-04 07:30:00	2014-07-07 07:50:00	Training	10.3529	10.1806
9_P2_CELL.png	2014-05-21 07:30:00	2014-05-23 07:30:00	Training	10.1574	10.8611
18_P4_ASU.png	2014-06-25 07:30:00	2014-06-27 07:30:00	Training	14.9815	14.9683
13_P2_ CP.png	2015-01-07 07:44:00	2015-01-20 07:34:00	Training	3.84467	4.436
34_P6_GT.png	2014-10-20 08:00:00	2014-10-22 08:00:00	Training	8.47665	10.128
21_P4_CELL.png	2014-07-14 07:30:00	2014-07-16 07:30:00	Training	12.1457	12.6501
14_P4_ CP.png	2014-06-27 07:20:00	2014-06-30 07:40:00	Training	10.8531	11.4734
14_P4_FA.png	2014-07-04 08:00:00	2014-07-09 08:00:00	Training	4.62764	3.74528
20_P3_FA.png	2014-06-27 08:00:00	2014-06-30 08:00:00	Training	9.88242	10.0173
8_P6_ CP.png	2014-05-12 07:30:00	2014-05-14 07:40:00	Training	8.69052	9.36783
10_P6_ CP.png	2014-05-16 08:00:00	2014-05-19 07:44:00	Training	7.44157	7.16336
10_P1_CELL.png	2014-09-29 07:40:00	2014-10-01 07:40:00	Training	9.79024	9.26161
25_P6_ CP.png	2014-09-29 07:30:00	2014-10-01 07:40:00	Training	12.3297	14.2882
39_P5_FA.png	2015-01-07 08:00:00	2015-01-14 08:00:00	Training	2.66108	2.2047
0_P1_FA.png	2014-04-21 08:00:00	2014-04-23 07:44:00	Training	11.0184	11.0011
6_P6_ CP.png	2014-05-07 07:17:00	2014-05-09 07:30:00	Training	8.75902	8.70841
4_P5_ CP.png	2014-05-02 07:44:00	2014-05-05 08:00:00	Training	7.21479	7.06512
17_P2_CELL.png	2014-07-07 07:30:00	2014-07-09 07:30:00	Training	13.2804	13.8192
22_P4_ASU.png	2014-07-04 07:30:00	2014-07-07 07:30:00	Training	10.988	11.0725
16_P1_CELL.png	2014-10-13 07:40:00	2014-10-15 07:40:00	Training	7.92095	8.1091
6_P5_ CP.png	2014-05-07 07:17:00	2014-05-09 07:30:00	Training	8.0404	8.66795
18_P2_ASU.png	2014-06-30 07:30:00	2014-07-07 07:30:00	Training	15.566	15.253
23_P5_ CP.png	2014-07-18 07:30:00	2014-07-21 08:29:00	Training	9.27705	8.89359
8_P2_ASU.png	2014-05-05 07:30:00	2014-05-07 07:15:00	Training	11.955	12.2663
1_P7_ASU.png	2015-01-07 07:30:00	2015-01-16 07:30:00	Training	4.24349	4.57105
6_P2_GT.png	2014-07-14 07:30:00	2014-07-21 07:44:00	Training	7.35084	7.52592
32_P6_GT.png	2014-10-15 07:50:00	2014-10-17 07:44:00	Training	6.82107	5.6636
16_P3_ASU.png	2014-09-22 07:30:00	2014-09-29 11:19:00	Training	3.06161	2.02551
36_P4_ CP.png	2015-01-07 07:44:00	2015-01-20 07:34:00	Training	2.99098	3.03344
11_P2_CELL.png	2014-05-26 07:40:00	2014-05-28 07:30:00	Training	7.42707	7.176
3_P3_GT.png	2014-05-16 08:00:00	2014-05-23 07:44:00	Training	8.32634	9.30259
42_P6_ASU.png	2015-01-07 07:30:00	2015-01-16 07:30:00	Training	3.72837	2.86659
17_P4_GT.png	2014-07-11 07:44:00	2014-07-14 07:30:00	Training	4.77855	4.89796
23_P3_ CP.png	2014-10-13 08:25:00	2014-10-15 07:30:00	Training	8.42672	7.92701
35_P4_ASU.png	2014-10-10 09:10:00	2014-10-13 10:30:00	Training	4.0466	3.5276
34_P4_ CP.png	2014-10-22 07:15:00	2014-10-24 07:20:00	Training	7.14327	5.53118
19_P6_GT.png	2014-07-16 07:30:00	2014-07-18 07:44:00	Training	5.9649	6.42026
27_P4_FA.png	2014-12-31 08:00:00	2015-01-07 08:00:00	Training	6.18739	5.80899
24_P6_ASU.png	2014-07-09 07:30:00	2014-07-11 07:44:00	Training	15.5684	15.8821
18_P5_CELL.png	2014-07-14 07:30:00	2014-07-16 07:30:00	Training	12.8899	13.8042
5_P4_ASU.png	2014-04-28 07:15:00	2014-04-30 07:30:00	Training	11.5716	10.8915
22_P6_GT.png	2014-07-23 07:44:00	2014-07-25 07:30:00	Training	7.1702	7.29843
5_P1_FA.png	2014-05-02 08:00:00	2014-05-05 07:44:00	Training	7.20022	8.18395
2_P4_ASU.png	2014-04-21 07:15:00	2014-04-23 07:15:00	Training	10.1451	9.69411
17_P6_GT.png	2014-07-11 07:44:00	2014-07-14 07:30:00	Training	4.29886	3.90476
33_P3_FA.png	2015-01-07 08:00:00	2015-01-14 08:00:00	Training	4.35852	3.81531
9_P6_ASU.png	2014-05-07 07:15:00	2014-05-09 07:15:00	Training	11.4353	10.9144
12_P6_GT.png	2014-05-23 07:44:00	2014-05-26 07:30:00	Training	7.12114	7.37633
17_P2_FA.png	2015-01-07 08:00:00	2015-01-14 08:00:00	Training	2.66108	3.24817
22_P5_GT.png	2014-07-23 07:44:00	2014-07-25 07:30:00	Training	6.59114	4.93717
17_P5_GT.png	2014-07-11 07:44:00	2014-07-14 07:30:00	Training	4.23654	4.06349
6_P1_GT.png	2014-07-14 07:30:00	2014-07-21 07:44:00	Training	5.55817	5.61636
20_P4_CELL.png	2014-07-09 07:30:00	2014-07-14 07:30:00	Training	5.8062	5.99446
21_P4_ASU.png	2014-07-02 07:44:00	2014-07-04 07:30:00	Training	6.58519	7.64597
27_P1_FA.png	2014-10-20 08:00:00	2014-10-22 08:00:00	Training	6.90189	5.70594
1_P6_FA.png	2014-04-28 08:00:00	2014-05-05 07:44:00	Training	8.99475	9.51435
9_P6_GT.png	2014-05-16 08:00:00	2014-05-19 09:00:00	Training	5.45677	4.81409
28_P4_ASU.png	2014-09-24 07:44:00	2014-09-26 07:44:00	Training	16.9027	16.1682
8_P6_ASU.png	2014-05-05 07:30:00	2014-05-07 07:15:00	Training	10.3406	9.60858
44_P6_ASU.png	2015-01-21 08:29:00	2015-01-23 07:44:00	Training	8.51587	7.62358
0_P4_FA.png	2014-04-21 08:00:00	2014-04-28 08:00:00	Training	11.4565	12.3279
0_P6_GT.png	2014-04-25 07:30:00	2014-04-28 07:44:00	Training	6.58534	6.80068
15_P3_CELL.png	2014-10-01 07:40:00	2014-10-03 07:40:00	Training	9.5632	9.87356
7_P5_ CP.png	2014-05-09 07:30:00	2014-05-12 07:30:00	Training	7.591	6.79072
2_P1_ CP.png	2014-05-07 07:17:00	2014-05-14 07:40:00	Training	8.12407	9.3527
2_P3_FA.png	2014-04-25 07:44:00	2014-04-28 08:00:00	Training	7.11129	7.21323
29_P4_ASU.png	2014-09-26 07:44:00	2014-09-29 11:19:00	Training	4.33233	4.04352
3_P3_ASU.png	2014-05-07 07:15:00	2014-05-14 07:44:00	Training	12.8269	12.8691
13_P6_GT.png	2014-05-26 07:30:00	2014-05-28 07:44:00	Training	12.0373	12.2605
5_P6_ CP.png	2014-05-05 08:00:00	2014-05-07 07:17:00	Training	10.2455	9.9412
9_P5_GT.png	2014-05-16 08:00:00	2014-05-19 09:00:00	Training	4.38361	4.77397
24_P4_ASU.png	2014-07-09 07:30:00	2014-07-11 07:44:00	Training	11.0195	10.8767
10_P5_ASU.png	2014-07-02 07:44:00	2014-07-04 07:30:00	Training	10.1526	10.0175
13_P4_ASU.png	2014-05-16 07:30:00	2014-05-19 07:30:00	Training	10.2369	11.8228
31_P2_CELL.png	2014-12-29 07:30:00	2015-01-05 07:30:00	Training	8.50004	8.03614
15_P1_CELL.png	2014-10-10 07:40:00	2014-10-13 07:40:00	Training	8.22235	8.45589
42_P4_ASU.png	2015-01-16 07:30:00	2015-01-21 08:29:00	Training	4.55378	4.68733
3_P1_ASU.png	2014-05-07 07:15:00	2014-05-14 07:44:00	Training	12.7471	12.5736
21_P6_ASU.png	2014-07-02 07:44:00	2014-07-04 07:30:00	Training	12.7796	12.7978
21_P5_ASU.png	2014-12-31 07:30:00	2015-01-07 07:30:00	Training	3.07834	2.03373
26_P2_CELL.png	2014-10-06 09:40:00	2014-10-08 07:40:00	Training	12.6258	13.5244
7_P3_ CP.png	2014-06-30 07:40:00	2014-07-02 07:34:00	Training	12.0068	14.7847
2_P4_ CP.png	2014-04-28 08:00:00	2014-04-30 07:30:00	Training	10.4717	9.8857
9_P4_CELL.png	2014-05-21 07:30:00	2014-05-23 07:30:00	Training	11.7616	11.5039
14_P5_CELL.png	2014-07-02 07:30:00	2014-07-04 07:30:00	Training	12.3662	13.2581
0_P5_GT.png	2014-04-25 07:30:00	2014-04-28 07:44:00	Training	5.61714	5.20185
23_P3_CELL.png	2015-01-05 07:30:00	2015-01-07 07:30:00	Training	9.51346	8.61562
36_P5_FA.png	2014-12-31 08:00:00	2015-01-02 08:00:00	Training	8.18982	8.87118
25_P5_ CP.png	2014-09-29 07:30:00	2014-10-01 07:40:00	Training	12.117	14.5415
20_P5_GT.png	2014-07-18 07:44:00	2014-07-21 07:44:00	Training	8.28199	7.71888
4_P3_ASU.png	2014-05-14 07:44:00	2014-05-21 07:30:00	Training	12.4174	13.6521
30_P5_FA.png	2014-09-29 08:00:00	2014-10-08 08:00:00	Training	8.51204	4.45161
31_P1_FA.png	2015-01-02 08:00:00	2015-01-05 08:00:00	Training	3.93087	3.974
16_P3_CELL.png	2014-10-03 07:40:00	2014-10-06 09:40:00	Training	5.46408	4.20865
14_P2_CELL.png	2014-06-25 07:30:00	2014-06-27 07:30:00	Training	12.8686	13.2542
35_P6_ASU.png	2014-10-08 09:10:00	2014-10-10 09:10:00	Training	6.07639	4.55556
11_P6_CELL.png	2014-12-29 07:30:00	2015-01-05 07:30:00	Training	7.77528	7.74871
1_P5_ CP.png	2014-04-25 07:30:00	2014-04-28 08:00:00	Training	6.56654	6.55923
33_P6_ASU.png	2014-10-03 09:00:00	2014-10-06 09:59:00	Training	4.78804	4.74277
5_P3_GT.png	2014-07-07 08:00:00	2014-07-09 07:44:00	Training	11.1227	11.5712
1_P1_GT.png	2014-05-02 07:44:00	2014-05-09 07:44:00	Training	9.33091	9.20989
4_P4_CELL.png	2014-05-05 07:30:00	2014-05-07 07:30:00	Training	8.66764	7.32707
20_P3_ CP.png	2014-10-06 08:15:00	2014-10-08 11:39:00	Training	8.66231	8.6449
8_P3_CELL.png	2014-07-07 07:30:00	2014-07-09 07:30:00	Training	13.9749	14.4049
10_P3_CELL.png	2014-07-14 07:30:00	2014-07-16 07:30:00	Training	11.2559	12.2244
0_P4_GT.png	2014-04-25 07:30:00	2014-04-28 07:44:00	Training	5.7448	6.06026
14_P6_ASU.png	2014-05-19 07:30:00	2014-05-21 07:30:00	Training	20.2216	19.5014
21_P6_FA.png	2014-10-08 08:00:00	2014-10-15 08:00:00	Training	6.93711	6.84359
6_P2_CELL.png	2014-05-09 07:30:00	2014-05-14 07:30:00	Training	3.29386	2.60938
2_P2_CELL.png	2014-04-30 07:30:00	2014-05-02 07:30:00	Training	9.78789	8.64095
4_P2_ASU.png	2014-04-25 07:15:00	2014-04-28 07:15:00	Training	7.7004	7.45701
20_P6_FA.png	2014-09-29 08:00:00	2014-10-08 08:00:00	Training	6.57443	6.40625
18_P5_ASU.png	2014-09-29 11:19:00	2014-10-06 09:59:00	Training	2.76482	2.96079
30_P4_ASU.png	2014-09-29 11:19:00	2014-10-01 09:14:00	Training	4.88325	5.80399
33_P6_GT.png	2014-10-17 07:44:00	2014-10-20 08:00:00	Training	3.87199	3.51293
16_P2_FA.png	2014-12-31 08:00:00	2015-01-07 08:00:00	Training	5.83274	5.72758
23_P6_ CP.png	2014-07-18 07:30:00	2014-07-21 08:29:00	Training	9.77331	9.2238
24_P3_ CP.png	2014-10-15 07:30:00	2014-10-17 07:30:00	Training	8.6311	8.36788
6_P2_ CP.png	2014-07-02 07:34:00	2014-07-09 07:30:00	Training	12.0373	11.6503
16_P6_GT.png	2014-07-09 07:44:00	2014-07-11 07:44:00	Training	8.08406	8.01968
18_P1_CELL.png	2014-12-29 07:30:00	2014-12-31 07:30:00	Training	12.4327	13.6219
25_P6_GT.png	2014-09-29 07:44:00	2014-10-01 07:44:00	Training	14.8919	14.7445
28_P3_ CP.png	2015-01-07 07:44:00	2015-01-20 07:34:00	Training	4.21198	4.24524
1_P6_CELL.png	2014-05-02 07:30:00	2014-05-09 07:30:00	Training	9.76631	9.13097
1_P3_ASU.png	2014-04-23 07:15:00	2014-04-30 07:30:00	Training	9.63557	9.89245
7_P6_ASU.png	2014-05-02 07:15:00	2014-05-05 07:30:00	Training	5.93715	5.70852
23_P5_ASU.png	2015-01-16 07:30:00	2015-01-21 08:29:00	Training	4.40936	4.84061
30_P2_ASU.png	2014-10-13 10:30:00	2014-10-15 08:50:00	Training	5.24663	4.89851
12_P5_GT.png	2014-05-23 07:44:00	2014-05-26 07:30:00	Training	7.61444	7.78231
19_P1_FA.png	2014-07-02 08:15:00	2014-07-09 08:00:00	Training	5.15069	4.89284
40_P4_ASU.png	2015-01-02 07:30:00	2015-01-07 07:30:00	Training	3.87228	2.65741
24_P3_CELL.png	2015-01-07 07:30:00	2015-01-09 07:30:00	Training	6.05503	6.38278
12_P5_ASU.png	2014-07-07 07:30:00	2014-07-09 07:30:00	Training	13.2173	16.0665
22_P1_CELL.png	2015-01-07 07:30:00	2015-01-09 07:30:00	Training	7.15305	6.04349
5_P3_CELL.png	2014-06-25 07:30:00	2014-06-27 07:30:00	Training	13.4771	14.6131
10_P5_ CP.png	2014-05-16 08:00:00	2014-05-19 07:44:00	Training	7.73955	7.82978
7_P2_ASU.png	2014-05-02 07:15:00	2014-05-05 07:30:00	Training	8.08751	8.41078
2_P5_ CP.png	2014-04-28 08:00:00	2014-04-30 07:30:00	Training	9.1582	9.5652
13_P5_ CP.png	2014-06-25 07:30:00	2014-06-27 07:20:00	Training	17.0123	17.0099
0_P1_GT.png	2014-04-25 07:30:00	2014-05-02 07:44:00	Training	11.0707	10.7482
13_P5_ASU.png	2014-07-09 07:30:00	2014-07-11 07:44:00	Training	14.3602	15.5786
8_P5_CELL.png	2014-05-26 07:40:00	2014-05-28 07:30:00	Training	11.1273	11.4461
11_P6_ CP.png	2014-05-19 07:44:00	2014-05-21 07:30:00	Training	7.34239	7.74683
19_P5_GT.png	2014-07-16 07:30:00	2014-07-18 07:44:00	Training	7.35684	8.07254
25_P2_ASU.png	2014-10-01 09:14:00	2014-10-03 09:00:00	Training	5.44249	5.25405
17_P5_CELL.png	2014-07-09 07:30:00	2014-07-14 07:30:00	Training	6.15835	6.36256
1_P5_ASU.png	2014-04-23 07:15:00	2014-04-30 07:30:00	Training	10.4356	10.0955
11_P4_ CP.png	2014-05-19 07:44:00	2014-05-21 07:30:00	Training	7.64901	7.48242
23_P3_FA.png	2014-07-04 08:00:00	2014-07-09 08:00:00	Training	4.25312	2.77849
23_P6_ASU.png	2014-07-07 07:30:00	2014-07-09 07:30:00	Training	16.6784	18.3036
22_P4_GT.png	2014-07-23 07:44:00	2014-07-25 07:30:00	Training	6.1036	6.36313
32_P6_ CP.png	2014-10-15 07:30:00	2014-10-17 07:30:00	Training	9.78389	8.73395
7_P6_ CP.png	2014-05-09 07:30:00	2014-05-12 07:30:00	Training	6.49352	6.20514
5_P1_GT.png	2014-07-07 08:00:00	2014-07-14 07:30:00	Training	5.82295	5.45501
5_P2_CELL.png	2014-05-07 07:30:00	2014-05-09 07:30:00	Training	13.3452	14.8628
24_P5_FA.png	2014-07-09 08:00:00	2014-07-11 08:00:00	Training	6.89014	6.15294
1_P2_CELL.png	2014-04-28 07:30:00	2014-04-30 07:30:00	Training	8.44983	9.2659
31_P4_ASU.png	2014-10-01 09:14:00	2014-10-03 09:00:00	Training	4.88999	5.43805
28_P2_ASU.png	2014-10-08 09:10:00	2014-10-10 09:10:00	Training	3.62841	3.74206
6_P4_CELL.png	2014-05-09 07:30:00	2014-05-14 07:30:00	Training	4.17007	3.31117
2_P2_ASU.png	2014-04-21 07:15:00	2014-04-23 07:15:00	Training	9.14038	9.69411
8_P6_GT.png	2014-05-14 07:44:00	2014-05-16 08:00:00	Training	12.2211	12.6045
1_P3_FA.png	2014-04-23 07:44:00	2014-04-25 07:44:00	Training	10.2908	9.45549
32_P3_FA.png	2015-01-05 08:00:00	2015-01-07 08:00:00	Training	7.5451	7.57544
30_P1_FA.png	2014-12-31 08:00:00	2015-01-02 08:00:00	Training	8.2426	7.74678
2_P6_GT.png	2014-04-30 07:44:00	2014-05-02 07:44:00	Training	9.1076	8.08408
36_P5_ CP.png	2015-01-07 07:44:00	2015-01-20 07:34:00	Training	3.10744	2.91344
33_P5_GT.png	2014-10-17 07:44:00	2014-10-20 08:00:00	Training	4.33659	4.1885
9_P1_CELL.png	2014-09-26 07:40:00	2014-09-29 07:40:00	Training	6.36557	6.74385
33_P6_ CP.png	2014-10-17 07:30:00	2014-10-22 07:15:00	Training	6.26922	6.55543
19_P1_CELL.png	2014-12-31 07:30:00	2015-01-02 07:30:00	Training	10.3061	10.5652
13_P2_FA.png	2014-10-08 08:00:00	2014-10-15 08:00:00	Training	6.73457	6.8538
3_P2_ASU.png	2014-04-23 07:15:00	2014-04-25 07:15:00	Training	10.1439	10.4059
2_P1_ASU.png	2014-04-30 07:30:00	2014-05-07 07:15:00	Training	11.9904	11.8714
14_P5_ASU.png	2014-07-11 07:44:00	2014-07-14 07:44:00	Training	11.525	12.4284
5_P1_ CP.png	2014-06-25 07:30:00	2014-07-02 07:34:00	Training	11.9288	12.8933
15_P4_GT.png	2014-07-07 08:00:00	2014-07-09 07:44:00	Training	12.9713	16.5084
34_P6_ASU.png	2014-10-06 09:59:00	2014-10-08 09:10:00	Training	6.6484	6.00202
16_P4_CELL.png	2014-06-30 07:30:00	2014-07-02 07:30:00	Training	13.7686	14.4669
0_P8_ASU.png	2014-12-31 07:30:00	2015-01-02 07:30:00	Training	6.78745	6.84554
4_P1_CELL.png	2014-06-23 07:40:00	2014-06-30 07:30:00	Training	11.7137	11.6256
25_P5_FA.png	2014-07-11 08:00:00	2014-07-14 08:00:00	Training	9.14346	9.64957
18_P3_FA.png	2014-06-23 08:00:00	2014-06-25 08:00:00	Training	14.4397	14.9356
33_P4_ CP.png	2014-10-17 07:30:00	2014-10-22 07:15:00	Training	6.80529	6.70673
8_P5_ CP.png	2014-05-12 07:30:00	2014-05-14 07:40:00	Training	9.90794	10.4879
15_P4_FA.png	2014-07-09 08:00:00	2014-07-14 08:00:00	Training	6.63319	6.71442
15_P3_ CP.png	2014-07-18 07:30:00	2014-07-21 08:29:00	Training	9.67884	9.79534
22_P6_FA.png	2014-10-15 08:00:00	2014-10-22 08:00:00	Training	6.93246	7.10858
15_P4_CELL.png	2014-06-27 07:30:00	2014-06-30 07:30:00	Training	11.7256	11.8611
8_P5_GT.png	2014-05-14 07:44:00	2014-05-16 08:00:00	Training	12.4516	12.3212
1_P3_ CP.png	2014-04-30 07:30:00	2014-05-07 07:17:00	Training	12.1486	12.5608
2_P3_GT.png	2014-05-09 07:44:00	2014-05-16 08:00:00	Training	8.81107	9.5922
43_P4_ASU.png	2015-01-21 08:29:00	2015-01-23 07:44:00	Training	7.22839	5.55757
1_P4_GT.png	2014-04-28 07:44:00	2014-04-30 07:44:00	Training	11.0575	11.0015
2_P1_FA.png	2014-04-25 07:44:00	2014-04-28 08:00:00	Training	7.70206	7.78791
6_P5_ASU.png	2014-06-23 07:30:00	2014-06-25 07:30:00	Training	20.9224	23.5235
4_P1_FA.png	2014-04-30 08:00:00	2014-05-02 08:00:00	Training	9.37295	9.60029
40_P6_ASU.png	2014-12-31 07:30:00	2015-01-02 07:30:00	Training	6.57935	6.78757
22_P3_ CP.png	2014-10-10 07:25:00	2014-10-13 08:25:00	Training	6.83317	6.9002
5_P4_CELL.png	2014-05-07 07:30:00	2014-05-09 07:30:00	Training	11.1013	11.3768
23_P5_FA.png	2014-07-04 08:00:00	2014-07-09 08:00:00	Training	3.82559	3.83187
24_P4_FA.png	2014-10-20 08:00:00	2014-10-22 08:00:00	Training	8.4211	8.92655
28_P2_CELL.png	2014-10-10 07:40:00	2014-10-13 07:40:00	Training	9.12734	9.72424
30_P4_CELL.png	2015-01-07 07:30:00	2015-01-09 07:30:00	Training	5.36852	5.09629
0_P2_ CP.png	2014-04-23 07:30:00	2014-04-30 07:30:00	Training	9.7952	9.64735
37_P4_ASU.png	2014-10-15 08:50:00	2014-10-17 10:30:00	Training	5.37762	4.79578
20_P6_ASU.png	2014-06-30 07:30:00	2014-07-02 07:44:00	Training	14.3807	15.619
4_P4_GT.png	2014-05-05 07:44:00	2014-05-07 08:15:00	Training	10.528	10.8186
3_P4_ASU.png	2014-04-23 07:15:00	2014-04-25 07:15:00	Training	10.2958	10.4737
38_P6_ASU.png	2014-10-15 08:50:00	2014-10-17 10:30:00	Training	5.5098	5.81783
5_P4_ CP.png	2014-05-05 08:00:00	2014-05-07 07:17:00	Training	9.99478	10.1232
7_P6_GT.png	2014-05-12 07:44:00	2014-05-14 07:44:00	Training	10.0756	10.6045
2_P7_ASU.png	2015-01-16 07:30:00	2015-01-21 08:29:00	Training	5.00795	4.81641
0_P7_ASU.png	2014-12-31 07:30:00	2015-01-07 07:30:00	Training	3.30829	2.07247
7_P5_ASU.png	2014-06-25 07:30:00	2014-06-27 07:30:00	Training	16.5555	17.846
41_P6_ASU.png	2015-01-02 07:30:00	2015-01-07 07:30:00	Training	3.43456	2.5625
8_P5_FA.png	2014-05-12 08:00:00	2014-05-14 08:00:00	Training	12.6734	13.5829
30_P3_FA.png	2014-12-31 08:00:00	2015-01-02 08:00:00	Training	7.73884	9.19113
16_P4_ CP.png	2014-07-02 07:34:00	2014-07-04 07:30:00	Training	12.5348	12.9375
11_P2_ASU.png	2014-05-12 07:30:00	2014-05-14 07:44:00	Training	21.7865	20.8793
12_P6_ASU.png	2014-05-14 07:44:00	2014-05-16 07:30:00	Training	15.3021	17.1183
10_P4_CELL.png	2014-05-23 07:30:00	2014-05-26 07:40:00	Training	7.57284	7.59084
2_P4_CELL.png	2014-04-30 07:30:00	2014-05-02 07:30:00	Training	8.98267	8.93201
27_P5_ CP.png	2014-10-03 07:30:00	2014-10-06 08:15:00	Test	6.46005	7.80952
8_P2_FA.png	2014-06-25 08:00:00	2014-07-02 08:15:00	Test	9.05396	9.51346
1_P5_FA.png	2014-04-23 07:44:00	2014-04-25 07:44:00	Test	10.7866	9.42566
16_P6_FA.png	2014-07-11 08:00:00	2014-07-14 08:00:00	Test	8.93347	7.79568
15_P6_FA.png	2014-07-09 08:00:00	2014-07-11 08:00:00	Test	9.22578	9.59091
26_P4_CELL.png	2014-12-29 07:30:00	2014-12-31 07:30:00	Test	10.55	15.337
16_P5_CELL.png	2014-07-07 07:30:00	2014-07-09 07:30:00	Test	14.0188	14.0916
20_P4_FA.png	2014-10-08 08:00:00	2014-10-10 08:00:00	Test	9.97147	11.7799
9_P2_FA.png	2014-07-02 08:15:00	2014-07-09 08:00:00	Test	6.39304	4.32771
31_P6_ CP.png	2014-10-13 08:25:00	2014-10-15 07:30:00	Test	7.44757	8.11016
33_P4_ASU.png	2014-10-06 09:59:00	2014-10-08 09:10:00	Test	10.8757	4.83414
3_P1_GT.png	2014-05-16 08:00:00	2014-05-23 07:44:00	Test	4.97116	9.2718
9_P5_ CP.png	2014-05-14 07:40:00	2014-05-16 08:00:00	Test	10.7728	10.5058
31_P4_GT.png	2014-10-13 07:44:00	2014-10-15 07:50:00	Test	9.00722	11.3641
21_P4_ CP.png	2014-07-14 07:40:00	2014-07-16 07:40:00	Test	11.5081	14.1664
2_P5_GT.png	2014-04-30 07:44:00	2014-05-02 07:44:00	Test	9.06796	9.60938
12_P3_GT.png	2014-07-23 07:44:00	2014-07-25 07:30:00	Test	10.0633	5.82648
9_P3_FA.png	2014-05-14 08:00:00	2014-05-16 07:44:00	Test	14.9113	19.7367
30_P6_ASU.png	2014-09-26 07:44:00	2014-09-29 11:19:00	Test	6.64356	4.7191
6_P5_FA.png	2014-05-07 08:00:00	2014-05-09 07:44:00	Test	11.1652	9.09176
31_P6_GT.png	2014-10-13 07:44:00	2014-10-15 07:50:00	Test	6.36964	12.0008
4_P1_ASU.png	2014-05-14 07:44:00	2014-05-21 07:30:00	Test	9.9417	14.2952
19_P2_ASU.png	2014-07-07 07:30:00	2014-07-14 07:44:00	Test	8.39416	12.0537
24_P2_ASU.png	2014-09-29 11:19:00	2014-10-01 09:14:00	Test	8.97658	6.18667
14_P6_ CP.png	2014-06-27 07:20:00	2014-06-30 07:40:00	Test	10.6723	9.52123
2_P6_ASU.png	2014-04-21 07:15:00	2014-04-23 07:15:00	Test	11.5509	9.0501
17_P4_ASU.png	2014-06-23 07:30:00	2014-06-25 07:30:00	Test	16.0474	22.9676
22_P4_FA.png	2014-10-13 00:00:00	2014-10-15 08:00:00	Test	7.7007	4.67496
1_P8_ASU.png	2015-01-02 07:30:00	2015-01-07 07:30:00	Test	3.86052	2.60317
20_P6_ CP.png	2014-07-11 07:30:00	2014-07-14 07:40:00	Test	8.64324	8.97338
4_P8_ASU.png	2015-01-21 08:29:00	2015-01-23 07:44:00	Test	8.06454	8.94583
5_P6_ASU.png	2014-04-28 07:15:00	2014-04-30 07:30:00	Test	11.1905	10.2171
3_P5_ASU.png	2014-05-07 07:15:00	2014-05-14 07:44:00	Test	10.2272	12.8034
25_P4_GT.png	2014-09-29 07:44:00	2014-10-01 07:44:00	Test	8.75374	14.7445
20_P5_ CP.png	2014-07-11 07:30:00	2014-07-14 07:40:00	Test	6.98575	9.47903
9_P3_GT.png	2014-07-16 07:30:00	2014-07-18 07:44:00	Test	7.12497	5.96842
1_P1_FA.png	2014-04-23 07:44:00	2014-04-25 07:44:00	Test	9.19642	10.3248
4_P4_ASU.png	2014-04-25 07:15:00	2014-04-28 07:15:00	Test	8.92064	7.5022
13_P1_ CP.png	2015-01-07 07:44:00	2015-01-20 07:34:00	Test	5.26246	4.16306
5_P4_GT.png	2014-05-07 08:15:00	2014-05-09 07:44:00	Test	10.4049	10.6182
3_P5_CELL.png	2014-05-02 07:30:00	2014-05-05 07:30:00	Test	7.52723	6.81238
13_P6_ CP.png	2014-06-25 07:30:00	2014-06-27 07:20:00	Test	13.5916	15.4503
19_P4_ASU.png	2014-06-27 07:30:00	2014-06-30 07:30:00	Test	9.45284	11.313
1_P4_ CP.png	2014-04-25 07:30:00	2014-04-28 08:00:00	Test	6.48263	6.61694
3_P1_FA.png	2014-04-28 08:00:00	2014-04-30 08:00:00	Test	11.6652	10.6633
2_P6_CELL.png	2014-05-09 07:30:00	2014-05-16 07:30:00	Test	6.33401	6.29431
22_P4_ CP.png	2014-07-16 07:40:00	2014-07-18 07:30:00	Test	12.1211	14.2898
11_P3_ASU.png	2014-07-04 07:30:00	2014-07-07 07:30:00	Test	10.0064	11.6103
18_P4_GT.png	2014-07-14 07:30:00	2014-07-16 07:30:00	Test	9.65133	9.87905
23_P4_ASU.png	2014-07-07 07:30:00	2014-07-09 07:30:00	Test	12.6298	9.60938
18_P1_FA.png	2014-06-25 08:00:00	2014-07-02 08:15:00	Test	9.04664	9.28941
13_P1_CELL.png	2014-10-06 09:40:00	2014-10-08 07:40:00	Test	9.97497	14.6873
18_P3_ASU.png	2014-10-06 09:59:00	2014-10-13 10:30:00	Test	6.92362	1.52077
17_P6_ CP.png	2014-07-04 07:30:00	2014-07-07 07:50:00	Test	7.83569	8.56732
15_P5_ASU.png	2014-07-14 07:44:00	2014-07-18 07:30:00	Test	8.41929	9.86895
8_P1_FA.png	2014-05-09 07:44:00	2014-05-12 08:00:00	Test	8.70799	5.01161
12_P1_ASU.png	2014-10-06 09:59:00	2014-10-13 10:30:00	Test	6.38206	1.71195
5_P6_GT.png	2014-05-07 08:15:00	2014-05-09 07:44:00	Test	13.7512	10.8237
0_P6_CELL.png	2014-04-25 07:30:00	2014-05-02 07:30:00	Test	8.55443	9.31689
8_P1_CELL.png	2014-09-24 07:40:00	2014-09-26 07:40:00	Test	9.76879	12.888
7_P1_ASU.png	2014-06-30 07:30:00	2014-07-07 07:30:00	Test	12.3676	15.2966
19_P5_ CP.png	2014-07-09 07:30:00	2014-07-11 07:30:00	Test	12.0254	12.3095
6_P1_ASU.png	2014-06-23 07:30:00	2014-06-30 07:30:00	Test	10.0607	13.4226
9_P4_ASU.png	2014-05-07 07:15:00	2014-05-09 07:15:00	Test	9.43358	11.5923
9_P3_CELL.png	2014-07-09 07:30:00	2014-07-14 07:30:00	Test	5.57678	6.37352
10_P6_ASU.png	2014-05-09 07:15:00	2014-05-12 07:30:00	Test	7.7582	8.75982
6_P1_CELL.png	2014-07-07 07:30:00	2014-07-14 07:30:00	Test	7.84357	5.84608
25_P3_ CP.png	2014-10-17 07:30:00	2014-10-22 07:15:00	Test	6.25738	5.66068
6_P3_CELL.png	2014-06-27 07:30:00	2014-06-30 07:30:00	Test	10.5754	10.3971
14_P3_ASU.png	2014-07-11 07:44:00	2014-07-14 07:44:00	Test	10.8	13.0972
14_P2_FA.png	2014-10-15 08:00:00	2014-10-22 08:00:00	Test	7.78229	5.68761
18_P5_ CP.png	2014-07-07 07:50:00	2014-07-09 07:30:00	Test	10.9254	13.4714
12_P2_ASU.png	2014-05-14 07:44:00	2014-05-16 07:30:00	Test	9.69753	16.355
9_P5_ASU.png	2014-06-30 07:30:00	2014-07-02 07:44:00	Test	12.9251	14.4051
36_P6_ CP.png	2015-01-07 07:44:00	2015-01-20 07:34:00	Test	4.51342	2.94162
9_P4_ CP.png	2014-05-14 07:40:00	2014-05-16 08:00:00	Test	12.2149	9.25698
6_P4_ASU.png	2014-04-30 07:30:00	2014-05-02 07:15:00	Test	12.1517	10.9033
18_P6_ CP.png	2014-07-07 07:50:00	2014-07-09 07:30:00	Test	8.92263	12.6144
29_P6_ASU.png	2014-09-24 07:44:00	2014-09-26 07:44:00	Test	12.8427	15.253
4_P6_ASU.png	2014-04-25 07:15:00	2014-04-28 07:15:00	Test	7.99292	7.27623
37_P6_ASU.png	2014-10-13 10:30:00	2014-10-15 08:50:00	Test	6.39557	5.95546
0_P4_CELL.png	2014-04-25 07:30:00	2014-04-28 07:30:00	Test	7.52242	5.51969
13_P3_CELL.png	2014-09-26 07:40:00	2014-09-29 07:40:00	Test	7.07682	5.54407
1_P3_GT.png	2014-05-02 07:44:00	2014-05-09 07:44:00	Test	5.07619	10.1687
21_P4_GT.png	2014-07-21 07:44:00	2014-07-23 07:44:00	Test	10.8158	6.05035
1_P6_GT.png	2014-04-28 07:44:00	2014-04-30 07:44:00	Test	6.8445	10.1178
34_P6_ CP.png	2014-10-22 07:15:00	2014-10-24 07:20:00	Test	10.104	6.29815
2_P3_CELL.png	2014-05-16 07:30:00	2014-05-23 07:30:00	Test	7.79577	9.11942
11_P1_CELL.png	2014-10-01 07:40:00	2014-10-03 07:40:00	Test	12.2607	10.3642
10_P3_ASU.png	2014-07-02 07:44:00	2014-07-04 07:30:00	Test	8.68768	8.37173
12_P3_CELL.png	2014-09-24 07:40:00	2014-09-26 07:40:00	Test	10.2544	8.54845
27_P4_ASU.png	2014-09-22 07:30:00	2014-09-24 07:44:00	Test	9.97944	18.5122
8_P4_CELL.png	2014-05-19 07:30:00	2014-05-21 07:30:00	Test	10.2625	7.48642
3_P4_CELL.png	2014-05-02 07:30:00	2014-05-05 07:30:00	Test	7.93472	6.77239
9_P1_FA.png	2014-05-12 08:00:00	2014-05-14 08:00:00	Test	12.1103	12.4822
31_P5_FA.png	2014-10-08 08:00:00	2014-10-10 08:00:00	Test	9.72584	9.65435
8_P3_ASU.png	2014-06-27 07:30:00	2014-06-30 07:30:00	Test	7.92328	10.9713
25_P2_CELL.png	2014-10-03 07:40:00	2014-10-06 09:40:00	Test	7.90946	4.78733
30_P5_ CP.png	2014-10-10 07:25:00	2014-10-13 08:25:00	Test	5.04164	6.1968
32_P4_ CP.png	2014-10-15 07:30:00	2014-10-17 07:30:00	Test	11.7479	9.17397
24_P4_CELL.png	2014-10-08 07:40:00	2014-10-15 07:40:00	Test	9.48662	7.45798
34_P4_GT.png	2014-10-20 08:00:00	2014-10-22 08:00:00	Test	9.43882	7.15873
28_P3_FA.png	2014-10-08 08:00:00	2014-10-15 08:00:00	Test	8.22902	1.58907
31_P5_ CP.png	2014-10-13 08:25:00	2014-10-15 07:30:00	Test	7.83216	7.59156
15_P4_ CP.png	2014-06-30 07:40:00	2014-07-02 07:34:00	Test	12.1489	13.9698
21_P3_ CP.png	2014-10-08 11:39:00	2014-10-10 07:25:00	Test	8.76026	8.51015
16_P6_ CP.png	2014-07-02 07:34:00	2014-07-04 07:30:00	Test	13.45	11.5434
19_P4_CELL.png	2014-07-07 07:30:00	2014-07-09 07:30:00	Test	13.1629	13.7496
11_P5_CELL.png	2014-06-25 07:30:00	2014-06-27 07:30:00	Test	13.5358	16.109
10_P5_CELL.png	2014-06-23 07:40:00	2014-06-25 07:30:00	Test	15.1426	18.8985
18_P3_CELL.png	2014-10-08 07:40:00	2014-10-10 07:40:00	Test	12.5623	10.734
3_P4_GT.png	2014-05-02 07:44:00	2014-05-05 07:44:00	Test	7.41718	7.1045
15_P6_ CP.png	2014-06-30 07:40:00	2014-07-02 07:34:00	Test	11.4775	12.9774
24_P2_CELL.png	2014-10-01 07:40:00	2014-10-03 07:40:00	Test	11.9661	10.041
9_P3_ASU.png	2014-06-30 07:30:00	2014-07-02 07:44:00	Test	11.1325	12.649
7_P2_ CP.png	2014-07-09 07:30:00	2014-07-16 07:40:00	Test	10.3221	11.8002
18_P5_GT.png	2014-07-14 07:30:00	2014-07-16 07:30:00	Test	7.73576	5.27875
15_P2_CELL.png	2014-06-27 07:30:00	2014-06-30 07:30:00	Test	10.1978	10.753
12_P3_ASU.png	2014-07-07 07:30:00	2014-07-09 07:30:00	Test	12.9567	10.6466
1_P4_CELL.png	2014-04-28 07:30:00	2014-04-30 07:30:00	Test	9.9889	9.17963

## Sheet: IBM 366x366 px
Image Name	Start Date	End Date	Set	Predicted Productivity	Measured Productivity		Image Naming Convention	ATP3 Testbeds	Sites	Location
24_P1_FA.png	2014-10-08 08:00:00	2014-10-10 08:00:00	Training	11.3599	11.6254		(Image Number)_(ORP Number)_(Testbed).png	GT	GA	Atlanta, GA
19_P2_CELL.png	2014-07-14 07:30:00	2014-07-16 07:30:00	Training	12.272	13.4128			ASU	AZ	Tempe, AZ
31_P3_FA.png	2015-01-02 08:00:00	2015-01-05 08:00:00	Training	5.04356	4.4973			CELL	HI	Kona, HI
4_P5_FA.png	2014-04-30 08:00:00	2014-05-02 08:00:00	Training	9.24978	9.02542			CP	CA	San Luis Obispo, CA
9_P1_ CP.png	2014-09-29 07:30:00	2014-10-06 08:15:00	Training	8.68929	8.56155			FA	FL	Vero Beach, FL
14_P1_CELL.png	2014-10-08 07:40:00	2014-10-10 07:40:00	Training	15.4161	15.0496
32_P4_ASU.png	2014-10-03 09:00:00	2014-10-06 09:59:00	Training	4.34467	4.0006
11_P5_ASU.png	2014-07-04 07:30:00	2014-07-07 07:30:00	Training	10.9111	10.9008
15_P4_ASU.png	2014-05-21 07:30:00	2014-05-23 07:44:00	Training	14.2974	14.041
3_P5_GT.png	2014-05-02 07:44:00	2014-05-05 07:44:00	Training	7.0863	6.6164
5_P1_CELL.png	2014-06-30 07:30:00	2014-07-07 07:30:00	Training	11.5143	11.1964
17_P2_ASU.png	2014-06-23 07:30:00	2014-06-30 07:30:00	Training	13.2806	13.379
14_P5_ CP.png	2014-06-27 07:20:00	2014-06-30 07:40:00	Training	10.9905	11.2441
3_P3_ CP.png	2014-05-14 07:40:00	2014-05-21 07:30:00	Training	11.2854	11.0255
21_P1_CELL.png	2015-01-05 07:30:00	2015-01-07 07:30:00	Training	9.47466	8.9743
18_P4_CELL.png	2014-07-04 07:30:00	2014-07-07 07:30:00	Training	11.6794	11.6122
23_P4_FA.png	2014-10-15 08:00:00	2014-10-20 08:00:00	Training	4.16962	3.95385
2_P6_FA.png	2014-05-05 07:44:00	2014-05-12 08:00:00	Training	12.1954	12.0689
43_P6_ASU.png	2015-01-16 07:30:00	2015-01-21 08:29:00	Training	4.56651	4.22747
27_P4_ CP.png	2014-10-03 07:30:00	2014-10-06 08:15:00	Training	7.49137	7.56799
8_P3_GT.png	2014-07-14 07:30:00	2014-07-16 07:30:00	Training	10.7479	10.8992
0_P6_FA.png	2014-04-21 08:00:00	2014-04-28 08:00:00	Training	12.5429	11.7233
0_P2_GT.png	2014-04-25 07:30:00	2014-05-02 07:44:00	Training	11.2271	10.8353
9_P6_ CP.png	2014-05-14 07:40:00	2014-05-16 08:00:00	Training	10.1556	9.7577
1_P1_ASU.png	2014-04-23 07:15:00	2014-04-30 07:30:00	Training	10.0696	9.66037
17_P6_ASU.png	2014-06-23 07:30:00	2014-06-25 07:30:00	Training	26.831	22.9812
10_P5_GT.png	2014-05-19 09:00:00	2014-05-21 07:30:00	Training	11.3294	10.4967
14_P2_ASU.png	2014-05-19 07:30:00	2014-05-21 07:30:00	Training	18.5842	18.3646
10_P4_ CP.png	2014-05-16 08:00:00	2014-05-19 07:44:00	Training	7.12903	6.81251
3_P3_FA.png	2014-04-28 08:00:00	2014-04-30 08:00:00	Training	11.5507	11.544
27_P4_CELL.png	2014-12-31 07:30:00	2015-01-02 07:30:00	Training	12.1095	11.5632
2_P3_ASU.png	2014-04-30 07:30:00	2014-05-07 07:15:00	Training	12.6456	12.046
4_P3_FA.png	2014-04-30 08:00:00	2014-05-02 08:00:00	Training	10.3411	9.75214
7_P5_GT.png	2014-05-12 07:44:00	2014-05-14 07:44:00	Training	10.0835	10.0234
36_P4_ASU.png	2014-10-13 10:30:00	2014-10-15 08:50:00	Training	5.3899	4.84584
7_P5_FA.png	2014-05-09 07:44:00	2014-05-12 08:00:00	Training	6.21075	4.74408
20_P4_GT.png	2014-07-18 07:44:00	2014-07-21 07:44:00	Training	6.82829	6.39637
21_P3_ASU.png	2015-01-07 07:30:00	2015-01-16 07:30:00	Training	4.54624	4.4161
6_P1_ CP.png	2014-07-02 07:34:00	2014-07-09 07:30:00	Training	10.6615	10.7783
0_P5_ CP.png	2014-04-23 07:30:00	2014-04-25 07:30:00	Training	9.93743	9.69411
31_P2_ASU.png	2014-10-15 08:50:00	2014-10-17 10:30:00	Training	5.22209	4.79276
15_P5_GT.png	2014-07-07 08:00:00	2014-07-09 07:44:00	Training	11.5792	11.4485
19_P3_ CP.png	2014-10-03 07:30:00	2014-10-06 08:15:00	Training	8.52427	8.42677
6_P3_GT.png	2014-07-09 07:44:00	2014-07-11 07:44:00	Training	10.322	10.372
29_P4_CELL.png	2015-01-05 07:30:00	2015-01-07 07:30:00	Training	10.2103	10.6124
28_P4_FA.png	2015-01-07 08:00:00	2015-01-14 08:00:00	Training	4.91091	4.69122
4_P6_ CP.png	2014-05-02 07:44:00	2014-05-05 08:00:00	Training	7.32098	6.83478
37_P5_FA.png	2015-01-02 08:00:00	2015-01-05 08:00:00	Training	5.12285	4.11289
24_P6_FA.png	2014-12-31 08:00:00	2015-01-07 08:00:00	Training	5.80197	5.56416
18_P6_ASU.png	2014-06-25 07:30:00	2014-06-27 07:30:00	Training	17.7261	17.185
31_P4_ CP.png	2014-10-13 08:25:00	2014-10-15 07:30:00	Training	8.29914	7.99612
23_P2_ASU.png	2014-09-26 07:44:00	2014-09-29 11:19:00	Training	4.74153	4.123
9_P1_GT.png	2014-09-29 07:44:00	2014-10-06 07:44:00	Training	6.57847	6.18835
12_P2_FA.png	2014-09-29 08:00:00	2014-10-08 08:00:00	Training	8.35964	8.10466
20_P1_CELL.png	2015-01-02 07:30:00	2015-01-05 07:30:00	Training	8.47181	8.28054
13_P4_CELL.png	2014-06-23 07:40:00	2014-06-25 07:30:00	Training	18.8743	20.6145
1_P2_GT.png	2014-05-02 07:44:00	2014-05-09 07:44:00	Training	9.86082	10.7497
1_P5_CELL.png	2014-04-28 07:30:00	2014-04-30 07:30:00	Training	9.56024	9.00119
32_P5_FA.png	2014-10-10 08:00:00	2014-10-15 08:00:00	Training	3.89336	3.44647
19_P3_FA.png	2014-06-25 08:00:00	2014-06-27 08:00:00	Training	14.2678	13.9974
10_P1_FA.png	2014-05-14 08:00:00	2014-05-16 07:44:00	Training	13.547	12.4255
2_P2_ CP.png	2014-05-07 07:17:00	2014-05-14 07:40:00	Training	10.1374	9.77726
14_P6_FA.png	2014-07-04 08:00:00	2014-07-09 08:00:00	Training	4.73305	4.52621
4_P3_CELL.png	2014-06-23 07:40:00	2014-06-25 07:30:00	Training	16.1149	16.9873
22_P6_ CP.png	2014-07-16 07:40:00	2014-07-18 07:30:00	Training	14.7483	13.8416
5_P2_ASU.png	2014-04-28 07:15:00	2014-04-30 07:30:00	Training	11.5782	10.7904
26_P5_ CP.png	2014-10-01 07:40:00	2014-10-03 07:30:00	Training	13.8669	13.263
13_P5_GT.png	2014-05-26 07:30:00	2014-05-28 07:44:00	Training	13.2651	12.7866
27_P2_ASU.png	2014-10-06 09:59:00	2014-10-08 09:10:00	Training	6.22395	5.19297
34_P4_ASU.png	2014-10-08 09:10:00	2014-10-10 09:10:00	Training	4.17423	3.88442
16_P4_GT.png	2014-07-09 07:44:00	2014-07-11 07:44:00	Training	10.0097	9.62632
2_P1_CELL.png	2014-05-16 07:30:00	2014-05-23 07:30:00	Training	7.80796	7.35466
0_P3_FA.png	2014-04-21 08:00:00	2014-04-23 07:44:00	Training	9.82902	9.02767
36_P6_ASU.png	2014-10-10 09:10:00	2014-10-13 10:30:00	Training	4.77719	4.36623
11_P4_ASU.png	2014-05-12 07:30:00	2014-05-14 07:44:00	Training	22.6628	21.2273
7_P6_CELL.png	2014-07-07 07:30:00	2014-07-14 07:30:00	Training	6.66433	5.34279
29_P2_CELL.png	2014-10-13 07:40:00	2014-10-15 07:40:00	Training	10.2169	10.3763
0_P5_CELL.png	2014-04-25 07:30:00	2014-04-28 07:30:00	Training	6.44359	5.68315
0_P3_CELL.png	2014-04-25 07:30:00	2014-05-02 07:30:00	Training	10.0704	9.60502
24_P3_FA.png	2014-07-09 08:00:00	2014-07-14 08:00:00	Training	5.10384	5.39985
17_P3_ASU.png	2014-09-29 11:19:00	2014-10-06 09:59:00	Training	2.74138	2.14957
19_P4_GT.png	2014-07-16 07:30:00	2014-07-18 07:44:00	Training	7.89519	7.55325
3_P4_ CP.png	2014-04-30 07:30:00	2014-05-02 07:44:00	Training	10.2224	10.1531
13_P6_ASU.png	2014-05-16 07:30:00	2014-05-19 07:30:00	Training	11.9759	12.5097
7_P4_ASU.png	2014-05-02 07:15:00	2014-05-05 07:30:00	Training	8.32397	8.03922
11_P1_ CP.png	2014-10-13 08:25:00	2014-10-22 07:15:00	Training	6.99575	6.55496
34_P3_FA.png	2015-01-14 08:00:00	2015-01-16 08:00:00	Training	6.1264	5.68083
17_P3_GT.png	2014-10-13 07:44:00	2014-10-20 08:00:00	Training	5.73315	5.3223
3_P6_ASU.png	2014-04-23 07:15:00	2014-04-25 07:15:00	Training	10.268	10.3042
4_P2_CELL.png	2014-05-05 07:30:00	2014-05-07 07:30:00	Training	5.58326	5.21213
10_P6_GT.png	2014-05-19 09:00:00	2014-05-21 07:30:00	Training	10.2327	9.7769
18_P6_GT.png	2014-07-14 07:30:00	2014-07-16 07:30:00	Training	5.22328	3.895
3_P8_ASU.png	2015-01-16 07:30:00	2015-01-21 08:29:00	Training	5.25605	4.4453
11_P3_GT.png	2014-07-21 07:44:00	2014-07-23 07:44:00	Training	6.83802	5.54191
7_P3_GT.png	2014-07-11 07:44:00	2014-07-14 07:30:00	Training	5.11237	4.4898
25_P6_ASU.png	2014-07-11 07:44:00	2014-07-14 07:44:00	Training	12.4573	12.7899
5_P5_CELL.png	2014-05-07 07:30:00	2014-05-09 07:30:00	Training	11.3692	10.482
0_P2_FA.png	2014-04-21 08:00:00	2014-04-28 08:00:00	Training	11.7154	11.7772
5_P6_CELL.png	2014-06-23 07:40:00	2014-06-30 07:30:00	Training	11.0442	10.7756
15_P6_ASU.png	2014-05-21 07:30:00	2014-05-23 07:44:00	Training	15.7419	15.4572
32_P5_GT.png	2014-10-15 07:50:00	2014-10-17 07:44:00	Training	6.72687	4.71967
28_P5_ CP.png	2014-10-06 08:15:00	2014-10-08 11:39:00	Training	8.85856	9.20642
3_P2_GT.png	2014-05-16 08:00:00	2014-05-23 07:44:00	Training	9.65212	9.52785
33_P4_GT.png	2014-10-17 07:44:00	2014-10-20 08:00:00	Training	5.17366	4.32361
1_P4_ASU.png	2014-04-18 07:30:00	2014-04-21 07:15:00	Training	7.62748	7.05215
1_P6_ASU.png	2014-04-18 07:30:00	2014-04-21 07:15:00	Training	6.75646	6.34921
21_P4_FA.png	2014-10-10 08:00:00	2014-10-13 00:00:00	Training	6.77149	4.92414
32_P6_ASU.png	2014-10-01 09:14:00	2014-10-03 09:00:00	Training	5.85743	5.82648
22_P5_ CP.png	2014-07-16 07:40:00	2014-07-18 07:30:00	Training	13.7066	13.5282
4_P5_CELL.png	2014-05-05 07:30:00	2014-05-07 07:30:00	Training	8.43922	7.14811
14_P3_ CP.png	2014-07-16 07:40:00	2014-07-18 07:30:00	Training	13.2838	14.1224
8_P3_FA.png	2014-05-12 08:00:00	2014-05-14 08:00:00	Training	13.5722	12.937
23_P5_CELL.png	2015-01-05 07:30:00	2015-01-19 07:30:00	Training	4.27995	4.39563
11_P6_ASU.png	2014-05-12 07:30:00	2014-05-14 07:44:00	Training	22.5416	21.4013
27_P2_CELL.png	2014-10-08 07:40:00	2014-10-10 07:40:00	Training	13.816	13.1818
13_P2_ASU.png	2014-05-16 07:30:00	2014-05-19 07:30:00	Training	12.2294	12.2928
15_P2_ASU.png	2014-05-21 07:30:00	2014-05-23 07:44:00	Training	14.5917	14.0814
6_P4_GT.png	2014-05-09 07:44:00	2014-05-12 07:44:00	Training	8.63763	8.30955
10_P1_ASU.png	2014-09-22 07:30:00	2014-09-29 11:19:00	Training	3.62819	1.95996
6_P1_FA.png	2014-05-05 07:44:00	2014-05-07 08:00:00	Training	9.94491	9.2646
2_P8_ASU.png	2015-01-07 07:30:00	2015-01-16 07:30:00	Training	3.0572	2.95698
28_P4_CELL.png	2015-01-02 07:30:00	2015-01-05 07:30:00	Training	9.57867	9.32655
6_P6_CELL.png	2014-06-30 07:30:00	2014-07-07 07:30:00	Training	11.1948	11.062
20_P3_ASU.png	2014-12-31 07:30:00	2015-01-07 07:30:00	Training	2.84606	1.85941
3_P5_ CP.png	2014-04-30 07:30:00	2014-05-02 07:44:00	Training	9.46122	9.3168
2_P4_FA.png	2014-05-05 07:44:00	2014-05-12 08:00:00	Training	10.9069	10.2821
39_P4_ASU.png	2014-12-31 07:30:00	2015-01-02 07:30:00	Training	8.34601	7.83989
15_P6_GT.png	2014-07-07 08:00:00	2014-07-09 07:44:00	Training	11.1594	11.0192
21_P3_FA.png	2014-06-30 08:00:00	2014-07-02 08:15:00	Training	11.9262	12.402
10_P2_CELL.png	2014-05-23 07:30:00	2014-05-26 07:40:00	Training	6.92722	5.25279
5_P5_GT.png	2014-05-07 08:15:00	2014-05-09 07:44:00	Training	10.7697	10.3442
21_P6_ CP.png	2014-07-14 07:40:00	2014-07-16 07:40:00	Training	23.7416	25.869
26_P1_FA.png	2014-10-15 08:00:00	2014-10-20 08:00:00	Training	4.25604	3.60761
25_P3_CELL.png	2015-01-09 07:30:00	2015-01-12 07:30:00	Training	6.70872	6.36987
12_P5_CELL.png	2014-06-27 07:30:00	2014-06-30 07:30:00	Training	11.6618	11.6663
13_P3_ASU.png	2014-07-09 07:30:00	2014-07-11 07:44:00	Training	12.3053	11.2894
29_P2_ASU.png	2014-10-10 09:10:00	2014-10-13 10:30:00	Training	4.01929	3.62078
1_P2_FA.png	2014-04-28 08:00:00	2014-05-05 07:44:00	Training	9.41729	9.75147
10_P1_GT.png	2014-10-06 07:44:00	2014-10-13 07:44:00	Training	7.19791	6.54178
19_P6_ASU.png	2014-06-27 07:30:00	2014-06-30 07:30:00	Training	11.8863	11.2194
18_P2_CELL.png	2014-07-09 07:30:00	2014-07-14 07:30:00	Training	6.36128	6.31061
14_P4_ASU.png	2014-05-19 07:30:00	2014-05-21 07:30:00	Training	18.1349	18.0148
20_P6_GT.png	2014-07-18 07:44:00	2014-07-21 07:44:00	Training	7.76854	6.77755
30_P4_ CP.png	2014-10-10 07:25:00	2014-10-13 08:25:00	Training	6.45308	6.40207
2_P1_GT.png	2014-05-09 07:44:00	2014-05-16 08:00:00	Training	8.74842	8.48024
29_P5_ CP.png	2014-10-08 11:39:00	2014-10-10 07:25:00	Training	8.53911	8.0871
14_P3_CELL.png	2014-09-29 07:40:00	2014-10-01 07:40:00	Training	8.8633	8.59454
2_P2_GT.png	2014-05-09 07:44:00	2014-05-16 08:00:00	Training	9.82693	9.39493
0_P1_CELL.png	2014-04-25 07:30:00	2014-05-02 07:30:00	Training	9.91255	9.47562
3_P6_ CP.png	2014-04-30 07:30:00	2014-05-02 07:44:00	Training	9.62542	9.64726
4_P6_GT.png	2014-05-05 07:44:00	2014-05-07 08:15:00	Training	10.4895	10.6173
31_P6_ASU.png	2014-09-29 11:19:00	2014-10-01 09:14:00	Training	6.45916	6.31423
4_P5_ASU.png	2014-05-14 07:44:00	2014-05-21 07:30:00	Training	14.0059	13.8994
17_P4_CELL.png	2014-07-02 07:30:00	2014-07-04 07:30:00	Training	13.6429	13.3111
1_P2_ASU.png	2014-04-18 07:30:00	2014-04-21 07:15:00	Training	7.23927	6.9161
7_P3_ASU.png	2014-06-25 07:30:00	2014-06-27 07:30:00	Training	15.9947	15.7411
22_P2_CELL.png	2014-09-26 07:40:00	2014-09-29 07:40:00	Training	6.74778	6.20664
10_P4_ASU.png	2014-05-09 07:15:00	2014-05-12 07:30:00	Training	8.83114	8.53463
21_P2_CELL.png	2014-09-24 07:40:00	2014-09-26 07:40:00	Training	14.7136	16.1071
40_P5_FA.png	2015-01-14 08:00:00	2015-01-16 08:00:00	Training	7.04682	6.52539
13_P5_CELL.png	2014-06-30 07:30:00	2014-07-02 07:30:00	Training	14.5428	14.1449
21_P6_GT.png	2014-07-21 07:44:00	2014-07-23 07:44:00	Training	7.23465	6.78588
6_P3_ASU.png	2014-06-23 07:30:00	2014-06-25 07:30:00	Training	22.4808	23.537
1_P4_FA.png	2014-04-28 08:00:00	2014-05-05 07:44:00	Training	10.0369	9.94343
10_P3_GT.png	2014-07-18 07:44:00	2014-07-21 07:44:00	Training	6.99695	6.24762
2_P4_GT.png	2014-04-30 07:44:00	2014-05-02 07:44:00	Training	9.57788	8.89757
8_P5_ASU.png	2014-06-27 07:30:00	2014-06-30 07:30:00	Training	13.0389	13.0837
22_P3_FA.png	2014-07-02 08:15:00	2014-07-04 08:00:00	Training	9.29292	8.80155
2_P5_ASU.png	2014-04-30 07:30:00	2014-05-07 07:15:00	Training	12.7092	12.3951
12_P1_CELL.png	2014-10-03 07:40:00	2014-10-06 09:40:00	Training	5.44995	5.09966
4_P4_ CP.png	2014-05-02 07:44:00	2014-05-05 08:00:00	Training	7.51918	7.59946
32_P4_GT.png	2014-10-15 07:50:00	2014-10-17 07:44:00	Training	6.61696	5.02526
1_P5_GT.png	2014-04-28 07:44:00	2014-04-30 07:44:00	Training	9.39382	9.55853
6_P2_ASU.png	2014-04-30 07:30:00	2014-05-02 07:15:00	Training	11.1777	10.3582
9_P5_FA.png	2014-05-14 08:00:00	2014-05-16 07:44:00	Training	21.7554	21.69
17_P5_ASU.png	2014-09-22 07:30:00	2014-09-29 11:19:00	Training	3.00382	2.17627
22_P3_ASU.png	2015-01-16 07:30:00	2015-01-21 08:29:00	Training	5.17158	4.53808
7_P1_FA.png	2014-05-07 08:00:00	2014-05-09 07:44:00	Training	9.81814	8.83171
25_P1_FA.png	2014-10-10 08:00:00	2014-10-15 08:00:00	Training	2.32528	2.05579
26_P6_ASU.png	2014-07-14 07:44:00	2014-07-18 07:30:00	Training	9.71106	9.767
0_P2_CELL.png	2014-04-25 07:30:00	2014-04-28 07:30:00	Training	6.26634	5.73454
6_P5_GT.png	2014-05-09 07:44:00	2014-05-12 07:44:00	Training	8.5008	8.25904
21_P2_ASU.png	2014-09-22 07:30:00	2014-09-24 07:44:00	Training	17.7484	18.4616
34_P5_GT.png	2014-10-20 08:00:00	2014-10-22 08:00:00	Training	10.843	10.4127
19_P5_ASU.png	2014-10-06 09:59:00	2014-10-13 10:30:00	Training	4.25132	1.83362
0_P5_FA.png	2014-04-21 08:00:00	2014-04-23 07:44:00	Training	9.73178	9.64423
8_P2_CELL.png	2014-05-19 07:30:00	2014-05-21 07:30:00	Training	8.80675	7.77511
21_P5_ CP.png	2014-07-14 07:40:00	2014-07-16 07:40:00	Training	24.1906	23.4692
26_P2_ASU.png	2014-10-03 09:00:00	2014-10-06 09:59:00	Training	4.39901	4.20119
8_P4_ASU.png	2014-05-05 07:30:00	2014-05-07 07:15:00	Training	12.8978	12.607
0_P4_ CP.png	2014-04-23 07:30:00	2014-04-25 07:30:00	Training	10.3857	10.2703
38_P5_FA.png	2015-01-05 08:00:00	2015-01-07 08:00:00	Training	6.51857	6.1427
6_P6_GT.png	2014-05-09 07:44:00	2014-05-12 07:44:00	Training	8.33022	8.28429
11_P2_GT.png	2014-10-13 07:44:00	2014-10-20 08:00:00	Training	5.83516	5.42652
23_P2_CELL.png	2014-09-29 07:40:00	2014-10-01 07:40:00	Training	9.93049	9.44464
2_P5_CELL.png	2014-04-30 07:30:00	2014-05-02 07:30:00	Training	9.10767	8.91791
32_P1_FA.png	2015-01-05 08:00:00	2015-01-07 08:00:00	Training	8.02312	7.59549
0_P3_ CP.png	2014-04-23 07:30:00	2014-04-30 07:30:00	Training	9.63104	9.91008
4_P5_GT.png	2014-05-05 07:44:00	2014-05-07 08:15:00	Training	10.5461	10.8689
11_P2_FA.png	2014-09-26 08:00:00	2014-09-29 08:00:00	Training	9.18849	9.26328
20_P4_ASU.png	2014-06-30 07:30:00	2014-07-02 07:44:00	Training	13.4831	11.8721
19_P6_ CP.png	2014-07-09 07:30:00	2014-07-11 07:30:00	Training	12.6578	11.9346
41_P4_ASU.png	2015-01-07 07:30:00	2015-01-16 07:30:00	Training	3.11591	2.94407
5_P5_ CP.png	2014-05-05 08:00:00	2014-05-07 07:17:00	Training	10.5067	10.3106
0_P6_ CP.png	2014-04-23 07:30:00	2014-04-25 07:30:00	Training	11.1717	11.4296
1_P2_ CP.png	2014-04-30 07:30:00	2014-05-07 07:17:00	Training	13.3842	12.5504
28_P6_ASU.png	2014-09-22 07:30:00	2014-09-24 07:44:00	Training	15.4751	17.6018
11_P5_ CP.png	2014-05-19 07:44:00	2014-05-21 07:30:00	Training	8.9362	8.70019
5_P2_GT.png	2014-07-07 08:00:00	2014-07-14 07:30:00	Training	5.64586	5.52495
0_P3_GT.png	2014-04-25 07:30:00	2014-05-02 07:44:00	Training	10.9783	10.8353
9_P2_ASU.png	2014-05-07 07:15:00	2014-05-09 07:15:00	Training	11.7281	11.355
6_P4_ CP.png	2014-05-07 07:17:00	2014-05-09 07:30:00	Training	8.16557	7.64283
20_P3_CELL.png	2014-12-29 07:30:00	2014-12-31 07:30:00	Training	12.402	13.8294
3_P2_CELL.png	2014-05-02 07:30:00	2014-05-05 07:30:00	Training	3.78263	3.23172
26_P3_ CP.png	2014-10-22 07:15:00	2014-10-24 07:20:00	Training	6.37884	5.96792
21_P5_GT.png	2014-07-21 07:44:00	2014-07-23 07:44:00	Training	7.56334	6.16898
31_P5_GT.png	2014-10-13 07:44:00	2014-10-15 07:50:00	Training	10.7607	10.3586
10_P2_ASU.png	2014-05-09 07:15:00	2014-05-12 07:30:00	Training	8.93013	8.39952
1_P1_ CP.png	2014-04-30 07:30:00	2014-05-07 07:17:00	Training	11.8644	11.9924
6_P5_CELL.png	2014-05-09 07:30:00	2014-05-14 07:30:00	Training	3.51076	3.69044
6_P6_ASU.png	2014-04-30 07:30:00	2014-05-02 07:15:00	Training	9.748	8.55231
17_P3_CELL.png	2014-10-06 09:40:00	2014-10-08 07:40:00	Training	11.4826	10.8824
21_P3_CELL.png	2014-12-31 07:30:00	2015-01-02 07:30:00	Training	11.107	10.8754
12_P4_ASU.png	2014-05-14 07:44:00	2014-05-16 07:30:00	Training	17.6636	16.4641
11_P1_ASU.png	2014-09-29 11:19:00	2014-10-06 09:59:00	Training	3.38994	2.07929
15_P5_CELL.png	2014-07-04 07:30:00	2014-07-07 07:30:00	Training	11.7162	11.6956
25_P5_GT.png	2014-09-29 07:44:00	2014-10-01 07:44:00	Training	16.0983	14.4395
7_P1_ CP.png	2014-07-09 07:30:00	2014-07-16 07:40:00	Training	11.7079	11.1367
8_P4_ CP.png	2014-05-12 07:30:00	2014-05-14 07:40:00	Training	18.9407	17.2737
11_P5_GT.png	2014-05-21 07:30:00	2014-05-23 07:44:00	Training	10.7525	10.4917
7_P4_ CP.png	2014-05-09 07:30:00	2014-05-12 07:30:00	Training	5.47127	4.57589
22_P5_ASU.png	2015-01-07 07:30:00	2015-01-16 07:30:00	Training	4.49501	4.38705
22_P3_CELL.png	2015-01-02 07:30:00	2015-01-05 07:30:00	Training	8.14211	7.75963
10_P1_ CP.png	2014-10-06 08:15:00	2014-10-13 08:25:00	Training	6.40419	5.69809
3_P6_GT.png	2014-05-02 07:44:00	2014-05-05 07:44:00	Training	7.39458	6.86045
16_P5_GT.png	2014-07-09 07:44:00	2014-07-11 07:44:00	Training	8.20983	7.97222
13_P4_ CP.png	2014-06-25 07:30:00	2014-06-27 07:20:00	Training	16.7342	18.95
13_P2_CELL.png	2014-06-23 07:40:00	2014-06-25 07:30:00	Training	15.7738	15.9837
3_P1_ CP.png	2014-05-14 07:40:00	2014-05-21 07:30:00	Training	8.23653	8.21425
11_P6_GT.png	2014-05-21 07:30:00	2014-05-23 07:44:00	Training	11.5503	11.3782
12_P6_CELL.png	2015-01-05 07:30:00	2015-01-19 07:30:00	Training	3.95224	3.75695
11_P4_CELL.png	2014-05-26 07:40:00	2014-05-28 07:30:00	Training	10.3311	9.97839
3_P2_ CP.png	2014-05-14 07:40:00	2014-05-21 07:30:00	Training	10.6977	10.996
13_P3_ CP.png	2014-07-14 07:40:00	2014-07-16 07:40:00	Training	15.3311	13.8158
8_P1_ASU.png	2014-07-07 07:30:00	2014-07-14 07:44:00	Training	12.2439	11.9667
9_P2_ CP.png	2014-09-29 07:30:00	2014-10-06 08:15:00	Training	8.46734	8.04092
2_P3_ CP.png	2014-05-07 07:17:00	2014-05-14 07:40:00	Training	9.48731	8.87756
22_P2_ASU.png	2014-09-24 07:44:00	2014-09-26 07:44:00	Training	16.502	16.88
5_P2_ CP.png	2014-06-25 07:30:00	2014-07-02 07:34:00	Training	11.3188	11.1509
22_P6_ASU.png	2014-07-04 07:30:00	2014-07-07 07:30:00	Training	12.3176	11.9854
14_P4_CELL.png	2014-06-25 07:30:00	2014-06-27 07:30:00	Training	15.0379	15.5545
22_P5_CELL.png	2014-12-29 07:30:00	2015-01-05 07:30:00	Training	7.72412	7.67386
25_P6_FA.png	2015-01-07 08:00:00	2015-01-14 08:00:00	Training	5.02383	4.68085
3_P6_CELL.png	2014-05-16 07:30:00	2014-05-23 07:30:00	Training	8.01455	7.96052
25_P4_ASU.png	2014-07-11 07:44:00	2014-07-14 07:44:00	Training	13.7465	13.4136
17_P4_ CP.png	2014-07-04 07:30:00	2014-07-07 07:50:00	Training	10.7362	10.1806
9_P2_CELL.png	2014-05-21 07:30:00	2014-05-23 07:30:00	Training	10.8363	10.8611
18_P4_ASU.png	2014-06-25 07:30:00	2014-06-27 07:30:00	Training	15.4027	14.9683
13_P2_ CP.png	2015-01-07 07:44:00	2015-01-20 07:34:00	Training	4.34468	4.436
34_P6_GT.png	2014-10-20 08:00:00	2014-10-22 08:00:00	Training	9.92802	10.128
21_P4_CELL.png	2014-07-14 07:30:00	2014-07-16 07:30:00	Training	12.686	12.6501
14_P4_ CP.png	2014-06-27 07:20:00	2014-06-30 07:40:00	Training	11.598	11.4734
14_P4_FA.png	2014-07-04 08:00:00	2014-07-09 08:00:00	Training	4.6033	3.74528
20_P3_FA.png	2014-06-27 08:00:00	2014-06-30 08:00:00	Training	10.5606	10.0173
8_P6_ CP.png	2014-05-12 07:30:00	2014-05-14 07:40:00	Training	9.95839	9.36783
10_P6_ CP.png	2014-05-16 08:00:00	2014-05-19 07:44:00	Training	7.57209	7.16336
10_P1_CELL.png	2014-09-29 07:40:00	2014-10-01 07:40:00	Training	10.0189	9.26161
25_P6_ CP.png	2014-09-29 07:30:00	2014-10-01 07:40:00	Training	13.4987	14.2882
39_P5_FA.png	2015-01-07 08:00:00	2015-01-14 08:00:00	Training	2.53238	2.2047
0_P1_FA.png	2014-04-21 08:00:00	2014-04-23 07:44:00	Training	11.0269	11.0011
6_P6_ CP.png	2014-05-07 07:17:00	2014-05-09 07:30:00	Training	9.5571	8.70841
4_P5_ CP.png	2014-05-02 07:44:00	2014-05-05 08:00:00	Training	7.30998	7.06512
17_P2_CELL.png	2014-07-07 07:30:00	2014-07-09 07:30:00	Training	14.2756	13.8192
22_P4_ASU.png	2014-07-04 07:30:00	2014-07-07 07:30:00	Training	10.7809	11.0725
16_P1_CELL.png	2014-10-13 07:40:00	2014-10-15 07:40:00	Training	9.37138	8.1091
6_P5_ CP.png	2014-05-07 07:17:00	2014-05-09 07:30:00	Training	9.28458	8.66795
18_P2_ASU.png	2014-06-30 07:30:00	2014-07-07 07:30:00	Training	16.5258	15.253
23_P5_ CP.png	2014-07-18 07:30:00	2014-07-21 08:29:00	Training	9.89923	8.89359
8_P2_ASU.png	2014-05-05 07:30:00	2014-05-07 07:15:00	Training	12.6511	12.2663
1_P7_ASU.png	2015-01-07 07:30:00	2015-01-16 07:30:00	Training	4.5518	4.57105
6_P2_GT.png	2014-07-14 07:30:00	2014-07-21 07:44:00	Training	7.99985	7.52592
32_P6_GT.png	2014-10-15 07:50:00	2014-10-17 07:44:00	Training	6.62841	5.6636
16_P3_ASU.png	2014-09-22 07:30:00	2014-09-29 11:19:00	Training	3.15993	2.02551
36_P4_ CP.png	2015-01-07 07:44:00	2015-01-20 07:34:00	Training	3.31978	3.03344
11_P2_CELL.png	2014-05-26 07:40:00	2014-05-28 07:30:00	Training	8.31389	7.176
3_P3_GT.png	2014-05-16 08:00:00	2014-05-23 07:44:00	Training	9.05023	9.30259
42_P6_ASU.png	2015-01-07 07:30:00	2015-01-16 07:30:00	Training	3.30458	2.86659
17_P4_GT.png	2014-07-11 07:44:00	2014-07-14 07:30:00	Training	5.57217	4.89796
23_P3_ CP.png	2014-10-13 08:25:00	2014-10-15 07:30:00	Training	8.2056	7.92701
35_P4_ASU.png	2014-10-10 09:10:00	2014-10-13 10:30:00	Training	3.98101	3.5276
34_P4_ CP.png	2014-10-22 07:15:00	2014-10-24 07:20:00	Training	7.53159	5.53118
19_P6_GT.png	2014-07-16 07:30:00	2014-07-18 07:44:00	Training	6.82515	6.42026
27_P4_FA.png	2014-12-31 08:00:00	2015-01-07 08:00:00	Training	6.35951	5.80899
24_P6_ASU.png	2014-07-09 07:30:00	2014-07-11 07:44:00	Training	16.4653	15.8821
18_P5_CELL.png	2014-07-14 07:30:00	2014-07-16 07:30:00	Training	13.7605	13.8042
5_P4_ASU.png	2014-04-28 07:15:00	2014-04-30 07:30:00	Training	11.579	10.8915
22_P6_GT.png	2014-07-23 07:44:00	2014-07-25 07:30:00	Training	8.3137	7.29843
5_P1_FA.png	2014-05-02 08:00:00	2014-05-05 07:44:00	Training	8.23521	8.18395
2_P4_ASU.png	2014-04-21 07:15:00	2014-04-23 07:15:00	Training	10.9608	9.69411
17_P6_GT.png	2014-07-11 07:44:00	2014-07-14 07:30:00	Training	4.41471	3.90476
33_P3_FA.png	2015-01-07 08:00:00	2015-01-14 08:00:00	Training	4.16832	3.81531
9_P6_ASU.png	2014-05-07 07:15:00	2014-05-09 07:15:00	Training	11.3612	10.9144
12_P6_GT.png	2014-05-23 07:44:00	2014-05-26 07:30:00	Training	7.78105	7.37633
17_P2_FA.png	2015-01-07 08:00:00	2015-01-14 08:00:00	Training	2.53238	3.24817
22_P5_GT.png	2014-07-23 07:44:00	2014-07-25 07:30:00	Training	6.7927	4.93717
17_P5_GT.png	2014-07-11 07:44:00	2014-07-14 07:30:00	Training	4.53909	4.06349
6_P1_GT.png	2014-07-14 07:30:00	2014-07-21 07:44:00	Training	6.23421	5.61636
20_P4_CELL.png	2014-07-09 07:30:00	2014-07-14 07:30:00	Training	6.04342	5.99446
21_P4_ASU.png	2014-07-02 07:44:00	2014-07-04 07:30:00	Training	7.5641	7.64597
27_P1_FA.png	2014-10-20 08:00:00	2014-10-22 08:00:00	Training	6.82418	5.70594
1_P6_FA.png	2014-04-28 08:00:00	2014-05-05 07:44:00	Training	9.52769	9.51435
9_P6_GT.png	2014-05-16 08:00:00	2014-05-19 09:00:00	Training	5.61656	4.81409
28_P4_ASU.png	2014-09-24 07:44:00	2014-09-26 07:44:00	Training	17.035	16.1682
8_P6_ASU.png	2014-05-05 07:30:00	2014-05-07 07:15:00	Training	10.3961	9.60858
44_P6_ASU.png	2015-01-21 08:29:00	2015-01-23 07:44:00	Training	7.5502	7.62358
0_P4_FA.png	2014-04-21 08:00:00	2014-04-28 08:00:00	Training	12.3854	12.3279
0_P6_GT.png	2014-04-25 07:30:00	2014-04-28 07:44:00	Training	6.90592	6.80068
15_P3_CELL.png	2014-10-01 07:40:00	2014-10-03 07:40:00	Training	10.342	9.87356
7_P5_ CP.png	2014-05-09 07:30:00	2014-05-12 07:30:00	Training	6.95382	6.79072
2_P1_ CP.png	2014-05-07 07:17:00	2014-05-14 07:40:00	Training	9.45061	9.3527
2_P3_FA.png	2014-04-25 07:44:00	2014-04-28 08:00:00	Training	7.41458	7.21323
29_P4_ASU.png	2014-09-26 07:44:00	2014-09-29 11:19:00	Training	4.33455	4.04352
3_P3_ASU.png	2014-05-07 07:15:00	2014-05-14 07:44:00	Training	13.6984	12.8691
13_P6_GT.png	2014-05-26 07:30:00	2014-05-28 07:44:00	Training	12.6888	12.2605
5_P6_ CP.png	2014-05-05 08:00:00	2014-05-07 07:17:00	Training	10.6846	9.9412
9_P5_GT.png	2014-05-16 08:00:00	2014-05-19 09:00:00	Training	5.27562	4.77397
24_P4_ASU.png	2014-07-09 07:30:00	2014-07-11 07:44:00	Training	11.1156	10.8767
10_P5_ASU.png	2014-07-02 07:44:00	2014-07-04 07:30:00	Training	10.5372	10.0175
13_P4_ASU.png	2014-05-16 07:30:00	2014-05-19 07:30:00	Training	12.0611	11.8228
31_P2_CELL.png	2014-12-29 07:30:00	2015-01-05 07:30:00	Training	8.21512	8.03614
15_P1_CELL.png	2014-10-10 07:40:00	2014-10-13 07:40:00	Training	8.95659	8.45589
42_P4_ASU.png	2015-01-16 07:30:00	2015-01-21 08:29:00	Training	4.70355	4.68733
3_P1_ASU.png	2014-05-07 07:15:00	2014-05-14 07:44:00	Training	13.4321	12.5736
21_P6_ASU.png	2014-07-02 07:44:00	2014-07-04 07:30:00	Training	12.9531	12.7978
21_P5_ASU.png	2014-12-31 07:30:00	2015-01-07 07:30:00	Training	3.23895	2.03373
26_P2_CELL.png	2014-10-06 09:40:00	2014-10-08 07:40:00	Training	13.1669	13.5244
7_P3_ CP.png	2014-06-30 07:40:00	2014-07-02 07:34:00	Training	14.5227	14.7847
2_P4_ CP.png	2014-04-28 08:00:00	2014-04-30 07:30:00	Training	9.86332	9.8857
9_P4_CELL.png	2014-05-21 07:30:00	2014-05-23 07:30:00	Training	11.1776	11.5039
14_P5_CELL.png	2014-07-02 07:30:00	2014-07-04 07:30:00	Training	13.7033	13.2581
0_P5_GT.png	2014-04-25 07:30:00	2014-04-28 07:44:00	Training	5.80701	5.20185
23_P3_CELL.png	2015-01-05 07:30:00	2015-01-07 07:30:00	Training	9.38663	8.61562
36_P5_FA.png	2014-12-31 08:00:00	2015-01-02 08:00:00	Training	9.21389	8.87118
25_P5_ CP.png	2014-09-29 07:30:00	2014-10-01 07:40:00	Training	13.0939	14.5415
20_P5_GT.png	2014-07-18 07:44:00	2014-07-21 07:44:00	Training	8.17364	7.71888
4_P3_ASU.png	2014-05-14 07:44:00	2014-05-21 07:30:00	Training	13.9554	13.6521
30_P5_FA.png	2014-09-29 08:00:00	2014-10-08 08:00:00	Training	8.35964	4.45161
31_P1_FA.png	2015-01-02 08:00:00	2015-01-05 08:00:00	Training	4.37082	3.974
16_P3_CELL.png	2014-10-03 07:40:00	2014-10-06 09:40:00	Training	5.14933	4.20865
14_P2_CELL.png	2014-06-25 07:30:00	2014-06-27 07:30:00	Training	13.7741	13.2542
35_P6_ASU.png	2014-10-08 09:10:00	2014-10-10 09:10:00	Training	4.9925	4.55556
11_P6_CELL.png	2014-12-29 07:30:00	2015-01-05 07:30:00	Training	8.43585	7.74871
1_P5_ CP.png	2014-04-25 07:30:00	2014-04-28 08:00:00	Training	7.05704	6.55923
33_P6_ASU.png	2014-10-03 09:00:00	2014-10-06 09:59:00	Training	5.26296	4.74277
5_P3_GT.png	2014-07-07 08:00:00	2014-07-09 07:44:00	Training	11.7542	11.5712
1_P1_GT.png	2014-05-02 07:44:00	2014-05-09 07:44:00	Training	9.62078	9.20989
4_P4_CELL.png	2014-05-05 07:30:00	2014-05-07 07:30:00	Training	8.39091	7.32707
20_P3_ CP.png	2014-10-06 08:15:00	2014-10-08 11:39:00	Training	8.90386	8.6449
8_P3_CELL.png	2014-07-07 07:30:00	2014-07-09 07:30:00	Training	14.7678	14.4049
10_P3_CELL.png	2014-07-14 07:30:00	2014-07-16 07:30:00	Training	12.4984	12.2244
0_P4_GT.png	2014-04-25 07:30:00	2014-04-28 07:44:00	Training	6.75426	6.06026
14_P6_ASU.png	2014-05-19 07:30:00	2014-05-21 07:30:00	Training	20.246	19.5014
21_P6_FA.png	2014-10-08 08:00:00	2014-10-15 08:00:00	Training	7.57707	6.84359
6_P2_CELL.png	2014-05-09 07:30:00	2014-05-14 07:30:00	Training	3.08123	2.60938
2_P2_CELL.png	2014-04-30 07:30:00	2014-05-02 07:30:00	Training	9.85706	8.64095
4_P2_ASU.png	2014-04-25 07:15:00	2014-04-28 07:15:00	Training	8.0303	7.45701
20_P6_FA.png	2014-09-29 08:00:00	2014-10-08 08:00:00	Training	6.66333	6.40625
18_P5_ASU.png	2014-09-29 11:19:00	2014-10-06 09:59:00	Training	3.17539	2.96079
30_P4_ASU.png	2014-09-29 11:19:00	2014-10-01 09:14:00	Training	5.76799	5.80399
33_P6_GT.png	2014-10-17 07:44:00	2014-10-20 08:00:00	Training	3.63937	3.51293
16_P2_FA.png	2014-12-31 08:00:00	2015-01-07 08:00:00	Training	6.2753	5.72758
23_P6_ CP.png	2014-07-18 07:30:00	2014-07-21 08:29:00	Training	9.51654	9.2238
24_P3_ CP.png	2014-10-15 07:30:00	2014-10-17 07:30:00	Training	8.90332	8.36788
6_P2_ CP.png	2014-07-02 07:34:00	2014-07-09 07:30:00	Training	12.7713	11.6503
16_P6_GT.png	2014-07-09 07:44:00	2014-07-11 07:44:00	Training	8.37574	8.01968
18_P1_CELL.png	2014-12-29 07:30:00	2014-12-31 07:30:00	Training	13.287	13.6219
25_P6_GT.png	2014-09-29 07:44:00	2014-10-01 07:44:00	Training	14.4762	14.7445
28_P3_ CP.png	2015-01-07 07:44:00	2015-01-20 07:34:00	Training	3.91985	4.24524
1_P6_CELL.png	2014-05-02 07:30:00	2014-05-09 07:30:00	Training	9.78476	9.13097
1_P3_ASU.png	2014-04-23 07:15:00	2014-04-30 07:30:00	Training	10.1145	9.89245
7_P6_ASU.png	2014-05-02 07:15:00	2014-05-05 07:30:00	Training	6.41974	5.70852
23_P5_ASU.png	2015-01-16 07:30:00	2015-01-21 08:29:00	Training	5.1257	4.84061
30_P2_ASU.png	2014-10-13 10:30:00	2014-10-15 08:50:00	Training	5.4376	4.89851
12_P5_GT.png	2014-05-23 07:44:00	2014-05-26 07:30:00	Training	8.40724	7.78231
19_P1_FA.png	2014-07-02 08:15:00	2014-07-09 08:00:00	Training	5.16007	4.89284
40_P4_ASU.png	2015-01-02 07:30:00	2015-01-07 07:30:00	Training	3.86789	2.65741
24_P3_CELL.png	2015-01-07 07:30:00	2015-01-09 07:30:00	Training	6.79251	6.38278
12_P5_ASU.png	2014-07-07 07:30:00	2014-07-09 07:30:00	Training	15.5597	16.0665
22_P1_CELL.png	2015-01-07 07:30:00	2015-01-09 07:30:00	Training	7.48157	6.04349
5_P3_CELL.png	2014-06-25 07:30:00	2014-06-27 07:30:00	Training	14.5045	14.6131
10_P5_ CP.png	2014-05-16 08:00:00	2014-05-19 07:44:00	Training	7.88615	7.82978
7_P2_ASU.png	2014-05-02 07:15:00	2014-05-05 07:30:00	Training	8.76623	8.41078
2_P5_ CP.png	2014-04-28 08:00:00	2014-04-30 07:30:00	Training	10.0483	9.5652
13_P5_ CP.png	2014-06-25 07:30:00	2014-06-27 07:20:00	Training	17.0341	17.0099
0_P1_GT.png	2014-04-25 07:30:00	2014-05-02 07:44:00	Training	11.1528	10.7482
13_P5_ASU.png	2014-07-09 07:30:00	2014-07-11 07:44:00	Training	15.5147	15.5786
8_P5_CELL.png	2014-05-26 07:40:00	2014-05-28 07:30:00	Training	11.0126	11.4461
11_P6_ CP.png	2014-05-19 07:44:00	2014-05-21 07:30:00	Training	9.07226	7.74683
19_P5_GT.png	2014-07-16 07:30:00	2014-07-18 07:44:00	Training	8.50421	8.07254
25_P2_ASU.png	2014-10-01 09:14:00	2014-10-03 09:00:00	Training	5.8372	5.25405
17_P5_CELL.png	2014-07-09 07:30:00	2014-07-14 07:30:00	Training	6.67519	6.36256
1_P5_ASU.png	2014-04-23 07:15:00	2014-04-30 07:30:00	Training	10.7271	10.0955
11_P4_ CP.png	2014-05-19 07:44:00	2014-05-21 07:30:00	Training	8.51526	7.48242
23_P3_FA.png	2014-07-04 08:00:00	2014-07-09 08:00:00	Training	4.49041	2.77849
23_P6_ASU.png	2014-07-07 07:30:00	2014-07-09 07:30:00	Training	19.4962	18.3036
22_P4_GT.png	2014-07-23 07:44:00	2014-07-25 07:30:00	Training	6.74317	6.36313
32_P6_ CP.png	2014-10-15 07:30:00	2014-10-17 07:30:00	Training	9.23596	8.73395
7_P6_ CP.png	2014-05-09 07:30:00	2014-05-12 07:30:00	Training	7.21942	6.20514
5_P1_GT.png	2014-07-07 08:00:00	2014-07-14 07:30:00	Training	5.78364	5.45501
5_P2_CELL.png	2014-05-07 07:30:00	2014-05-09 07:30:00	Training	14.6338	14.8628
24_P5_FA.png	2014-07-09 08:00:00	2014-07-11 08:00:00	Training	7.3851	6.15294
1_P2_CELL.png	2014-04-28 07:30:00	2014-04-30 07:30:00	Training	9.83445	9.2659
31_P4_ASU.png	2014-10-01 09:14:00	2014-10-03 09:00:00	Training	5.36917	5.43805
28_P2_ASU.png	2014-10-08 09:10:00	2014-10-10 09:10:00	Training	4.20147	3.74206
6_P4_CELL.png	2014-05-09 07:30:00	2014-05-14 07:30:00	Training	3.69157	3.31117
2_P2_ASU.png	2014-04-21 07:15:00	2014-04-23 07:15:00	Training	10.4548	9.69411
8_P6_GT.png	2014-05-14 07:44:00	2014-05-16 08:00:00	Training	13.3204	12.6045
1_P3_FA.png	2014-04-23 07:44:00	2014-04-25 07:44:00	Training	10.6951	9.45549
32_P3_FA.png	2015-01-05 08:00:00	2015-01-07 08:00:00	Training	7.62808	7.57544
30_P1_FA.png	2014-12-31 08:00:00	2015-01-02 08:00:00	Training	8.23266	7.74678
2_P6_GT.png	2014-04-30 07:44:00	2014-05-02 07:44:00	Training	9.05344	8.08408
36_P5_ CP.png	2015-01-07 07:44:00	2015-01-20 07:34:00	Training	2.725	2.91344
33_P5_GT.png	2014-10-17 07:44:00	2014-10-20 08:00:00	Training	4.57714	4.1885
9_P1_CELL.png	2014-09-26 07:40:00	2014-09-29 07:40:00	Training	7.03293	6.74385
33_P6_ CP.png	2014-10-17 07:30:00	2014-10-22 07:15:00	Training	6.74336	6.55543
19_P1_CELL.png	2014-12-31 07:30:00	2015-01-02 07:30:00	Training	11.3052	10.5652
13_P2_FA.png	2014-10-08 08:00:00	2014-10-15 08:00:00	Training	7.33369	6.8538
3_P2_ASU.png	2014-04-23 07:15:00	2014-04-25 07:15:00	Training	10.2181	10.4059
2_P1_ASU.png	2014-04-30 07:30:00	2014-05-07 07:15:00	Training	12.4276	11.8714
14_P5_ASU.png	2014-07-11 07:44:00	2014-07-14 07:44:00	Training	12.8484	12.4284
5_P1_ CP.png	2014-06-25 07:30:00	2014-07-02 07:34:00	Training	13.1709	12.8933
15_P4_GT.png	2014-07-07 08:00:00	2014-07-09 07:44:00	Training	15.2104	16.5084
34_P6_ASU.png	2014-10-06 09:59:00	2014-10-08 09:10:00	Training	6.38063	6.00202
16_P4_CELL.png	2014-06-30 07:30:00	2014-07-02 07:30:00	Training	14.7201	14.4669
0_P8_ASU.png	2014-12-31 07:30:00	2015-01-02 07:30:00	Training	7.37608	6.84554
4_P1_CELL.png	2014-06-23 07:40:00	2014-06-30 07:30:00	Training	11.9389	11.6256
25_P5_FA.png	2014-07-11 08:00:00	2014-07-14 08:00:00	Training	8.86028	9.64957
18_P3_FA.png	2014-06-23 08:00:00	2014-06-25 08:00:00	Training	14.3053	14.9356
33_P4_ CP.png	2014-10-17 07:30:00	2014-10-22 07:15:00	Training	7.09486	6.70673
8_P5_ CP.png	2014-05-12 07:30:00	2014-05-14 07:40:00	Training	10.7769	10.4879
15_P4_FA.png	2014-07-09 08:00:00	2014-07-14 08:00:00	Training	6.85689	6.71442
15_P3_ CP.png	2014-07-18 07:30:00	2014-07-21 08:29:00	Training	9.93824	9.79534
22_P6_FA.png	2014-10-15 08:00:00	2014-10-22 08:00:00	Training	7.58932	7.10858
15_P4_CELL.png	2014-06-27 07:30:00	2014-06-30 07:30:00	Training	12.0437	11.8611
8_P5_GT.png	2014-05-14 07:44:00	2014-05-16 08:00:00	Training	13.1146	12.3212
1_P3_ CP.png	2014-04-30 07:30:00	2014-05-07 07:17:00	Training	13.0646	12.5608
2_P3_GT.png	2014-05-09 07:44:00	2014-05-16 08:00:00	Training	9.94748	9.5922
43_P4_ASU.png	2015-01-21 08:29:00	2015-01-23 07:44:00	Training	7.16468	5.55757
1_P4_GT.png	2014-04-28 07:44:00	2014-04-30 07:44:00	Training	11.3071	11.0015
2_P1_FA.png	2014-04-25 07:44:00	2014-04-28 08:00:00	Training	7.85553	7.78791
6_P5_ASU.png	2014-06-23 07:30:00	2014-06-25 07:30:00	Training	23.673	23.5235
4_P1_FA.png	2014-04-30 08:00:00	2014-05-02 08:00:00	Training	9.80188	9.60029
40_P6_ASU.png	2014-12-31 07:30:00	2015-01-02 07:30:00	Training	7.14429	6.78757
22_P3_ CP.png	2014-10-10 07:25:00	2014-10-13 08:25:00	Training	7.11352	6.9002
5_P4_CELL.png	2014-05-07 07:30:00	2014-05-09 07:30:00	Training	11.7588	11.3768
23_P5_FA.png	2014-07-04 08:00:00	2014-07-09 08:00:00	Training	4.13485	3.83187
24_P4_FA.png	2014-10-20 08:00:00	2014-10-22 08:00:00	Training	9.46148	8.92655
28_P2_CELL.png	2014-10-10 07:40:00	2014-10-13 07:40:00	Training	9.84503	9.72424
30_P4_CELL.png	2015-01-07 07:30:00	2015-01-09 07:30:00	Training	6.16466	5.09629
0_P2_ CP.png	2014-04-23 07:30:00	2014-04-30 07:30:00	Training	10.3157	9.64735
37_P4_ASU.png	2014-10-15 08:50:00	2014-10-17 10:30:00	Training	5.69314	4.79578
20_P6_ASU.png	2014-06-30 07:30:00	2014-07-02 07:44:00	Training	16.1031	15.619
4_P4_GT.png	2014-05-05 07:44:00	2014-05-07 08:15:00	Training	11.2946	10.8186
3_P4_ASU.png	2014-04-23 07:15:00	2014-04-25 07:15:00	Training	10.8967	10.4737
38_P6_ASU.png	2014-10-15 08:50:00	2014-10-17 10:30:00	Training	6.3427	5.81783
5_P4_ CP.png	2014-05-05 08:00:00	2014-05-07 07:17:00	Training	10.3207	10.1232
7_P6_GT.png	2014-05-12 07:44:00	2014-05-14 07:44:00	Training	10.8691	10.6045
2_P7_ASU.png	2015-01-16 07:30:00	2015-01-21 08:29:00	Training	4.94786	4.81641
0_P7_ASU.png	2014-12-31 07:30:00	2015-01-07 07:30:00	Training	3.20666	2.07247
7_P5_ASU.png	2014-06-25 07:30:00	2014-06-27 07:30:00	Training	17.548	17.846
41_P6_ASU.png	2015-01-02 07:30:00	2015-01-07 07:30:00	Training	3.20991	2.5625
8_P5_FA.png	2014-05-12 08:00:00	2014-05-14 08:00:00	Training	14.4595	13.5829
30_P3_FA.png	2014-12-31 08:00:00	2015-01-02 08:00:00	Training	8.15392	9.19113
16_P4_ CP.png	2014-07-02 07:34:00	2014-07-04 07:30:00	Training	13.1229	12.9375
11_P2_ASU.png	2014-05-12 07:30:00	2014-05-14 07:44:00	Training	22.8673	20.8793
12_P6_ASU.png	2014-05-14 07:44:00	2014-05-16 07:30:00	Training	18.0991	17.1183
10_P4_CELL.png	2014-05-23 07:30:00	2014-05-26 07:40:00	Training	7.96871	7.59084
2_P4_CELL.png	2014-04-30 07:30:00	2014-05-02 07:30:00	Training	9.45245	8.93201
27_P5_ CP.png	2014-10-03 07:30:00	2014-10-06 08:15:00	Test	7.57612	7.80952
8_P2_FA.png	2014-06-25 08:00:00	2014-07-02 08:15:00	Test	10.1733	9.51346
1_P5_FA.png	2014-04-23 07:44:00	2014-04-25 07:44:00	Test	9.41867	9.42566
16_P6_FA.png	2014-07-11 08:00:00	2014-07-14 08:00:00	Test	8.45771	7.79568
15_P6_FA.png	2014-07-09 08:00:00	2014-07-11 08:00:00	Test	10.5279	9.59091
26_P4_CELL.png	2014-12-29 07:30:00	2014-12-31 07:30:00	Test	11.7716	15.337
16_P5_CELL.png	2014-07-07 07:30:00	2014-07-09 07:30:00	Test	14.3568	14.0916
20_P4_FA.png	2014-10-08 08:00:00	2014-10-10 08:00:00	Test	10.7439	11.7799
9_P2_FA.png	2014-07-02 08:15:00	2014-07-09 08:00:00	Test	5.792	4.32771
31_P6_ CP.png	2014-10-13 08:25:00	2014-10-15 07:30:00	Test	11.4743	8.11016
33_P4_ASU.png	2014-10-06 09:59:00	2014-10-08 09:10:00	Test	7.01195	4.83414
3_P1_GT.png	2014-05-16 08:00:00	2014-05-23 07:44:00	Test	7.90924	9.2718
9_P5_ CP.png	2014-05-14 07:40:00	2014-05-16 08:00:00	Test	10.2994	10.5058
31_P4_GT.png	2014-10-13 07:44:00	2014-10-15 07:50:00	Test	9.53524	11.3641
21_P4_ CP.png	2014-07-14 07:40:00	2014-07-16 07:40:00	Test	15.7044	14.1664
2_P5_GT.png	2014-04-30 07:44:00	2014-05-02 07:44:00	Test	9.40713	9.60938
12_P3_GT.png	2014-07-23 07:44:00	2014-07-25 07:30:00	Test	8.99496	5.82648
9_P3_FA.png	2014-05-14 08:00:00	2014-05-16 07:44:00	Test	16.2753	19.7367
30_P6_ASU.png	2014-09-26 07:44:00	2014-09-29 11:19:00	Test	5.84759	4.7191
6_P5_FA.png	2014-05-07 08:00:00	2014-05-09 07:44:00	Test	9.93667	9.09176
31_P6_GT.png	2014-10-13 07:44:00	2014-10-15 07:50:00	Test	9.21697	12.0008
4_P1_ASU.png	2014-05-14 07:44:00	2014-05-21 07:30:00	Test	13.3365	14.2952
19_P2_ASU.png	2014-07-07 07:30:00	2014-07-14 07:44:00	Test	11.499	12.0537
24_P2_ASU.png	2014-09-29 11:19:00	2014-10-01 09:14:00	Test	6.63054	6.18667
14_P6_ CP.png	2014-06-27 07:20:00	2014-06-30 07:40:00	Test	9.1779	9.52123
2_P6_ASU.png	2014-04-21 07:15:00	2014-04-23 07:15:00	Test	12.7077	9.0501
17_P4_ASU.png	2014-06-23 07:30:00	2014-06-25 07:30:00	Test	19.7863	22.9676
22_P4_FA.png	2014-10-13 00:00:00	2014-10-15 08:00:00	Test	9.47178	4.67496
1_P8_ASU.png	2015-01-02 07:30:00	2015-01-07 07:30:00	Test	2.98101	2.60317
20_P6_ CP.png	2014-07-11 07:30:00	2014-07-14 07:40:00	Test	8.01328	8.97338
4_P8_ASU.png	2015-01-21 08:29:00	2015-01-23 07:44:00	Test	6.64697	8.94583
5_P6_ASU.png	2014-04-28 07:15:00	2014-04-30 07:30:00	Test	12.8284	10.2171
3_P5_ASU.png	2014-05-07 07:15:00	2014-05-14 07:44:00	Test	12.782	12.8034
25_P4_GT.png	2014-09-29 07:44:00	2014-10-01 07:44:00	Test	11.2342	14.7445
20_P5_ CP.png	2014-07-11 07:30:00	2014-07-14 07:40:00	Test	9.63156	9.47903
9_P3_GT.png	2014-07-16 07:30:00	2014-07-18 07:44:00	Test	8.26226	5.96842
1_P1_FA.png	2014-04-23 07:44:00	2014-04-25 07:44:00	Test	11.3899	10.3248
4_P4_ASU.png	2014-04-25 07:15:00	2014-04-28 07:15:00	Test	8.89056	7.5022
13_P1_ CP.png	2015-01-07 07:44:00	2015-01-20 07:34:00	Test	4.51626	4.16306
5_P4_GT.png	2014-05-07 08:15:00	2014-05-09 07:44:00	Test	14.0935	10.6182
3_P5_CELL.png	2014-05-02 07:30:00	2014-05-05 07:30:00	Test	8.97032	6.81238
13_P6_ CP.png	2014-06-25 07:30:00	2014-06-27 07:20:00	Test	15.2196	15.4503
19_P4_ASU.png	2014-06-27 07:30:00	2014-06-30 07:30:00	Test	12.4745	11.313
1_P4_ CP.png	2014-04-25 07:30:00	2014-04-28 08:00:00	Test	7.86916	6.61694
3_P1_FA.png	2014-04-28 08:00:00	2014-04-30 08:00:00	Test	11.2287	10.6633
2_P6_CELL.png	2014-05-09 07:30:00	2014-05-16 07:30:00	Test	6.15985	6.29431
22_P4_ CP.png	2014-07-16 07:40:00	2014-07-18 07:30:00	Test	13.2043	14.2898
11_P3_ASU.png	2014-07-04 07:30:00	2014-07-07 07:30:00	Test	10.2551	11.6103
18_P4_GT.png	2014-07-14 07:30:00	2014-07-16 07:30:00	Test	6.1364	9.87905
23_P4_ASU.png	2014-07-07 07:30:00	2014-07-09 07:30:00	Test	13.1502	9.60938
18_P1_FA.png	2014-06-25 08:00:00	2014-07-02 08:15:00	Test	11.0638	9.28941
13_P1_CELL.png	2014-10-06 09:40:00	2014-10-08 07:40:00	Test	11.0739	14.6873
18_P3_ASU.png	2014-10-06 09:59:00	2014-10-13 10:30:00	Test	7.03801	1.52077
17_P6_ CP.png	2014-07-04 07:30:00	2014-07-07 07:50:00	Test	8.87534	8.56732
15_P5_ASU.png	2014-07-14 07:44:00	2014-07-18 07:30:00	Test	10.2643	9.86895
8_P1_FA.png	2014-05-09 07:44:00	2014-05-12 08:00:00	Test	8.38011	5.01161
12_P1_ASU.png	2014-10-06 09:59:00	2014-10-13 10:30:00	Test	5.82767	1.71195
5_P6_GT.png	2014-05-07 08:15:00	2014-05-09 07:44:00	Test	12.6248	10.8237
0_P6_CELL.png	2014-04-25 07:30:00	2014-05-02 07:30:00	Test	9.26864	9.31689
8_P1_CELL.png	2014-09-24 07:40:00	2014-09-26 07:40:00	Test	12.0587	12.888
7_P1_ASU.png	2014-06-30 07:30:00	2014-07-07 07:30:00	Test	12.532	15.2966
19_P5_ CP.png	2014-07-09 07:30:00	2014-07-11 07:30:00	Test	12.9895	12.3095
6_P1_ASU.png	2014-06-23 07:30:00	2014-06-30 07:30:00	Test	13.0918	13.4226
9_P4_ASU.png	2014-05-07 07:15:00	2014-05-09 07:15:00	Test	11.5284	11.5923
9_P3_CELL.png	2014-07-09 07:30:00	2014-07-14 07:30:00	Test	5.9055	6.37352
10_P6_ASU.png	2014-05-09 07:15:00	2014-05-12 07:30:00	Test	10.0389	8.75982
6_P1_CELL.png	2014-07-07 07:30:00	2014-07-14 07:30:00	Test	7.57442	5.84608
25_P3_ CP.png	2014-10-17 07:30:00	2014-10-22 07:15:00	Test	4.96336	5.66068
6_P3_CELL.png	2014-06-27 07:30:00	2014-06-30 07:30:00	Test	10.6321	10.3971
14_P3_ASU.png	2014-07-11 07:44:00	2014-07-14 07:44:00	Test	11.1206	13.0972
14_P2_FA.png	2014-10-15 08:00:00	2014-10-22 08:00:00	Test	8.98794	5.68761
18_P5_ CP.png	2014-07-07 07:50:00	2014-07-09 07:30:00	Test	11.9728	13.4714
12_P2_ASU.png	2014-05-14 07:44:00	2014-05-16 07:30:00	Test	14.8232	16.355
9_P5_ASU.png	2014-06-30 07:30:00	2014-07-02 07:44:00	Test	16.8968	14.4051
36_P6_ CP.png	2015-01-07 07:44:00	2015-01-20 07:34:00	Test	5.3112	2.94162
9_P4_ CP.png	2014-05-14 07:40:00	2014-05-16 08:00:00	Test	10.4824	9.25698
6_P4_ASU.png	2014-04-30 07:30:00	2014-05-02 07:15:00	Test	12.8152	10.9033
18_P6_ CP.png	2014-07-07 07:50:00	2014-07-09 07:30:00	Test	13.4612	12.6144
29_P6_ASU.png	2014-09-24 07:44:00	2014-09-26 07:44:00	Test	13.7632	15.253
4_P6_ASU.png	2014-04-25 07:15:00	2014-04-28 07:15:00	Test	8.80019	7.27623
37_P6_ASU.png	2014-10-13 10:30:00	2014-10-15 08:50:00	Test	8.0906	5.95546
0_P4_CELL.png	2014-04-25 07:30:00	2014-04-28 07:30:00	Test	6.9043	5.51969
13_P3_CELL.png	2014-09-26 07:40:00	2014-09-29 07:40:00	Test	5.76666	5.54407
1_P3_GT.png	2014-05-02 07:44:00	2014-05-09 07:44:00	Test	10.3783	10.1687
21_P4_GT.png	2014-07-21 07:44:00	2014-07-23 07:44:00	Test	8.38281	6.05035
1_P6_GT.png	2014-04-28 07:44:00	2014-04-30 07:44:00	Test	11.1845	10.1178
34_P6_ CP.png	2014-10-22 07:15:00	2014-10-24 07:20:00	Test	8.99929	6.29815
2_P3_CELL.png	2014-05-16 07:30:00	2014-05-23 07:30:00	Test	8.67225	9.11942
11_P1_CELL.png	2014-10-01 07:40:00	2014-10-03 07:40:00	Test	11.6304	10.3642
10_P3_ASU.png	2014-07-02 07:44:00	2014-07-04 07:30:00	Test	10.1829	8.37173
12_P3_CELL.png	2014-09-24 07:40:00	2014-09-26 07:40:00	Test	9.32249	8.54845
27_P4_ASU.png	2014-09-22 07:30:00	2014-09-24 07:44:00	Test	13.9601	18.5122
8_P4_CELL.png	2014-05-19 07:30:00	2014-05-21 07:30:00	Test	10.3478	7.48642
3_P4_CELL.png	2014-05-02 07:30:00	2014-05-05 07:30:00	Test	8.3598	6.77239
9_P1_FA.png	2014-05-12 08:00:00	2014-05-14 08:00:00	Test	13.9956	12.4822
31_P5_FA.png	2014-10-08 08:00:00	2014-10-10 08:00:00	Test	9.21302	9.65435
8_P3_ASU.png	2014-06-27 07:30:00	2014-06-30 07:30:00	Test	10.319	10.9713
25_P2_CELL.png	2014-10-03 07:40:00	2014-10-06 09:40:00	Test	6.25916	4.78733
30_P5_ CP.png	2014-10-10 07:25:00	2014-10-13 08:25:00	Test	6.68578	6.1968
32_P4_ CP.png	2014-10-15 07:30:00	2014-10-17 07:30:00	Test	8.89359	9.17397
24_P4_CELL.png	2014-10-08 07:40:00	2014-10-15 07:40:00	Test	8.442	7.45798
34_P4_GT.png	2014-10-20 08:00:00	2014-10-22 08:00:00	Test	10.1536	7.15873
28_P3_FA.png	2014-10-08 08:00:00	2014-10-15 08:00:00	Test	7.16894	1.58907
31_P5_ CP.png	2014-10-13 08:25:00	2014-10-15 07:30:00	Test	8.92023	7.59156
15_P4_ CP.png	2014-06-30 07:40:00	2014-07-02 07:34:00	Test	12.9757	13.9698
21_P3_ CP.png	2014-10-08 11:39:00	2014-10-10 07:25:00	Test	8.21841	8.51015
16_P6_ CP.png	2014-07-02 07:34:00	2014-07-04 07:30:00	Test	14.0465	11.5434
19_P4_CELL.png	2014-07-07 07:30:00	2014-07-09 07:30:00	Test	14.2098	13.7496
11_P5_CELL.png	2014-06-25 07:30:00	2014-06-27 07:30:00	Test	15.0311	16.109
10_P5_CELL.png	2014-06-23 07:40:00	2014-06-25 07:30:00	Test	16.1017	18.8985
18_P3_CELL.png	2014-10-08 07:40:00	2014-10-10 07:40:00	Test	14.7774	10.734
3_P4_GT.png	2014-05-02 07:44:00	2014-05-05 07:44:00	Test	7.89244	7.1045
15_P6_ CP.png	2014-06-30 07:40:00	2014-07-02 07:34:00	Test	12.8815	12.9774
24_P2_CELL.png	2014-10-01 07:40:00	2014-10-03 07:40:00	Test	10.8659	10.041
9_P3_ASU.png	2014-06-30 07:30:00	2014-07-02 07:44:00	Test	14.7308	12.649
7_P2_ CP.png	2014-07-09 07:30:00	2014-07-16 07:40:00	Test	10.8179	11.8002
18_P5_GT.png	2014-07-14 07:30:00	2014-07-16 07:30:00	Test	7.24107	5.27875
15_P2_CELL.png	2014-06-27 07:30:00	2014-06-30 07:30:00	Test	10.2816	10.753
12_P3_ASU.png	2014-07-07 07:30:00	2014-07-09 07:30:00	Test	13.7562	10.6466
1_P4_CELL.png	2014-04-28 07:30:00	2014-04-30 07:30:00	Test	11.6303	9.17963

## Sheet: IBM 448x448 px
Image Name	Start Date	End Date	Set	Predicted Productivity	Measured Productivity		Image Naming Convention	ATP3 Testbeds	Sites	Location
24_P1_FA.png	2014-10-08 08:00:00	2014-10-10 08:00:00	Training	11.3886	11.6254		(Image Number)_(ORP Number)_(Testbed).png	GT	GA	Atlanta, GA
19_P2_CELL.png	2014-07-14 07:30:00	2014-07-16 07:30:00	Training	12.5056	13.4128			ASU	AZ	Tempe, AZ
31_P3_FA.png	2015-01-02 08:00:00	2015-01-05 08:00:00	Training	4.97196	4.4973			CELL	HI	Kona, HI
4_P5_FA.png	2014-04-30 08:00:00	2014-05-02 08:00:00	Training	9.56774	9.02542			CP	CA	San Luis Obispo, CA
9_P1_ CP.png	2014-09-29 07:30:00	2014-10-06 08:15:00	Training	8.28822	8.56155			FA	FL	Vero Beach, FL
14_P1_CELL.png	2014-10-08 07:40:00	2014-10-10 07:40:00	Training	15.2537	15.0496
32_P4_ASU.png	2014-10-03 09:00:00	2014-10-06 09:59:00	Training	4.49224	4.0006
11_P5_ASU.png	2014-07-04 07:30:00	2014-07-07 07:30:00	Training	11.1662	10.9008
15_P4_ASU.png	2014-05-21 07:30:00	2014-05-23 07:44:00	Training	14.6574	14.041
3_P5_GT.png	2014-05-02 07:44:00	2014-05-05 07:44:00	Training	6.79539	6.6164
5_P1_CELL.png	2014-06-30 07:30:00	2014-07-07 07:30:00	Training	10.9518	11.1964
17_P2_ASU.png	2014-06-23 07:30:00	2014-06-30 07:30:00	Training	12.7438	13.379
14_P5_ CP.png	2014-06-27 07:20:00	2014-06-30 07:40:00	Training	10.5941	11.2441
3_P3_ CP.png	2014-05-14 07:40:00	2014-05-21 07:30:00	Training	11.8169	11.0255
21_P1_CELL.png	2015-01-05 07:30:00	2015-01-07 07:30:00	Training	9.44124	8.9743
18_P4_CELL.png	2014-07-04 07:30:00	2014-07-07 07:30:00	Training	11.936	11.6122
23_P4_FA.png	2014-10-15 08:00:00	2014-10-20 08:00:00	Training	4.68976	3.95385
2_P6_FA.png	2014-05-05 07:44:00	2014-05-12 08:00:00	Training	12.3711	12.0689
43_P6_ASU.png	2015-01-16 07:30:00	2015-01-21 08:29:00	Training	4.53331	4.22747
27_P4_ CP.png	2014-10-03 07:30:00	2014-10-06 08:15:00	Training	7.89899	7.56799
8_P3_GT.png	2014-07-14 07:30:00	2014-07-16 07:30:00	Training	10.345	10.8992
0_P6_FA.png	2014-04-21 08:00:00	2014-04-28 08:00:00	Training	12.044	11.7233
0_P2_GT.png	2014-04-25 07:30:00	2014-05-02 07:44:00	Training	10.8557	10.8353
9_P6_ CP.png	2014-05-14 07:40:00	2014-05-16 08:00:00	Training	10.3909	9.7577
1_P1_ASU.png	2014-04-23 07:15:00	2014-04-30 07:30:00	Training	10.1019	9.66037
17_P6_ASU.png	2014-06-23 07:30:00	2014-06-25 07:30:00	Training	25.4585	22.9812
10_P5_GT.png	2014-05-19 09:00:00	2014-05-21 07:30:00	Training	10.8423	10.4967
14_P2_ASU.png	2014-05-19 07:30:00	2014-05-21 07:30:00	Training	18.4901	18.3646
10_P4_ CP.png	2014-05-16 08:00:00	2014-05-19 07:44:00	Training	7.0986	6.81251
3_P3_FA.png	2014-04-28 08:00:00	2014-04-30 08:00:00	Training	11.8156	11.544
27_P4_CELL.png	2014-12-31 07:30:00	2015-01-02 07:30:00	Training	11.9468	11.5632
2_P3_ASU.png	2014-04-30 07:30:00	2014-05-07 07:15:00	Training	11.8942	12.046
4_P3_FA.png	2014-04-30 08:00:00	2014-05-02 08:00:00	Training	10.4364	9.75214
7_P5_GT.png	2014-05-12 07:44:00	2014-05-14 07:44:00	Training	9.35281	10.0234
36_P4_ASU.png	2014-10-13 10:30:00	2014-10-15 08:50:00	Training	5.94566	4.84584
7_P5_FA.png	2014-05-09 07:44:00	2014-05-12 08:00:00	Training	6.21299	4.74408
20_P4_GT.png	2014-07-18 07:44:00	2014-07-21 07:44:00	Training	6.43858	6.39637
21_P3_ASU.png	2015-01-07 07:30:00	2015-01-16 07:30:00	Training	4.03731	4.4161
6_P1_ CP.png	2014-07-02 07:34:00	2014-07-09 07:30:00	Training	10.962	10.7783
0_P5_ CP.png	2014-04-23 07:30:00	2014-04-25 07:30:00	Training	10.1884	9.69411
31_P2_ASU.png	2014-10-15 08:50:00	2014-10-17 10:30:00	Training	4.90398	4.79276
15_P5_GT.png	2014-07-07 08:00:00	2014-07-09 07:44:00	Training	11.562	11.4485
19_P3_ CP.png	2014-10-03 07:30:00	2014-10-06 08:15:00	Training	8.73141	8.42677
6_P3_GT.png	2014-07-09 07:44:00	2014-07-11 07:44:00	Training	10.1292	10.372
29_P4_CELL.png	2015-01-05 07:30:00	2015-01-07 07:30:00	Training	10.4484	10.6124
28_P4_FA.png	2015-01-07 08:00:00	2015-01-14 08:00:00	Training	5.05427	4.69122
4_P6_ CP.png	2014-05-02 07:44:00	2014-05-05 08:00:00	Training	7.41095	6.83478
37_P5_FA.png	2015-01-02 08:00:00	2015-01-05 08:00:00	Training	5.21303	4.11289
24_P6_FA.png	2014-12-31 08:00:00	2015-01-07 08:00:00	Training	5.88911	5.56416
18_P6_ASU.png	2014-06-25 07:30:00	2014-06-27 07:30:00	Training	18.0103	17.185
31_P4_ CP.png	2014-10-13 08:25:00	2014-10-15 07:30:00	Training	8.23419	7.99612
23_P2_ASU.png	2014-09-26 07:44:00	2014-09-29 11:19:00	Training	5.23632	4.123
9_P1_GT.png	2014-09-29 07:44:00	2014-10-06 07:44:00	Training	6.52575	6.18835
12_P2_FA.png	2014-09-29 08:00:00	2014-10-08 08:00:00	Training	7.57119	8.10466
20_P1_CELL.png	2015-01-02 07:30:00	2015-01-05 07:30:00	Training	8.5597	8.28054
13_P4_CELL.png	2014-06-23 07:40:00	2014-06-25 07:30:00	Training	18.4168	20.6145
1_P2_GT.png	2014-05-02 07:44:00	2014-05-09 07:44:00	Training	9.97793	10.7497
1_P5_CELL.png	2014-04-28 07:30:00	2014-04-30 07:30:00	Training	9.44459	9.00119
32_P5_FA.png	2014-10-10 08:00:00	2014-10-15 08:00:00	Training	3.21498	3.44647
19_P3_FA.png	2014-06-25 08:00:00	2014-06-27 08:00:00	Training	14.2165	13.9974
10_P1_FA.png	2014-05-14 08:00:00	2014-05-16 07:44:00	Training	13.2455	12.4255
2_P2_ CP.png	2014-05-07 07:17:00	2014-05-14 07:40:00	Training	9.81849	9.77726
14_P6_FA.png	2014-07-04 08:00:00	2014-07-09 08:00:00	Training	4.19724	4.52621
4_P3_CELL.png	2014-06-23 07:40:00	2014-06-25 07:30:00	Training	16.0058	16.9873
22_P6_ CP.png	2014-07-16 07:40:00	2014-07-18 07:30:00	Training	14.1155	13.8416
5_P2_ASU.png	2014-04-28 07:15:00	2014-04-30 07:30:00	Training	11.0354	10.7904
26_P5_ CP.png	2014-10-01 07:40:00	2014-10-03 07:30:00	Training	14.9768	13.263
13_P5_GT.png	2014-05-26 07:30:00	2014-05-28 07:44:00	Training	13.2537	12.7866
27_P2_ASU.png	2014-10-06 09:59:00	2014-10-08 09:10:00	Training	5.66747	5.19297
34_P4_ASU.png	2014-10-08 09:10:00	2014-10-10 09:10:00	Training	4.2156	3.88442
16_P4_GT.png	2014-07-09 07:44:00	2014-07-11 07:44:00	Training	9.6031	9.62632
2_P1_CELL.png	2014-05-16 07:30:00	2014-05-23 07:30:00	Training	7.9831	7.35466
0_P3_FA.png	2014-04-21 08:00:00	2014-04-23 07:44:00	Training	9.93799	9.02767
36_P6_ASU.png	2014-10-10 09:10:00	2014-10-13 10:30:00	Training	4.73697	4.36623
11_P4_ASU.png	2014-05-12 07:30:00	2014-05-14 07:44:00	Training	21.228	21.2273
7_P6_CELL.png	2014-07-07 07:30:00	2014-07-14 07:30:00	Training	6.7482	5.34279
29_P2_CELL.png	2014-10-13 07:40:00	2014-10-15 07:40:00	Training	10.5815	10.3763
0_P5_CELL.png	2014-04-25 07:30:00	2014-04-28 07:30:00	Training	6.63317	5.68315
0_P3_CELL.png	2014-04-25 07:30:00	2014-05-02 07:30:00	Training	9.80062	9.60502
24_P3_FA.png	2014-07-09 08:00:00	2014-07-14 08:00:00	Training	5.49937	5.39985
17_P3_ASU.png	2014-09-29 11:19:00	2014-10-06 09:59:00	Training	3.13266	2.14957
19_P4_GT.png	2014-07-16 07:30:00	2014-07-18 07:44:00	Training	7.51857	7.55325
3_P4_ CP.png	2014-04-30 07:30:00	2014-05-02 07:44:00	Training	10.5041	10.1531
13_P6_ASU.png	2014-05-16 07:30:00	2014-05-19 07:30:00	Training	12.1518	12.5097
7_P4_ASU.png	2014-05-02 07:15:00	2014-05-05 07:30:00	Training	8.52826	8.03922
11_P1_ CP.png	2014-10-13 08:25:00	2014-10-22 07:15:00	Training	6.30779	6.55496
34_P3_FA.png	2015-01-14 08:00:00	2015-01-16 08:00:00	Training	6.10604	5.68083
17_P3_GT.png	2014-10-13 07:44:00	2014-10-20 08:00:00	Training	5.45975	5.3223
3_P6_ASU.png	2014-04-23 07:15:00	2014-04-25 07:15:00	Training	10.7255	10.3042
4_P2_CELL.png	2014-05-05 07:30:00	2014-05-07 07:30:00	Training	5.73722	5.21213
10_P6_GT.png	2014-05-19 09:00:00	2014-05-21 07:30:00	Training	10.2296	9.7769
18_P6_GT.png	2014-07-14 07:30:00	2014-07-16 07:30:00	Training	5.07847	3.895
3_P8_ASU.png	2015-01-16 07:30:00	2015-01-21 08:29:00	Training	4.42309	4.4453
11_P3_GT.png	2014-07-21 07:44:00	2014-07-23 07:44:00	Training	6.76869	5.54191
7_P3_GT.png	2014-07-11 07:44:00	2014-07-14 07:30:00	Training	4.64552	4.4898
25_P6_ASU.png	2014-07-11 07:44:00	2014-07-14 07:44:00	Training	12.6906	12.7899
5_P5_CELL.png	2014-05-07 07:30:00	2014-05-09 07:30:00	Training	10.7131	10.482
0_P2_FA.png	2014-04-21 08:00:00	2014-04-28 08:00:00	Training	12.029	11.7772
5_P6_CELL.png	2014-06-23 07:40:00	2014-06-30 07:30:00	Training	11.2521	10.7756
15_P6_ASU.png	2014-05-21 07:30:00	2014-05-23 07:44:00	Training	15.8858	15.4572
32_P5_GT.png	2014-10-15 07:50:00	2014-10-17 07:44:00	Training	6.51624	4.71967
28_P5_ CP.png	2014-10-06 08:15:00	2014-10-08 11:39:00	Training	9.38515	9.20642
3_P2_GT.png	2014-05-16 08:00:00	2014-05-23 07:44:00	Training	9.22908	9.52785
33_P4_GT.png	2014-10-17 07:44:00	2014-10-20 08:00:00	Training	5.16356	4.32361
1_P4_ASU.png	2014-04-18 07:30:00	2014-04-21 07:15:00	Training	7.53258	7.05215
1_P6_ASU.png	2014-04-18 07:30:00	2014-04-21 07:15:00	Training	6.64298	6.34921
21_P4_FA.png	2014-10-10 08:00:00	2014-10-13 00:00:00	Training	6.69497	4.92414
32_P6_ASU.png	2014-10-01 09:14:00	2014-10-03 09:00:00	Training	6.1587	5.82648
22_P5_ CP.png	2014-07-16 07:40:00	2014-07-18 07:30:00	Training	13.5413	13.5282
4_P5_CELL.png	2014-05-05 07:30:00	2014-05-07 07:30:00	Training	7.66157	7.14811
14_P3_ CP.png	2014-07-16 07:40:00	2014-07-18 07:30:00	Training	13.223	14.1224
8_P3_FA.png	2014-05-12 08:00:00	2014-05-14 08:00:00	Training	12.9841	12.937
23_P5_CELL.png	2015-01-05 07:30:00	2015-01-19 07:30:00	Training	4.68265	4.39563
11_P6_ASU.png	2014-05-12 07:30:00	2014-05-14 07:44:00	Training	21.9191	21.4013
27_P2_CELL.png	2014-10-08 07:40:00	2014-10-10 07:40:00	Training	13.3274	13.1818
13_P2_ASU.png	2014-05-16 07:30:00	2014-05-19 07:30:00	Training	12.2261	12.2928
15_P2_ASU.png	2014-05-21 07:30:00	2014-05-23 07:44:00	Training	14.0425	14.0814
6_P4_GT.png	2014-05-09 07:44:00	2014-05-12 07:44:00	Training	8.51779	8.30955
10_P1_ASU.png	2014-09-22 07:30:00	2014-09-29 11:19:00	Training	3.94493	1.95996
6_P1_FA.png	2014-05-05 07:44:00	2014-05-07 08:00:00	Training	9.7669	9.2646
2_P8_ASU.png	2015-01-07 07:30:00	2015-01-16 07:30:00	Training	2.84647	2.95698
28_P4_CELL.png	2015-01-02 07:30:00	2015-01-05 07:30:00	Training	9.63729	9.32655
6_P6_CELL.png	2014-06-30 07:30:00	2014-07-07 07:30:00	Training	11.4116	11.062
20_P3_ASU.png	2014-12-31 07:30:00	2015-01-07 07:30:00	Training	2.26961	1.85941
3_P5_ CP.png	2014-04-30 07:30:00	2014-05-02 07:44:00	Training	9.62427	9.3168
2_P4_FA.png	2014-05-05 07:44:00	2014-05-12 08:00:00	Training	10.7503	10.2821
39_P4_ASU.png	2014-12-31 07:30:00	2015-01-02 07:30:00	Training	8.27913	7.83989
15_P6_GT.png	2014-07-07 08:00:00	2014-07-09 07:44:00	Training	10.9016	11.0192
21_P3_FA.png	2014-06-30 08:00:00	2014-07-02 08:15:00	Training	12.274	12.402
10_P2_CELL.png	2014-05-23 07:30:00	2014-05-26 07:40:00	Training	6.76531	5.25279
5_P5_GT.png	2014-05-07 08:15:00	2014-05-09 07:44:00	Training	10.5956	10.3442
21_P6_ CP.png	2014-07-14 07:40:00	2014-07-16 07:40:00	Training	23.8877	25.869
26_P1_FA.png	2014-10-15 08:00:00	2014-10-20 08:00:00	Training	4.42593	3.60761
25_P3_CELL.png	2015-01-09 07:30:00	2015-01-12 07:30:00	Training	6.95593	6.36987
12_P5_CELL.png	2014-06-27 07:30:00	2014-06-30 07:30:00	Training	12.3507	11.6663
13_P3_ASU.png	2014-07-09 07:30:00	2014-07-11 07:44:00	Training	11.4979	11.2894
29_P2_ASU.png	2014-10-10 09:10:00	2014-10-13 10:30:00	Training	5.00724	3.62078
1_P2_FA.png	2014-04-28 08:00:00	2014-05-05 07:44:00	Training	9.49053	9.75147
10_P1_GT.png	2014-10-06 07:44:00	2014-10-13 07:44:00	Training	6.96004	6.54178
19_P6_ASU.png	2014-06-27 07:30:00	2014-06-30 07:30:00	Training	11.8568	11.2194
18_P2_CELL.png	2014-07-09 07:30:00	2014-07-14 07:30:00	Training	6.6879	6.31061
14_P4_ASU.png	2014-05-19 07:30:00	2014-05-21 07:30:00	Training	18.3091	18.0148
20_P6_GT.png	2014-07-18 07:44:00	2014-07-21 07:44:00	Training	7.85818	6.77755
30_P4_ CP.png	2014-10-10 07:25:00	2014-10-13 08:25:00	Training	6.89997	6.40207
2_P1_GT.png	2014-05-09 07:44:00	2014-05-16 08:00:00	Training	8.1654	8.48024
29_P5_ CP.png	2014-10-08 11:39:00	2014-10-10 07:25:00	Training	8.75688	8.0871
14_P3_CELL.png	2014-09-29 07:40:00	2014-10-01 07:40:00	Training	9.04911	8.59454
2_P2_GT.png	2014-05-09 07:44:00	2014-05-16 08:00:00	Training	9.11223	9.39493
0_P1_CELL.png	2014-04-25 07:30:00	2014-05-02 07:30:00	Training	9.91335	9.47562
3_P6_ CP.png	2014-04-30 07:30:00	2014-05-02 07:44:00	Training	9.97364	9.64726
4_P6_GT.png	2014-05-05 07:44:00	2014-05-07 08:15:00	Training	11.2147	10.6173
31_P6_ASU.png	2014-09-29 11:19:00	2014-10-01 09:14:00	Training	6.82773	6.31423
4_P5_ASU.png	2014-05-14 07:44:00	2014-05-21 07:30:00	Training	13.6507	13.8994
17_P4_CELL.png	2014-07-02 07:30:00	2014-07-04 07:30:00	Training	13.5274	13.3111
1_P2_ASU.png	2014-04-18 07:30:00	2014-04-21 07:15:00	Training	7.05607	6.9161
7_P3_ASU.png	2014-06-25 07:30:00	2014-06-27 07:30:00	Training	15.8842	15.7411
22_P2_CELL.png	2014-09-26 07:40:00	2014-09-29 07:40:00	Training	6.53312	6.20664
10_P4_ASU.png	2014-05-09 07:15:00	2014-05-12 07:30:00	Training	8.91139	8.53463
21_P2_CELL.png	2014-09-24 07:40:00	2014-09-26 07:40:00	Training	14.4714	16.1071
40_P5_FA.png	2015-01-14 08:00:00	2015-01-16 08:00:00	Training	7.07394	6.52539
13_P5_CELL.png	2014-06-30 07:30:00	2014-07-02 07:30:00	Training	14.1212	14.1449
21_P6_GT.png	2014-07-21 07:44:00	2014-07-23 07:44:00	Training	7.14802	6.78588
6_P3_ASU.png	2014-06-23 07:30:00	2014-06-25 07:30:00	Training	22.0255	23.537
1_P4_FA.png	2014-04-28 08:00:00	2014-05-05 07:44:00	Training	9.86215	9.94343
10_P3_GT.png	2014-07-18 07:44:00	2014-07-21 07:44:00	Training	5.95755	6.24762
2_P4_GT.png	2014-04-30 07:44:00	2014-05-02 07:44:00	Training	8.93002	8.89757
8_P5_ASU.png	2014-06-27 07:30:00	2014-06-30 07:30:00	Training	12.8899	13.0837
22_P3_FA.png	2014-07-02 08:15:00	2014-07-04 08:00:00	Training	9.12253	8.80155
2_P5_ASU.png	2014-04-30 07:30:00	2014-05-07 07:15:00	Training	12.3841	12.3951
12_P1_CELL.png	2014-10-03 07:40:00	2014-10-06 09:40:00	Training	5.56019	5.09966
4_P4_ CP.png	2014-05-02 07:44:00	2014-05-05 08:00:00	Training	7.29952	7.59946
32_P4_GT.png	2014-10-15 07:50:00	2014-10-17 07:44:00	Training	6.84963	5.02526
1_P5_GT.png	2014-04-28 07:44:00	2014-04-30 07:44:00	Training	9.94475	9.55853
6_P2_ASU.png	2014-04-30 07:30:00	2014-05-02 07:15:00	Training	10.6691	10.3582
9_P5_FA.png	2014-05-14 08:00:00	2014-05-16 07:44:00	Training	21.0604	21.69
17_P5_ASU.png	2014-09-22 07:30:00	2014-09-29 11:19:00	Training	2.89176	2.17627
22_P3_ASU.png	2015-01-16 07:30:00	2015-01-21 08:29:00	Training	4.88486	4.53808
7_P1_FA.png	2014-05-07 08:00:00	2014-05-09 07:44:00	Training	10.0771	8.83171
25_P1_FA.png	2014-10-10 08:00:00	2014-10-15 08:00:00	Training	2.41492	2.05579
26_P6_ASU.png	2014-07-14 07:44:00	2014-07-18 07:30:00	Training	9.57947	9.767
0_P2_CELL.png	2014-04-25 07:30:00	2014-04-28 07:30:00	Training	6.19866	5.73454
6_P5_GT.png	2014-05-09 07:44:00	2014-05-12 07:44:00	Training	8.30645	8.25904
21_P2_ASU.png	2014-09-22 07:30:00	2014-09-24 07:44:00	Training	17.5147	18.4616
34_P5_GT.png	2014-10-20 08:00:00	2014-10-22 08:00:00	Training	9.47034	10.4127
19_P5_ASU.png	2014-10-06 09:59:00	2014-10-13 10:30:00	Training	4.17625	1.83362
0_P5_FA.png	2014-04-21 08:00:00	2014-04-23 07:44:00	Training	9.97277	9.64423
8_P2_CELL.png	2014-05-19 07:30:00	2014-05-21 07:30:00	Training	9.07854	7.77511
21_P5_ CP.png	2014-07-14 07:40:00	2014-07-16 07:40:00	Training	23.6356	23.4692
26_P2_ASU.png	2014-10-03 09:00:00	2014-10-06 09:59:00	Training	4.61495	4.20119
8_P4_ASU.png	2014-05-05 07:30:00	2014-05-07 07:15:00	Training	12.5124	12.607
0_P4_ CP.png	2014-04-23 07:30:00	2014-04-25 07:30:00	Training	10.5588	10.2703
38_P5_FA.png	2015-01-05 08:00:00	2015-01-07 08:00:00	Training	6.54537	6.1427
6_P6_GT.png	2014-05-09 07:44:00	2014-05-12 07:44:00	Training	7.57511	8.28429
11_P2_GT.png	2014-10-13 07:44:00	2014-10-20 08:00:00	Training	5.81794	5.42652
23_P2_CELL.png	2014-09-29 07:40:00	2014-10-01 07:40:00	Training	9.54212	9.44464
2_P5_CELL.png	2014-04-30 07:30:00	2014-05-02 07:30:00	Training	9.14013	8.91791
32_P1_FA.png	2015-01-05 08:00:00	2015-01-07 08:00:00	Training	7.65039	7.59549
0_P3_ CP.png	2014-04-23 07:30:00	2014-04-30 07:30:00	Training	9.42884	9.91008
4_P5_GT.png	2014-05-05 07:44:00	2014-05-07 08:15:00	Training	10.7721	10.8689
11_P2_FA.png	2014-09-26 08:00:00	2014-09-29 08:00:00	Training	9.52451	9.26328
20_P4_ASU.png	2014-06-30 07:30:00	2014-07-02 07:44:00	Training	13.7759	11.8721
19_P6_ CP.png	2014-07-09 07:30:00	2014-07-11 07:30:00	Training	12.1213	11.9346
41_P4_ASU.png	2015-01-07 07:30:00	2015-01-16 07:30:00	Training	2.9175	2.94407
5_P5_ CP.png	2014-05-05 08:00:00	2014-05-07 07:17:00	Training	10.6095	10.3106
0_P6_ CP.png	2014-04-23 07:30:00	2014-04-25 07:30:00	Training	11.5853	11.4296
1_P2_ CP.png	2014-04-30 07:30:00	2014-05-07 07:17:00	Training	13.4667	12.5504
28_P6_ASU.png	2014-09-22 07:30:00	2014-09-24 07:44:00	Training	15.8353	17.6018
11_P5_ CP.png	2014-05-19 07:44:00	2014-05-21 07:30:00	Training	8.60675	8.70019
5_P2_GT.png	2014-07-07 08:00:00	2014-07-14 07:30:00	Training	5.76686	5.52495
0_P3_GT.png	2014-04-25 07:30:00	2014-05-02 07:44:00	Training	10.5309	10.8353
9_P2_ASU.png	2014-05-07 07:15:00	2014-05-09 07:15:00	Training	11.4137	11.355
6_P4_ CP.png	2014-05-07 07:17:00	2014-05-09 07:30:00	Training	8.75583	7.64283
20_P3_CELL.png	2014-12-29 07:30:00	2014-12-31 07:30:00	Training	12.507	13.8294
3_P2_CELL.png	2014-05-02 07:30:00	2014-05-05 07:30:00	Training	3.69057	3.23172
26_P3_ CP.png	2014-10-22 07:15:00	2014-10-24 07:20:00	Training	6.17159	5.96792
21_P5_GT.png	2014-07-21 07:44:00	2014-07-23 07:44:00	Training	7.57916	6.16898
31_P5_GT.png	2014-10-13 07:44:00	2014-10-15 07:50:00	Training	10.289	10.3586
10_P2_ASU.png	2014-05-09 07:15:00	2014-05-12 07:30:00	Training	8.76851	8.39952
1_P1_ CP.png	2014-04-30 07:30:00	2014-05-07 07:17:00	Training	12.5182	11.9924
6_P5_CELL.png	2014-05-09 07:30:00	2014-05-14 07:30:00	Training	4.04083	3.69044
6_P6_ASU.png	2014-04-30 07:30:00	2014-05-02 07:15:00	Training	9.08927	8.55231
17_P3_CELL.png	2014-10-06 09:40:00	2014-10-08 07:40:00	Training	10.8892	10.8824
21_P3_CELL.png	2014-12-31 07:30:00	2015-01-02 07:30:00	Training	10.7499	10.8754
12_P4_ASU.png	2014-05-14 07:44:00	2014-05-16 07:30:00	Training	16.9666	16.4641
11_P1_ASU.png	2014-09-29 11:19:00	2014-10-06 09:59:00	Training	3.9572	2.07929
15_P5_CELL.png	2014-07-04 07:30:00	2014-07-07 07:30:00	Training	11.9258	11.6956
25_P5_GT.png	2014-09-29 07:44:00	2014-10-01 07:44:00	Training	16.2108	14.4395
7_P1_ CP.png	2014-07-09 07:30:00	2014-07-16 07:40:00	Training	11.0422	11.1367
8_P4_ CP.png	2014-05-12 07:30:00	2014-05-14 07:40:00	Training	18.2454	17.2737
11_P5_GT.png	2014-05-21 07:30:00	2014-05-23 07:44:00	Training	10.5704	10.4917
7_P4_ CP.png	2014-05-09 07:30:00	2014-05-12 07:30:00	Training	5.45693	4.57589
22_P5_ASU.png	2015-01-07 07:30:00	2015-01-16 07:30:00	Training	4.25148	4.38705
22_P3_CELL.png	2015-01-02 07:30:00	2015-01-05 07:30:00	Training	8.19832	7.75963
10_P1_ CP.png	2014-10-06 08:15:00	2014-10-13 08:25:00	Training	6.25022	5.69809
3_P6_GT.png	2014-05-02 07:44:00	2014-05-05 07:44:00	Training	7.11562	6.86045
16_P5_GT.png	2014-07-09 07:44:00	2014-07-11 07:44:00	Training	8.3343	7.97222
13_P4_ CP.png	2014-06-25 07:30:00	2014-06-27 07:20:00	Training	17.6644	18.95
13_P2_CELL.png	2014-06-23 07:40:00	2014-06-25 07:30:00	Training	15.6159	15.9837
3_P1_ CP.png	2014-05-14 07:40:00	2014-05-21 07:30:00	Training	8.6914	8.21425
11_P6_GT.png	2014-05-21 07:30:00	2014-05-23 07:44:00	Training	11.775	11.3782
12_P6_CELL.png	2015-01-05 07:30:00	2015-01-19 07:30:00	Training	3.95254	3.75695
11_P4_CELL.png	2014-05-26 07:40:00	2014-05-28 07:30:00	Training	10.2923	9.97839
3_P2_ CP.png	2014-05-14 07:40:00	2014-05-21 07:30:00	Training	11.0892	10.996
13_P3_ CP.png	2014-07-14 07:40:00	2014-07-16 07:40:00	Training	14.7372	13.8158
8_P1_ASU.png	2014-07-07 07:30:00	2014-07-14 07:44:00	Training	12.5306	11.9667
9_P2_ CP.png	2014-09-29 07:30:00	2014-10-06 08:15:00	Training	8.58129	8.04092
2_P3_ CP.png	2014-05-07 07:17:00	2014-05-14 07:40:00	Training	9.44845	8.87756
22_P2_ASU.png	2014-09-24 07:44:00	2014-09-26 07:44:00	Training	16.1979	16.88
5_P2_ CP.png	2014-06-25 07:30:00	2014-07-02 07:34:00	Training	11.3707	11.1509
22_P6_ASU.png	2014-07-04 07:30:00	2014-07-07 07:30:00	Training	12.1094	11.9854
14_P4_CELL.png	2014-06-25 07:30:00	2014-06-27 07:30:00	Training	14.599	15.5545
22_P5_CELL.png	2014-12-29 07:30:00	2015-01-05 07:30:00	Training	8.20799	7.67386
25_P6_FA.png	2015-01-07 08:00:00	2015-01-14 08:00:00	Training	4.8948	4.68085
3_P6_CELL.png	2014-05-16 07:30:00	2014-05-23 07:30:00	Training	8.58867	7.96052
25_P4_ASU.png	2014-07-11 07:44:00	2014-07-14 07:44:00	Training	13.7389	13.4136
17_P4_ CP.png	2014-07-04 07:30:00	2014-07-07 07:50:00	Training	10.8825	10.1806
9_P2_CELL.png	2014-05-21 07:30:00	2014-05-23 07:30:00	Training	10.9722	10.8611
18_P4_ASU.png	2014-06-25 07:30:00	2014-06-27 07:30:00	Training	14.8974	14.9683
13_P2_ CP.png	2015-01-07 07:44:00	2015-01-20 07:34:00	Training	4.56052	4.436
34_P6_GT.png	2014-10-20 08:00:00	2014-10-22 08:00:00	Training	9.29101	10.128
21_P4_CELL.png	2014-07-14 07:30:00	2014-07-16 07:30:00	Training	12.6728	12.6501
14_P4_ CP.png	2014-06-27 07:20:00	2014-06-30 07:40:00	Training	11.1476	11.4734
14_P4_FA.png	2014-07-04 08:00:00	2014-07-09 08:00:00	Training	4.32218	3.74528
20_P3_FA.png	2014-06-27 08:00:00	2014-06-30 08:00:00	Training	9.88401	10.0173
8_P6_ CP.png	2014-05-12 07:30:00	2014-05-14 07:40:00	Training	10.2974	9.36783
10_P6_ CP.png	2014-05-16 08:00:00	2014-05-19 07:44:00	Training	7.38259	7.16336
10_P1_CELL.png	2014-09-29 07:40:00	2014-10-01 07:40:00	Training	10.4439	9.26161
25_P6_ CP.png	2014-09-29 07:30:00	2014-10-01 07:40:00	Training	13.7548	14.2882
39_P5_FA.png	2015-01-07 08:00:00	2015-01-14 08:00:00	Training	2.72294	2.2047
0_P1_FA.png	2014-04-21 08:00:00	2014-04-23 07:44:00	Training	10.9911	11.0011
6_P6_ CP.png	2014-05-07 07:17:00	2014-05-09 07:30:00	Training	9.26003	8.70841
4_P5_ CP.png	2014-05-02 07:44:00	2014-05-05 08:00:00	Training	7.25122	7.06512
17_P2_CELL.png	2014-07-07 07:30:00	2014-07-09 07:30:00	Training	13.9588	13.8192
22_P4_ASU.png	2014-07-04 07:30:00	2014-07-07 07:30:00	Training	10.709	11.0725
16_P1_CELL.png	2014-10-13 07:40:00	2014-10-15 07:40:00	Training	9.3858	8.1091
6_P5_ CP.png	2014-05-07 07:17:00	2014-05-09 07:30:00	Training	9.13861	8.66795
18_P2_ASU.png	2014-06-30 07:30:00	2014-07-07 07:30:00	Training	16.1485	15.253
23_P5_ CP.png	2014-07-18 07:30:00	2014-07-21 08:29:00	Training	9.00204	8.89359
8_P2_ASU.png	2014-05-05 07:30:00	2014-05-07 07:15:00	Training	12.2235	12.2663
1_P7_ASU.png	2015-01-07 07:30:00	2015-01-16 07:30:00	Training	4.18679	4.57105
6_P2_GT.png	2014-07-14 07:30:00	2014-07-21 07:44:00	Training	8.07939	7.52592
32_P6_GT.png	2014-10-15 07:50:00	2014-10-17 07:44:00	Training	6.18807	5.6636
16_P3_ASU.png	2014-09-22 07:30:00	2014-09-29 11:19:00	Training	3.09823	2.02551
36_P4_ CP.png	2015-01-07 07:44:00	2015-01-20 07:34:00	Training	3.48106	3.03344
11_P2_CELL.png	2014-05-26 07:40:00	2014-05-28 07:30:00	Training	8.51487	7.176
3_P3_GT.png	2014-05-16 08:00:00	2014-05-23 07:44:00	Training	8.73006	9.30259
42_P6_ASU.png	2015-01-07 07:30:00	2015-01-16 07:30:00	Training	3.08518	2.86659
17_P4_GT.png	2014-07-11 07:44:00	2014-07-14 07:30:00	Training	5.07405	4.89796
23_P3_ CP.png	2014-10-13 08:25:00	2014-10-15 07:30:00	Training	8.5828	7.92701
35_P4_ASU.png	2014-10-10 09:10:00	2014-10-13 10:30:00	Training	4.40816	3.5276
34_P4_ CP.png	2014-10-22 07:15:00	2014-10-24 07:20:00	Training	7.24266	5.53118
19_P6_GT.png	2014-07-16 07:30:00	2014-07-18 07:44:00	Training	6.54108	6.42026
27_P4_FA.png	2014-12-31 08:00:00	2015-01-07 08:00:00	Training	6.43878	5.80899
24_P6_ASU.png	2014-07-09 07:30:00	2014-07-11 07:44:00	Training	16.2052	15.8821
18_P5_CELL.png	2014-07-14 07:30:00	2014-07-16 07:30:00	Training	13.8508	13.8042
5_P4_ASU.png	2014-04-28 07:15:00	2014-04-30 07:30:00	Training	11.6558	10.8915
22_P6_GT.png	2014-07-23 07:44:00	2014-07-25 07:30:00	Training	7.90036	7.29843
5_P1_FA.png	2014-05-02 08:00:00	2014-05-05 07:44:00	Training	8.95045	8.18395
2_P4_ASU.png	2014-04-21 07:15:00	2014-04-23 07:15:00	Training	10.8836	9.69411
17_P6_GT.png	2014-07-11 07:44:00	2014-07-14 07:30:00	Training	4.00356	3.90476
33_P3_FA.png	2015-01-07 08:00:00	2015-01-14 08:00:00	Training	4.50932	3.81531
9_P6_ASU.png	2014-05-07 07:15:00	2014-05-09 07:15:00	Training	11.2502	10.9144
12_P6_GT.png	2014-05-23 07:44:00	2014-05-26 07:30:00	Training	7.45796	7.37633
17_P2_FA.png	2015-01-07 08:00:00	2015-01-14 08:00:00	Training	2.72294	3.24817
22_P5_GT.png	2014-07-23 07:44:00	2014-07-25 07:30:00	Training	6.09087	4.93717
17_P5_GT.png	2014-07-11 07:44:00	2014-07-14 07:30:00	Training	3.95755	4.06349
6_P1_GT.png	2014-07-14 07:30:00	2014-07-21 07:44:00	Training	5.64695	5.61636
20_P4_CELL.png	2014-07-09 07:30:00	2014-07-14 07:30:00	Training	6.12614	5.99446
21_P4_ASU.png	2014-07-02 07:44:00	2014-07-04 07:30:00	Training	8.09495	7.64597
27_P1_FA.png	2014-10-20 08:00:00	2014-10-22 08:00:00	Training	7.47148	5.70594
1_P6_FA.png	2014-04-28 08:00:00	2014-05-05 07:44:00	Training	9.80254	9.51435
9_P6_GT.png	2014-05-16 08:00:00	2014-05-19 09:00:00	Training	5.38253	4.81409
28_P4_ASU.png	2014-09-24 07:44:00	2014-09-26 07:44:00	Training	16.5077	16.1682
8_P6_ASU.png	2014-05-05 07:30:00	2014-05-07 07:15:00	Training	9.98268	9.60858
44_P6_ASU.png	2015-01-21 08:29:00	2015-01-23 07:44:00	Training	7.59666	7.62358
0_P4_FA.png	2014-04-21 08:00:00	2014-04-28 08:00:00	Training	11.7491	12.3279
0_P6_GT.png	2014-04-25 07:30:00	2014-04-28 07:44:00	Training	6.72507	6.80068
15_P3_CELL.png	2014-10-01 07:40:00	2014-10-03 07:40:00	Training	10.1572	9.87356
7_P5_ CP.png	2014-05-09 07:30:00	2014-05-12 07:30:00	Training	7.00981	6.79072
2_P1_ CP.png	2014-05-07 07:17:00	2014-05-14 07:40:00	Training	8.57549	9.3527
2_P3_FA.png	2014-04-25 07:44:00	2014-04-28 08:00:00	Training	7.43439	7.21323
29_P4_ASU.png	2014-09-26 07:44:00	2014-09-29 11:19:00	Training	4.50677	4.04352
3_P3_ASU.png	2014-05-07 07:15:00	2014-05-14 07:44:00	Training	12.7916	12.8691
13_P6_GT.png	2014-05-26 07:30:00	2014-05-28 07:44:00	Training	12.1778	12.2605
5_P6_ CP.png	2014-05-05 08:00:00	2014-05-07 07:17:00	Training	10.266	9.9412
9_P5_GT.png	2014-05-16 08:00:00	2014-05-19 09:00:00	Training	4.91972	4.77397
24_P4_ASU.png	2014-07-09 07:30:00	2014-07-11 07:44:00	Training	10.923	10.8767
10_P5_ASU.png	2014-07-02 07:44:00	2014-07-04 07:30:00	Training	10.558	10.0175
13_P4_ASU.png	2014-05-16 07:30:00	2014-05-19 07:30:00	Training	12.4663	11.8228
31_P2_CELL.png	2014-12-29 07:30:00	2015-01-05 07:30:00	Training	8.64047	8.03614
15_P1_CELL.png	2014-10-10 07:40:00	2014-10-13 07:40:00	Training	8.92169	8.45589
42_P4_ASU.png	2015-01-16 07:30:00	2015-01-21 08:29:00	Training	4.74945	4.68733
3_P1_ASU.png	2014-05-07 07:15:00	2014-05-14 07:44:00	Training	12.6543	12.5736
21_P6_ASU.png	2014-07-02 07:44:00	2014-07-04 07:30:00	Training	12.8428	12.7978
21_P5_ASU.png	2014-12-31 07:30:00	2015-01-07 07:30:00	Training	2.75084	2.03373
26_P2_CELL.png	2014-10-06 09:40:00	2014-10-08 07:40:00	Training	12.6797	13.5244
7_P3_ CP.png	2014-06-30 07:40:00	2014-07-02 07:34:00	Training	14.6273	14.7847
2_P4_ CP.png	2014-04-28 08:00:00	2014-04-30 07:30:00	Training	9.90882	9.8857
9_P4_CELL.png	2014-05-21 07:30:00	2014-05-23 07:30:00	Training	12.4455	11.5039
14_P5_CELL.png	2014-07-02 07:30:00	2014-07-04 07:30:00	Training	13.3769	13.2581
0_P5_GT.png	2014-04-25 07:30:00	2014-04-28 07:44:00	Training	6.39054	5.20185
23_P3_CELL.png	2015-01-05 07:30:00	2015-01-07 07:30:00	Training	8.67199	8.61562
36_P5_FA.png	2014-12-31 08:00:00	2015-01-02 08:00:00	Training	9.84784	8.87118
25_P5_ CP.png	2014-09-29 07:30:00	2014-10-01 07:40:00	Training	13.3204	14.5415
20_P5_GT.png	2014-07-18 07:44:00	2014-07-21 07:44:00	Training	8.18272	7.71888
4_P3_ASU.png	2014-05-14 07:44:00	2014-05-21 07:30:00	Training	13.9834	13.6521
30_P5_FA.png	2014-09-29 08:00:00	2014-10-08 08:00:00	Training	7.57119	4.45161
31_P1_FA.png	2015-01-02 08:00:00	2015-01-05 08:00:00	Training	4.80002	3.974
16_P3_CELL.png	2014-10-03 07:40:00	2014-10-06 09:40:00	Training	5.32775	4.20865
14_P2_CELL.png	2014-06-25 07:30:00	2014-06-27 07:30:00	Training	13.5326	13.2542
35_P6_ASU.png	2014-10-08 09:10:00	2014-10-10 09:10:00	Training	5.0917	4.55556
11_P6_CELL.png	2014-12-29 07:30:00	2015-01-05 07:30:00	Training	8.07438	7.74871
1_P5_ CP.png	2014-04-25 07:30:00	2014-04-28 08:00:00	Training	7.04123	6.55923
33_P6_ASU.png	2014-10-03 09:00:00	2014-10-06 09:59:00	Training	5.30041	4.74277
5_P3_GT.png	2014-07-07 08:00:00	2014-07-09 07:44:00	Training	11.4347	11.5712
1_P1_GT.png	2014-05-02 07:44:00	2014-05-09 07:44:00	Training	9.33457	9.20989
4_P4_CELL.png	2014-05-05 07:30:00	2014-05-07 07:30:00	Training	8.22972	7.32707
20_P3_ CP.png	2014-10-06 08:15:00	2014-10-08 11:39:00	Training	9.1691	8.6449
8_P3_CELL.png	2014-07-07 07:30:00	2014-07-09 07:30:00	Training	14.6887	14.4049
10_P3_CELL.png	2014-07-14 07:30:00	2014-07-16 07:30:00	Training	12.3907	12.2244
0_P4_GT.png	2014-04-25 07:30:00	2014-04-28 07:44:00	Training	6.20604	6.06026
14_P6_ASU.png	2014-05-19 07:30:00	2014-05-21 07:30:00	Training	21.0548	19.5014
21_P6_FA.png	2014-10-08 08:00:00	2014-10-15 08:00:00	Training	7.28513	6.84359
6_P2_CELL.png	2014-05-09 07:30:00	2014-05-14 07:30:00	Training	2.87343	2.60938
2_P2_CELL.png	2014-04-30 07:30:00	2014-05-02 07:30:00	Training	9.41025	8.64095
4_P2_ASU.png	2014-04-25 07:15:00	2014-04-28 07:15:00	Training	8.10687	7.45701
20_P6_FA.png	2014-09-29 08:00:00	2014-10-08 08:00:00	Training	6.26879	6.40625
18_P5_ASU.png	2014-09-29 11:19:00	2014-10-06 09:59:00	Training	2.8012	2.96079
30_P4_ASU.png	2014-09-29 11:19:00	2014-10-01 09:14:00	Training	5.949	5.80399
33_P6_GT.png	2014-10-17 07:44:00	2014-10-20 08:00:00	Training	4.09416	3.51293
16_P2_FA.png	2014-12-31 08:00:00	2015-01-07 08:00:00	Training	5.81928	5.72758
23_P6_ CP.png	2014-07-18 07:30:00	2014-07-21 08:29:00	Training	9.29105	9.2238
24_P3_ CP.png	2014-10-15 07:30:00	2014-10-17 07:30:00	Training	8.43821	8.36788
6_P2_ CP.png	2014-07-02 07:34:00	2014-07-09 07:30:00	Training	11.9143	11.6503
16_P6_GT.png	2014-07-09 07:44:00	2014-07-11 07:44:00	Training	8.42002	8.01968
18_P1_CELL.png	2014-12-29 07:30:00	2014-12-31 07:30:00	Training	13.3629	13.6219
25_P6_GT.png	2014-09-29 07:44:00	2014-10-01 07:44:00	Training	14.8632	14.7445
28_P3_ CP.png	2015-01-07 07:44:00	2015-01-20 07:34:00	Training	4.14407	4.24524
1_P6_CELL.png	2014-05-02 07:30:00	2014-05-09 07:30:00	Training	9.62215	9.13097
1_P3_ASU.png	2014-04-23 07:15:00	2014-04-30 07:30:00	Training	10.3198	9.89245
7_P6_ASU.png	2014-05-02 07:15:00	2014-05-05 07:30:00	Training	6.74163	5.70852
23_P5_ASU.png	2015-01-16 07:30:00	2015-01-21 08:29:00	Training	4.92609	4.84061
30_P2_ASU.png	2014-10-13 10:30:00	2014-10-15 08:50:00	Training	5.69694	4.89851
12_P5_GT.png	2014-05-23 07:44:00	2014-05-26 07:30:00	Training	7.50352	7.78231
19_P1_FA.png	2014-07-02 08:15:00	2014-07-09 08:00:00	Training	4.97941	4.89284
40_P4_ASU.png	2015-01-02 07:30:00	2015-01-07 07:30:00	Training	3.46357	2.65741
24_P3_CELL.png	2015-01-07 07:30:00	2015-01-09 07:30:00	Training	6.54933	6.38278
12_P5_ASU.png	2014-07-07 07:30:00	2014-07-09 07:30:00	Training	15.3182	16.0665
22_P1_CELL.png	2015-01-07 07:30:00	2015-01-09 07:30:00	Training	6.79853	6.04349
5_P3_CELL.png	2014-06-25 07:30:00	2014-06-27 07:30:00	Training	13.9546	14.6131
10_P5_ CP.png	2014-05-16 08:00:00	2014-05-19 07:44:00	Training	8.41988	7.82978
7_P2_ASU.png	2014-05-02 07:15:00	2014-05-05 07:30:00	Training	9.03504	8.41078
2_P5_ CP.png	2014-04-28 08:00:00	2014-04-30 07:30:00	Training	10.7386	9.5652
13_P5_ CP.png	2014-06-25 07:30:00	2014-06-27 07:20:00	Training	17.0187	17.0099
0_P1_GT.png	2014-04-25 07:30:00	2014-05-02 07:44:00	Training	10.9513	10.7482
13_P5_ASU.png	2014-07-09 07:30:00	2014-07-11 07:44:00	Training	15.8361	15.5786
8_P5_CELL.png	2014-05-26 07:40:00	2014-05-28 07:30:00	Training	10.6719	11.4461
11_P6_ CP.png	2014-05-19 07:44:00	2014-05-21 07:30:00	Training	8.0919	7.74683
19_P5_GT.png	2014-07-16 07:30:00	2014-07-18 07:44:00	Training	8.39606	8.07254
25_P2_ASU.png	2014-10-01 09:14:00	2014-10-03 09:00:00	Training	5.9116	5.25405
17_P5_CELL.png	2014-07-09 07:30:00	2014-07-14 07:30:00	Training	6.73533	6.36256
1_P5_ASU.png	2014-04-23 07:15:00	2014-04-30 07:30:00	Training	9.90955	10.0955
11_P4_ CP.png	2014-05-19 07:44:00	2014-05-21 07:30:00	Training	8.38195	7.48242
23_P3_FA.png	2014-07-04 08:00:00	2014-07-09 08:00:00	Training	3.92363	2.77849
23_P6_ASU.png	2014-07-07 07:30:00	2014-07-09 07:30:00	Training	18.5227	18.3036
22_P4_GT.png	2014-07-23 07:44:00	2014-07-25 07:30:00	Training	6.61267	6.36313
32_P6_ CP.png	2014-10-15 07:30:00	2014-10-17 07:30:00	Training	9.66703	8.73395
7_P6_ CP.png	2014-05-09 07:30:00	2014-05-12 07:30:00	Training	7.23712	6.20514
5_P1_GT.png	2014-07-07 08:00:00	2014-07-14 07:30:00	Training	5.87374	5.45501
5_P2_CELL.png	2014-05-07 07:30:00	2014-05-09 07:30:00	Training	13.4302	14.8628
24_P5_FA.png	2014-07-09 08:00:00	2014-07-11 08:00:00	Training	7.28696	6.15294
1_P2_CELL.png	2014-04-28 07:30:00	2014-04-30 07:30:00	Training	9.60073	9.2659
31_P4_ASU.png	2014-10-01 09:14:00	2014-10-03 09:00:00	Training	5.57965	5.43805
28_P2_ASU.png	2014-10-08 09:10:00	2014-10-10 09:10:00	Training	3.89501	3.74206
6_P4_CELL.png	2014-05-09 07:30:00	2014-05-14 07:30:00	Training	3.37563	3.31117
2_P2_ASU.png	2014-04-21 07:15:00	2014-04-23 07:15:00	Training	9.74592	9.69411
8_P6_GT.png	2014-05-14 07:44:00	2014-05-16 08:00:00	Training	12.9116	12.6045
1_P3_FA.png	2014-04-23 07:44:00	2014-04-25 07:44:00	Training	10.7749	9.45549
32_P3_FA.png	2015-01-05 08:00:00	2015-01-07 08:00:00	Training	7.47153	7.57544
30_P1_FA.png	2014-12-31 08:00:00	2015-01-02 08:00:00	Training	7.90506	7.74678
2_P6_GT.png	2014-04-30 07:44:00	2014-05-02 07:44:00	Training	9.35783	8.08408
36_P5_ CP.png	2015-01-07 07:44:00	2015-01-20 07:34:00	Training	2.81095	2.91344
33_P5_GT.png	2014-10-17 07:44:00	2014-10-20 08:00:00	Training	4.54318	4.1885
9_P1_CELL.png	2014-09-26 07:40:00	2014-09-29 07:40:00	Training	6.565	6.74385
33_P6_ CP.png	2014-10-17 07:30:00	2014-10-22 07:15:00	Training	6.89906	6.55543
19_P1_CELL.png	2014-12-31 07:30:00	2015-01-02 07:30:00	Training	11.1008	10.5652
13_P2_FA.png	2014-10-08 08:00:00	2014-10-15 08:00:00	Training	6.4626	6.8538
3_P2_ASU.png	2014-04-23 07:15:00	2014-04-25 07:15:00	Training	10.6956	10.4059
2_P1_ASU.png	2014-04-30 07:30:00	2014-05-07 07:15:00	Training	11.8419	11.8714
14_P5_ASU.png	2014-07-11 07:44:00	2014-07-14 07:44:00	Training	12.5049	12.4284
5_P1_ CP.png	2014-06-25 07:30:00	2014-07-02 07:34:00	Training	13.1166	12.8933
15_P4_GT.png	2014-07-07 08:00:00	2014-07-09 07:44:00	Training	14.5033	16.5084
34_P6_ASU.png	2014-10-06 09:59:00	2014-10-08 09:10:00	Training	6.2441	6.00202
16_P4_CELL.png	2014-06-30 07:30:00	2014-07-02 07:30:00	Training	14.5523	14.4669
0_P8_ASU.png	2014-12-31 07:30:00	2015-01-02 07:30:00	Training	7.16618	6.84554
4_P1_CELL.png	2014-06-23 07:40:00	2014-06-30 07:30:00	Training	12.1897	11.6256
25_P5_FA.png	2014-07-11 08:00:00	2014-07-14 08:00:00	Training	9.25597	9.64957
18_P3_FA.png	2014-06-23 08:00:00	2014-06-25 08:00:00	Training	14.6356	14.9356
33_P4_ CP.png	2014-10-17 07:30:00	2014-10-22 07:15:00	Training	6.79562	6.70673
8_P5_ CP.png	2014-05-12 07:30:00	2014-05-14 07:40:00	Training	10.7466	10.4879
15_P4_FA.png	2014-07-09 08:00:00	2014-07-14 08:00:00	Training	6.54488	6.71442
15_P3_ CP.png	2014-07-18 07:30:00	2014-07-21 08:29:00	Training	10.0463	9.79534
22_P6_FA.png	2014-10-15 08:00:00	2014-10-22 08:00:00	Training	7.48502	7.10858
15_P4_CELL.png	2014-06-27 07:30:00	2014-06-30 07:30:00	Training	12.3887	11.8611
8_P5_GT.png	2014-05-14 07:44:00	2014-05-16 08:00:00	Training	12.6376	12.3212
1_P3_ CP.png	2014-04-30 07:30:00	2014-05-07 07:17:00	Training	12.8386	12.5608
2_P3_GT.png	2014-05-09 07:44:00	2014-05-16 08:00:00	Training	9.76037	9.5922
43_P4_ASU.png	2015-01-21 08:29:00	2015-01-23 07:44:00	Training	7.1464	5.55757
1_P4_GT.png	2014-04-28 07:44:00	2014-04-30 07:44:00	Training	11.0712	11.0015
2_P1_FA.png	2014-04-25 07:44:00	2014-04-28 08:00:00	Training	7.99625	7.78791
6_P5_ASU.png	2014-06-23 07:30:00	2014-06-25 07:30:00	Training	22.1734	23.5235
4_P1_FA.png	2014-04-30 08:00:00	2014-05-02 08:00:00	Training	9.68017	9.60029
40_P6_ASU.png	2014-12-31 07:30:00	2015-01-02 07:30:00	Training	6.88576	6.78757
22_P3_ CP.png	2014-10-10 07:25:00	2014-10-13 08:25:00	Training	7.23432	6.9002
5_P4_CELL.png	2014-05-07 07:30:00	2014-05-09 07:30:00	Training	11.8782	11.3768
23_P5_FA.png	2014-07-04 08:00:00	2014-07-09 08:00:00	Training	4.20127	3.83187
24_P4_FA.png	2014-10-20 08:00:00	2014-10-22 08:00:00	Training	9.29105	8.92655
28_P2_CELL.png	2014-10-10 07:40:00	2014-10-13 07:40:00	Training	9.76707	9.72424
30_P4_CELL.png	2015-01-07 07:30:00	2015-01-09 07:30:00	Training	6.08627	5.09629
0_P2_ CP.png	2014-04-23 07:30:00	2014-04-30 07:30:00	Training	9.91541	9.64735
37_P4_ASU.png	2014-10-15 08:50:00	2014-10-17 10:30:00	Training	5.81115	4.79578
20_P6_ASU.png	2014-06-30 07:30:00	2014-07-02 07:44:00	Training	14.8034	15.619
4_P4_GT.png	2014-05-05 07:44:00	2014-05-07 08:15:00	Training	10.9203	10.8186
3_P4_ASU.png	2014-04-23 07:15:00	2014-04-25 07:15:00	Training	10.6578	10.4737
38_P6_ASU.png	2014-10-15 08:50:00	2014-10-17 10:30:00	Training	6.33042	5.81783
5_P4_ CP.png	2014-05-05 08:00:00	2014-05-07 07:17:00	Training	10.8903	10.1232
7_P6_GT.png	2014-05-12 07:44:00	2014-05-14 07:44:00	Training	10.4583	10.6045
2_P7_ASU.png	2015-01-16 07:30:00	2015-01-21 08:29:00	Training	5.01631	4.81641
0_P7_ASU.png	2014-12-31 07:30:00	2015-01-07 07:30:00	Training	2.74087	2.07247
7_P5_ASU.png	2014-06-25 07:30:00	2014-06-27 07:30:00	Training	17.1517	17.846
41_P6_ASU.png	2015-01-02 07:30:00	2015-01-07 07:30:00	Training	3.14243	2.5625
8_P5_FA.png	2014-05-12 08:00:00	2014-05-14 08:00:00	Training	13.7861	13.5829
30_P3_FA.png	2014-12-31 08:00:00	2015-01-02 08:00:00	Training	8.63249	9.19113
16_P4_ CP.png	2014-07-02 07:34:00	2014-07-04 07:30:00	Training	12.7503	12.9375
11_P2_ASU.png	2014-05-12 07:30:00	2014-05-14 07:44:00	Training	21.914	20.8793
12_P6_ASU.png	2014-05-14 07:44:00	2014-05-16 07:30:00	Training	16.7738	17.1183
10_P4_CELL.png	2014-05-23 07:30:00	2014-05-26 07:40:00	Training	7.91282	7.59084
2_P4_CELL.png	2014-04-30 07:30:00	2014-05-02 07:30:00	Training	9.54094	8.93201
27_P5_ CP.png	2014-10-03 07:30:00	2014-10-06 08:15:00	Test	7.97008	7.80952
8_P2_FA.png	2014-06-25 08:00:00	2014-07-02 08:15:00	Test	10.791	9.51346
1_P5_FA.png	2014-04-23 07:44:00	2014-04-25 07:44:00	Test	10.0708	9.42566
16_P6_FA.png	2014-07-11 08:00:00	2014-07-14 08:00:00	Test	8.13241	7.79568
15_P6_FA.png	2014-07-09 08:00:00	2014-07-11 08:00:00	Test	9.78785	9.59091
26_P4_CELL.png	2014-12-29 07:30:00	2014-12-31 07:30:00	Test	10.3912	15.337
16_P5_CELL.png	2014-07-07 07:30:00	2014-07-09 07:30:00	Test	13.3265	14.0916
20_P4_FA.png	2014-10-08 08:00:00	2014-10-10 08:00:00	Test	10.6279	11.7799
9_P2_FA.png	2014-07-02 08:15:00	2014-07-09 08:00:00	Test	5.94203	4.32771
31_P6_ CP.png	2014-10-13 08:25:00	2014-10-15 07:30:00	Test	10.6706	8.11016
33_P4_ASU.png	2014-10-06 09:59:00	2014-10-08 09:10:00	Test	6.82389	4.83414
3_P1_GT.png	2014-05-16 08:00:00	2014-05-23 07:44:00	Test	6.63493	9.2718
9_P5_ CP.png	2014-05-14 07:40:00	2014-05-16 08:00:00	Test	12.1654	10.5058
31_P4_GT.png	2014-10-13 07:44:00	2014-10-15 07:50:00	Test	9.08906	11.3641
21_P4_ CP.png	2014-07-14 07:40:00	2014-07-16 07:40:00	Test	16.3606	14.1664
2_P5_GT.png	2014-04-30 07:44:00	2014-05-02 07:44:00	Test	8.94279	9.60938
12_P3_GT.png	2014-07-23 07:44:00	2014-07-25 07:30:00	Test	7.87051	5.82648
9_P3_FA.png	2014-05-14 08:00:00	2014-05-16 07:44:00	Test	15.9331	19.7367
30_P6_ASU.png	2014-09-26 07:44:00	2014-09-29 11:19:00	Test	7.06441	4.7191
6_P5_FA.png	2014-05-07 08:00:00	2014-05-09 07:44:00	Test	10.6859	9.09176
31_P6_GT.png	2014-10-13 07:44:00	2014-10-15 07:50:00	Test	7.66211	12.0008
4_P1_ASU.png	2014-05-14 07:44:00	2014-05-21 07:30:00	Test	12.5002	14.2952
19_P2_ASU.png	2014-07-07 07:30:00	2014-07-14 07:44:00	Test	11.3801	12.0537
24_P2_ASU.png	2014-09-29 11:19:00	2014-10-01 09:14:00	Test	7.44304	6.18667
14_P6_ CP.png	2014-06-27 07:20:00	2014-06-30 07:40:00	Test	9.48946	9.52123
2_P6_ASU.png	2014-04-21 07:15:00	2014-04-23 07:15:00	Test	11.5667	9.0501
17_P4_ASU.png	2014-06-23 07:30:00	2014-06-25 07:30:00	Test	16.632	22.9676
22_P4_FA.png	2014-10-13 00:00:00	2014-10-15 08:00:00	Test	9.20409	4.67496
1_P8_ASU.png	2015-01-02 07:30:00	2015-01-07 07:30:00	Test	3.95564	2.60317
20_P6_ CP.png	2014-07-11 07:30:00	2014-07-14 07:40:00	Test	7.48492	8.97338
4_P8_ASU.png	2015-01-21 08:29:00	2015-01-23 07:44:00	Test	7.4887	8.94583
5_P6_ASU.png	2014-04-28 07:15:00	2014-04-30 07:30:00	Test	11.9343	10.2171
3_P5_ASU.png	2014-05-07 07:15:00	2014-05-14 07:44:00	Test	12.4012	12.8034
25_P4_GT.png	2014-09-29 07:44:00	2014-10-01 07:44:00	Test	11.8542	14.7445
20_P5_ CP.png	2014-07-11 07:30:00	2014-07-14 07:40:00	Test	8.64734	9.47903
9_P3_GT.png	2014-07-16 07:30:00	2014-07-18 07:44:00	Test	8.18369	5.96842
1_P1_FA.png	2014-04-23 07:44:00	2014-04-25 07:44:00	Test	11.5206	10.3248
4_P4_ASU.png	2014-04-25 07:15:00	2014-04-28 07:15:00	Test	8.67952	7.5022
13_P1_ CP.png	2015-01-07 07:44:00	2015-01-20 07:34:00	Test	3.44521	4.16306
5_P4_GT.png	2014-05-07 08:15:00	2014-05-09 07:44:00	Test	12.1847	10.6182
3_P5_CELL.png	2014-05-02 07:30:00	2014-05-05 07:30:00	Test	8.877	6.81238
13_P6_ CP.png	2014-06-25 07:30:00	2014-06-27 07:20:00	Test	14.8306	15.4503
19_P4_ASU.png	2014-06-27 07:30:00	2014-06-30 07:30:00	Test	10.8757	11.313
1_P4_ CP.png	2014-04-25 07:30:00	2014-04-28 08:00:00	Test	7.73468	6.61694
3_P1_FA.png	2014-04-28 08:00:00	2014-04-30 08:00:00	Test	11.2931	10.6633
2_P6_CELL.png	2014-05-09 07:30:00	2014-05-16 07:30:00	Test	6.71208	6.29431
22_P4_ CP.png	2014-07-16 07:40:00	2014-07-18 07:30:00	Test	14.6296	14.2898
11_P3_ASU.png	2014-07-04 07:30:00	2014-07-07 07:30:00	Test	10.396	11.6103
18_P4_GT.png	2014-07-14 07:30:00	2014-07-16 07:30:00	Test	7.05536	9.87905
23_P4_ASU.png	2014-07-07 07:30:00	2014-07-09 07:30:00	Test	15.5543	9.60938
18_P1_FA.png	2014-06-25 08:00:00	2014-07-02 08:15:00	Test	10.2179	9.28941
13_P1_CELL.png	2014-10-06 09:40:00	2014-10-08 07:40:00	Test	12.0784	14.6873
18_P3_ASU.png	2014-10-06 09:59:00	2014-10-13 10:30:00	Test	5.66731	1.52077
17_P6_ CP.png	2014-07-04 07:30:00	2014-07-07 07:50:00	Test	8.89619	8.56732
15_P5_ASU.png	2014-07-14 07:44:00	2014-07-18 07:30:00	Test	9.02198	9.86895
8_P1_FA.png	2014-05-09 07:44:00	2014-05-12 08:00:00	Test	8.63248	5.01161
12_P1_ASU.png	2014-10-06 09:59:00	2014-10-13 10:30:00	Test	5.12602	1.71195
5_P6_GT.png	2014-05-07 08:15:00	2014-05-09 07:44:00	Test	11.9706	10.8237
0_P6_CELL.png	2014-04-25 07:30:00	2014-05-02 07:30:00	Test	10.0313	9.31689
8_P1_CELL.png	2014-09-24 07:40:00	2014-09-26 07:40:00	Test	11.1152	12.888
7_P1_ASU.png	2014-06-30 07:30:00	2014-07-07 07:30:00	Test	12.7805	15.2966
19_P5_ CP.png	2014-07-09 07:30:00	2014-07-11 07:30:00	Test	12.6093	12.3095
6_P1_ASU.png	2014-06-23 07:30:00	2014-06-30 07:30:00	Test	13.0012	13.4226
9_P4_ASU.png	2014-05-07 07:15:00	2014-05-09 07:15:00	Test	12.3437	11.5923
9_P3_CELL.png	2014-07-09 07:30:00	2014-07-14 07:30:00	Test	6.20343	6.37352
10_P6_ASU.png	2014-05-09 07:15:00	2014-05-12 07:30:00	Test	10.1466	8.75982
6_P1_CELL.png	2014-07-07 07:30:00	2014-07-14 07:30:00	Test	9.12804	5.84608
25_P3_ CP.png	2014-10-17 07:30:00	2014-10-22 07:15:00	Test	5.41139	5.66068
6_P3_CELL.png	2014-06-27 07:30:00	2014-06-30 07:30:00	Test	9.68998	10.3971
14_P3_ASU.png	2014-07-11 07:44:00	2014-07-14 07:44:00	Test	11.5561	13.0972
14_P2_FA.png	2014-10-15 08:00:00	2014-10-22 08:00:00	Test	8.26899	5.68761
18_P5_ CP.png	2014-07-07 07:50:00	2014-07-09 07:30:00	Test	12.6972	13.4714
12_P2_ASU.png	2014-05-14 07:44:00	2014-05-16 07:30:00	Test	15.2766	16.355
9_P5_ASU.png	2014-06-30 07:30:00	2014-07-02 07:44:00	Test	15.0972	14.4051
36_P6_ CP.png	2015-01-07 07:44:00	2015-01-20 07:34:00	Test	6.67176	2.94162
9_P4_ CP.png	2014-05-14 07:40:00	2014-05-16 08:00:00	Test	11.1391	9.25698
6_P4_ASU.png	2014-04-30 07:30:00	2014-05-02 07:15:00	Test	12.7114	10.9033
18_P6_ CP.png	2014-07-07 07:50:00	2014-07-09 07:30:00	Test	12.4669	12.6144
29_P6_ASU.png	2014-09-24 07:44:00	2014-09-26 07:44:00	Test	14.1894	15.253
4_P6_ASU.png	2014-04-25 07:15:00	2014-04-28 07:15:00	Test	9.30851	7.27623
37_P6_ASU.png	2014-10-13 10:30:00	2014-10-15 08:50:00	Test	7.31827	5.95546
0_P4_CELL.png	2014-04-25 07:30:00	2014-04-28 07:30:00	Test	7.55637	5.51969
13_P3_CELL.png	2014-09-26 07:40:00	2014-09-29 07:40:00	Test	6.20994	5.54407
1_P3_GT.png	2014-05-02 07:44:00	2014-05-09 07:44:00	Test	9.98451	10.1687
21_P4_GT.png	2014-07-21 07:44:00	2014-07-23 07:44:00	Test	9.1289	6.05035
1_P6_GT.png	2014-04-28 07:44:00	2014-04-30 07:44:00	Test	9.97527	10.1178
34_P6_ CP.png	2014-10-22 07:15:00	2014-10-24 07:20:00	Test	10.0976	6.29815
2_P3_CELL.png	2014-05-16 07:30:00	2014-05-23 07:30:00	Test	8.90341	9.11942
11_P1_CELL.png	2014-10-01 07:40:00	2014-10-03 07:40:00	Test	11.368	10.3642
10_P3_ASU.png	2014-07-02 07:44:00	2014-07-04 07:30:00	Test	11.1264	8.37173
12_P3_CELL.png	2014-09-24 07:40:00	2014-09-26 07:40:00	Test	9.73592	8.54845
27_P4_ASU.png	2014-09-22 07:30:00	2014-09-24 07:44:00	Test	12.492	18.5122
8_P4_CELL.png	2014-05-19 07:30:00	2014-05-21 07:30:00	Test	11.716	7.48642
3_P4_CELL.png	2014-05-02 07:30:00	2014-05-05 07:30:00	Test	8.44924	6.77239
9_P1_FA.png	2014-05-12 08:00:00	2014-05-14 08:00:00	Test	12.0434	12.4822
31_P5_FA.png	2014-10-08 08:00:00	2014-10-10 08:00:00	Test	8.53246	9.65435
8_P3_ASU.png	2014-06-27 07:30:00	2014-06-30 07:30:00	Test	9.69024	10.9713
25_P2_CELL.png	2014-10-03 07:40:00	2014-10-06 09:40:00	Test	6.81979	4.78733
30_P5_ CP.png	2014-10-10 07:25:00	2014-10-13 08:25:00	Test	6.62474	6.1968
32_P4_ CP.png	2014-10-15 07:30:00	2014-10-17 07:30:00	Test	10.1174	9.17397
24_P4_CELL.png	2014-10-08 07:40:00	2014-10-15 07:40:00	Test	7.85881	7.45798
34_P4_GT.png	2014-10-20 08:00:00	2014-10-22 08:00:00	Test	9.06069	7.15873
28_P3_FA.png	2014-10-08 08:00:00	2014-10-15 08:00:00	Test	7.39141	1.58907
31_P5_ CP.png	2014-10-13 08:25:00	2014-10-15 07:30:00	Test	9.45681	7.59156
15_P4_ CP.png	2014-06-30 07:40:00	2014-07-02 07:34:00	Test	12.6715	13.9698
21_P3_ CP.png	2014-10-08 11:39:00	2014-10-10 07:25:00	Test	8.89703	8.51015
16_P6_ CP.png	2014-07-02 07:34:00	2014-07-04 07:30:00	Test	12.2945	11.5434
19_P4_CELL.png	2014-07-07 07:30:00	2014-07-09 07:30:00	Test	13.2742	13.7496
11_P5_CELL.png	2014-06-25 07:30:00	2014-06-27 07:30:00	Test	14.6144	16.109
10_P5_CELL.png	2014-06-23 07:40:00	2014-06-25 07:30:00	Test	15.2007	18.8985
18_P3_CELL.png	2014-10-08 07:40:00	2014-10-10 07:40:00	Test	12.5163	10.734
3_P4_GT.png	2014-05-02 07:44:00	2014-05-05 07:44:00	Test	7.65966	7.1045
15_P6_ CP.png	2014-06-30 07:40:00	2014-07-02 07:34:00	Test	13.1409	12.9774
24_P2_CELL.png	2014-10-01 07:40:00	2014-10-03 07:40:00	Test	10.4493	10.041
9_P3_ASU.png	2014-06-30 07:30:00	2014-07-02 07:44:00	Test	14.7653	12.649
7_P2_ CP.png	2014-07-09 07:30:00	2014-07-16 07:40:00	Test	9.88097	11.8002
18_P5_GT.png	2014-07-14 07:30:00	2014-07-16 07:30:00	Test	8.38809	5.27875
15_P2_CELL.png	2014-06-27 07:30:00	2014-06-30 07:30:00	Test	10.2532	10.753
12_P3_ASU.png	2014-07-07 07:30:00	2014-07-09 07:30:00	Test	13.9392	10.6466
1_P4_CELL.png	2014-04-28 07:30:00	2014-04-30 07:30:00	Test	10.2588	9.17963
