# Supplementary material for: Real-Time Sensor Data Profile-Based Deep Learning Method Applied to Open Raceway Pond Microalgal Productivity Prediction
Source: Environ Sci Technol. 2023 May 26;57(46):17981–9. doi: 10.1021/acs.est.2c07578 (PMC10666538; doi:10.1021/acs.est.2c07578)
Supplement: Supplementary file 2 — es2c07578_si_002.xlsx [file es2c07578_si_002.xlsx]

## Sheet: RAW
ExperimentID	SiteID	PondID	StrainID	DateTime	pH	Temp (C)	DO (mg.L)	Sal (g.L)	PAR (umol.m2.s)
APR032014	ASU	P5	KA32	2014-04-16 06:59:00	7.81	11.3	7.27	32.6	347
APR032014	ASU	P4	KA32	2014-04-16 07:02:00	7.97	11.6	7.98	33.9	347
APR032014	ASU	P1	KA32	2014-04-16 07:05:00	7.81	11.4	7.28	32.2	347
APR032014	ASU	P3	KA32	2014-04-16 07:09:00	7.92	11.3	7.37	32.8	347
APR032014	ASU	P6	KA32	2014-04-16 07:12:00	7.91	11.3	8.19	33.2	462
APR032014	ASU	P2	KA32	2014-04-16 07:12:00	7.98	11.3	6.42	33.3	347
APR032014	ASU	P5	KA32	2014-04-16 07:15:00	7.82	11.2	7.77	32.6	462
APR032014	ASU	P4	KA32	2014-04-16 07:17:00	7.99	11.5	8.53	33.9	462
APR032014	ASU	P1	KA32	2014-04-16 07:21:00	7.83	11.4	7.9	32.2	462
APR032014	ASU	P3	KA32	2014-04-16 07:24:00	7.94	11.3	7.89	32.9	462
APR032014	ASU	P6	KA32	2014-04-16 07:27:00	7.93	11.3	8.7	33.2	584
APR032014	ASU	P2	KA32	2014-04-16 07:27:00	7.81	11.3	6.86	33.3	462
APR032014	ASU	P5	KA32	2014-04-16 07:30:00	7.84	11.2	8.3	32.6	584
APR032014	ASU	P4	KA32	2014-04-16 07:31:00	7.85	11.6	9.08	33.9	584
APR032014	ASU	P1	KA32	2014-04-16 07:36:00	7.9	10.8	9.25	33.9	584
APR032014	ASU	P3	KA32	2014-04-16 07:38:00	7.96	11.4	8.46	32.9	584
APR032014	ASU	P6	KA32	2014-04-16 07:41:00	7.95	11.4	9.22	33.2	710
APR032014	ASU	P2	KA32	2014-04-16 07:41:00	7.85	11.4	7.32	33.4	584
APR032014	ASU	P5	KA32	2014-04-16 07:44:00	7.85	11.3	8.82	32.6	710
APR032014	ASU	P4	KA32	2014-04-16 07:47:00	7.87	11.7	9.68	33.9	710
APR032014	ASU	P1	KA32	2014-04-16 07:50:00	8.11	21.3	9.21	0.7	710
APR032014	ASU	P3	KA32	2014-04-16 07:54:00	8.3	21.2	6.09	0.8	710
APR032014	ASU	P6	KA32	2014-04-16 07:57:00	7.98	11.6	9.75	33.2	833
APR032014	ASU	P2	KA32	2014-04-16 07:57:00	7.87	11.6	7.8	33.4	710
APR032014	ASU	P5	KA32	2014-04-16 08:00:00	7.88	11.5	9.36	32.6	833
APR032014	ASU	P4	KA32	2014-04-16 08:02:00	7.9	11.9	10.28	33.9	833
APR032014	ASU	P1	KA32	2014-04-16 08:06:00	8.09	24.4	9.53	0.7	833
APR032014	ASU	P3	KA32	2014-04-16 08:09:00	8.14	23.9	6.39	0.8	833
APR032014	ASU	P6	KA32	2014-04-16 08:12:00	7.91	11.8	10.24	33.2	957
APR032014	ASU	P2	KA32	2014-04-16 08:12:00	7.9	11.8	8.24	33.4	833
APR032014	ASU	P5	KA32	2014-04-16 08:15:00	7.97	22	10.18	0.5	957
APR032014	ASU	P4	KA32	2014-04-16 08:16:00	7.94	12.2	10.89	33.9	957
APR032014	ASU	P1	KA32	2014-04-16 08:21:00	8.06	26.6	9.58	0.7	957
APR032014	ASU	P3	KA32	2014-04-16 08:23:00	8.09	26.8	6.31	0.8	957
APR032014	ASU	P6	KA32	2014-04-16 08:26:00	7.93	12.1	9.01	33.2	1077
APR032014	ASU	P2	KA32	2014-04-16 08:26:00	7.92	12.1	8.64	33.4	957
APR032014	ASU	P5	KA32	2014-04-16 08:29:00	8.1	25.4	11.28	0.5	1077
APR032014	ASU	P4	KA32	2014-04-16 08:32:00	7.97	12.5	11.45	33.9	1077
APR032014	ASU	P1	KA32	2014-04-16 08:35:00	8.02	28.5	9.52	0.7	1077
APR032014	ASU	P3	KA32	2014-04-16 08:39:00	8.06	29	6.19	0.8	1077
APR032014	ASU	P6	KA32	2014-04-16 08:42:00	7.99	12.4	12.58	33.2	1190
APR032014	ASU	P2	KA32	2014-04-16 08:42:00	7.95	12.4	9	33.4	1077
APR032014	ASU	P5	KA32	2014-04-16 08:45:00	8.19	28.6	11.09	0.5	1190
APR032014	ASU	P4	KA32	2014-04-16 08:47:00	7.9	12.9	12.02	33.9	1190
APR032014	ASU	P1	KA32	2014-04-16 08:51:00	8	30.2	9.49	0.7	1190
APR032014	ASU	P3	KA32	2014-04-16 08:54:00	8.04	31.1	6.15	0.8	1190
APR032014	ASU	P6	KA32	2014-04-16 08:57:00	7.86	12.9	14.63	33.2	1302
APR032014	ASU	P2	KA32	2014-04-16 08:57:00	7.91	12.9	9.35	33.4	1190
APR032014	ASU	P5	KA32	2014-04-16 09:00:00	8.2	31.3	10.91	0.5	1302
APR032014	ASU	P4	KA32	2014-04-16 09:01:00	7.96	13.8	14.59	34	1302
APR032014	ASU	P1	KA32	2014-04-16 09:06:00	8	32	9.54	0.7	1302
APR032014	ASU	P3	KA32	2014-04-16 09:08:00	8.03	32.9	6.07	0.8	1302
APR032014	ASU	P6	KA32	2014-04-16 09:11:00	7.95	24	16.14	33	1406
APR032014	ASU	P2	KA32	2014-04-16 09:11:00	7.16	24	5.05	33	1302
APR032014	ASU	P5	KA32	2014-04-16 09:14:00	8.2	33.5	10.7	0.5	1406
APR032014	ASU	P4	KA32	2014-04-16 09:17:00	7.85	14.7	16.49	33.7	1406
APR032014	ASU	P1	KA32	2014-04-16 09:20:00	7.97	34.1	9.65	0.7	1406
APR032014	ASU	P3	KA32	2014-04-16 09:24:00	8.01	34.6	6.08	0.8	1406
APR032014	ASU	P6	KA32	2014-04-16 09:27:00	7.82	26.2	17.15	32.9	1501
APR032014	ASU	P2	KA32	2014-04-16 09:27:00	7.15	26.2	3.41	32.8	1406
APR032014	ASU	P5	KA32	2014-04-16 09:30:00	8.2	35.6	10.52	0.5	1501
APR032014	ASU	P4	KA32	2014-04-16 09:32:00	7.94	15.7	18.38	33.4	1501
APR032014	ASU	P1	KA32	2014-04-16 09:36:00	7.95	36.4	9.67	0.7	1501
APR032014	ASU	P3	KA32	2014-04-16 09:39:00	8	36.2	5.92	0.8	1501
APR032014	ASU	P6	KA32	2014-04-16 09:42:00	7.87	28.3	16.82	33.2	1599
APR032014	ASU	P2	KA32	2014-04-16 09:42:00	7.17	28.3	3.48	32.8	1501
APR032014	ASU	P5	KA32	2014-04-16 09:45:00	6.06	23.5	9.67	35.4	1599
APR032014	ASU	P4	KA32	2014-04-16 09:46:00	7.84	16.7	19.73	33.2	1599
APR032014	ASU	P1	KA32	2014-04-16 09:51:00	7.92	38.2	9.76	0.7	1599
APR032014	ASU	P3	KA32	2014-04-16 09:53:00	7.97	37.2	5.81	0.8	1599
APR032014	ASU	P6	KA32	2014-04-16 09:56:00	7.74	30.3	11.7	34.7	1683
APR032014	ASU	P2	KA32	2014-04-16 09:56:00	7.18	30.3	3.39	32.8	1599
APR032014	ASU	P5	KA32	2014-04-16 09:59:00	6.23	23.7	11.28	35.4	1683
APR032014	ASU	P4	KA32	2014-04-16 10:02:00	7.69	21.5	13.28	34.8	1683
APR032014	ASU	P1	KA32	2014-04-16 10:05:00	7.89	40.3	10.07	0.7	1683
APR032014	ASU	P3	KA32	2014-04-16 10:09:00	6.2	24.3	6.96	34.7	1683
APR032014	ASU	P6	KA32	2014-04-16 10:12:00	7.8	21.1	12.02	34.8	1764
APR032014	ASU	P2	KA32	2014-04-16 10:12:00	7.79	21.1	10.01	33.9	1683
APR032014	ASU	P5	KA32	2014-04-16 10:15:00	6.37	23.9	12.48	35.4	1764
APR032014	ASU	P4	KA32	2014-04-16 10:17:00	7.78	21.8	14.26	34.7	1764
APR032014	ASU	P1	KA32	2014-04-16 10:21:00	7.86	41.3	10.31	0.7	1764
APR032014	ASU	P3	KA32	2014-04-16 10:24:00	6.33	24.6	8.62	34.7	1764
APR032014	ASU	P6	KA32	2014-04-16 10:27:00	7.86	22	12.4	34.8	1838
APR032014	ASU	P2	KA32	2014-04-16 10:27:00	7.8	22	10.26	33.9	1764
APR032014	ASU	P5	KA32	2014-04-16 10:30:00	6.51	24.2	13.49	35.4	1838
APR032014	ASU	P4	KA32	2014-04-16 10:31:00	7.85	22.2	14.93	34.6	1838
APR032014	ASU	P1	KA32	2014-04-16 10:36:00	6.62	24.8	10.22	32.5	1838
APR032014	ASU	P3	KA32	2014-04-16 10:38:00	6.45	24.8	10.49	34.7	1838
APR032014	ASU	P6	KA32	2014-04-16 10:41:00	7.91	22.4	13.16	34.7	1894
APR032014	ASU	P2	KA32	2014-04-16 10:41:00	7.86	22.4	10.89	34	1838
APR032014	ASU	P5	KA32	2014-04-16 10:44:00	6.66	24.5	14.83	35.4	1894
APR032014	ASU	P4	KA32	2014-04-16 10:47:00	7.92	22.6	15.35	34.6	1894
APR032014	ASU	P1	KA32	2014-04-16 10:50:00	6.75	25	12.13	32	1894
APR032014	ASU	P3	KA32	2014-04-16 10:54:00	6.58	25	11.97	34.7	1894
APR032014	ASU	P6	KA32	2014-04-16 10:57:00	7.96	22.7	12.96	34.7	1953
APR032014	ASU	P2	KA32	2014-04-16 10:57:00	7.92	22.7	11.3	34	1894
APR032014	ASU	P5	KA32	2014-04-16 11:00:00	6.81	24.7	15.23	35.3	1953
APR032014	ASU	P4	KA32	2014-04-16 11:02:00	7.98	22.9	15.7	34.7	1953
APR032014	ASU	P1	KA32	2014-04-16 11:06:00	6.89	25.3	13.09	31.6	1953
APR032014	ASU	P3	KA32	2014-04-16 11:09:00	6.71	25.3	13.05	34.7	1953
APR032014	ASU	P6	KA32	2014-04-16 11:12:00	7.87	23.2	12.59	34.7	1994
APR032014	ASU	P2	KA32	2014-04-16 11:12:00	7.97	23.2	11.37	34	1953
APR032014	ASU	P5	KA32	2014-04-16 11:15:00	6.98	25	15.43	35.2	1994
APR032014	ASU	P4	KA32	2014-04-16 11:16:00	7.9	23.4	15.83	34.8	1994
APR032014	ASU	P1	KA32	2014-04-16 11:21:00	7.04	25.5	13.72	32.3	1994
APR032014	ASU	P3	KA32	2014-04-16 11:23:00	6.85	25.6	14.45	34.7	1994
APR032014	ASU	P6	KA32	2014-04-16 11:26:00	7.92	23.5	13.24	34.6	2040
APR032014	ASU	P2	KA32	2014-04-16 11:26:00	7.9	23.5	11.69	34	1994
APR032014	ASU	P5	KA32	2014-04-16 11:29:00	7.14	25.2	15.67	35.4	2040
APR032014	ASU	P4	KA32	2014-04-16 11:32:00	7.97	23.7	16.09	34.7	2040
APR032014	ASU	P1	KA32	2014-04-16 11:35:00	7.29	25.7	13.96	35	2040
APR032014	ASU	P3	KA32	2014-04-16 11:39:00	7	25.7	15.57	34.7	2040
APR032014	ASU	P6	KA32	2014-04-16 11:42:00	7.97	23.8	12.81	34.8	2067
APR032014	ASU	P2	KA32	2014-04-16 11:42:00	7.96	23.8	11.54	35	2040
APR032014	ASU	P5	KA32	2014-04-16 11:45:00	7.3	25.4	15.36	35.3	2067
APR032014	ASU	P4	KA32	2014-04-16 11:47:00	7.9	24	16.08	34.8	2067
APR032014	ASU	P1	KA32	2014-04-16 11:51:00	7.43	25.8	14.43	35.2	2067
APR032014	ASU	P3	KA32	2014-04-16 11:54:00	7.16	25.9	15.26	34.7	2067
APR032014	ASU	P6	KA32	2014-04-16 11:57:00	7.88	24.2	13.01	34.8	2083
APR032014	ASU	P2	KA32	2014-04-16 11:57:00	7.89	24.2	11.51	35.1	2067
APR032014	ASU	P5	KA32	2014-04-16 12:00:00	7.43	25.6	15.87	35.4	2083
APR032014	ASU	P4	KA32	2014-04-16 12:01:00	7.97	24.4	16.2	34.8	2083
APR032014	ASU	P1	KA32	2014-04-16 12:06:00	7.53	26.1	14.79	35.1	2083
APR032014	ASU	P3	KA32	2014-04-16 12:08:00	7.31	26.2	15.37	34.8	2083
APR032014	ASU	P6	KA32	2014-04-16 12:11:00	7.94	24.6	12.92	34.8	2107
APR032014	ASU	P2	KA32	2014-04-16 12:11:00	7.95	24.6	12.01	35.1	2083
APR032014	ASU	P5	KA32	2014-04-16 12:14:00	7.55	25.8	15.62	35.2	2107
APR032014	ASU	P4	KA32	2014-04-16 12:17:00	7.89	24.8	16.12	35	2107
APR032014	ASU	P1	KA32	2014-04-16 12:20:00	7.62	26.3	15.04	34.9	2107
APR032014	ASU	P3	KA32	2014-04-16 12:24:00	7.45	26.4	15.41	34.9	2107
APR032014	ASU	P6	KA32	2014-04-16 12:27:00	7.98	24.9	13.08	34.8	2110
APR032014	ASU	P2	KA32	2014-04-16 12:27:00	7.88	24.9	11.71	35.2	2107
APR032014	ASU	P5	KA32	2014-04-16 12:30:00	7.65	26.1	15.6	35	2110
APR032014	ASU	P4	KA32	2014-04-16 12:32:00	7.96	25.1	16.06	34.9	2110
APR032014	ASU	P1	KA32	2014-04-16 12:36:00	7.7	26.5	14.97	35.3	2110
APR032014	ASU	P3	KA32	2014-04-16 12:39:00	7.57	26.6	15.18	34.9	2110
APR032014	ASU	P6	KA32	2014-04-16 12:42:00	7.9	25.2	13.45	34.9	2099
APR032014	ASU	P2	KA32	2014-04-16 12:42:00	7.94	25.2	11.72	35.2	2110
APR032014	ASU	P5	KA32	2014-04-16 12:45:00	7.74	26.2	15.63	35.4	2099
APR032014	ASU	P4	KA32	2014-04-16 12:46:00	7.88	25.4	15.83	34.9	2099
APR032014	ASU	P1	KA32	2014-04-16 12:51:00	7.77	26.7	15.05	35.3	2099
APR032014	ASU	P3	KA32	2014-04-16 12:53:00	7.67	26.7	15.19	35	2099
APR032014	ASU	P6	KA32	2014-04-16 12:56:00	7.95	25.5	13.08	34.9	2084
APR032014	ASU	P2	KA32	2014-04-16 12:56:00	7.99	25.5	11.83	35.3	2099
APR032014	ASU	P5	KA32	2014-04-16 12:59:00	7.81	26.4	15.66	35.5	2084
APR032014	ASU	P4	KA32	2014-04-16 13:02:00	7.95	25.7	15.9	35	2084
APR032014	ASU	P1	KA32	2014-04-16 13:05:00	7.84	26.9	15.2	35	2084
APR032014	ASU	P3	KA32	2014-04-16 13:09:00	7.76	27	15.05	35.1	2084
APR032014	ASU	P6	KA32	2014-04-16 13:12:00	8	25.7	12.85	35	2056
APR032014	ASU	P2	KA32	2014-04-16 13:12:00	7.93	25.7	11.67	35.2	2084
APR032014	ASU	P5	KA32	2014-04-16 13:15:00	7.88	26.6	15.56	35.5	2056
APR032014	ASU	P4	KA32	2014-04-16 13:17:00	7.88	25.9	15.72	35.1	2056
APR032014	ASU	P1	KA32	2014-04-16 13:21:00	7.89	26.9	14.92	35.1	2056
APR032014	ASU	P3	KA32	2014-04-16 13:24:00	7.83	27.1	14.49	35.1	2056
APR032014	ASU	P6	KA32	2014-04-16 13:27:00	7.91	26	12.84	35.1	2054
APR032014	ASU	P2	KA32	2014-04-16 13:27:00	7.98	26	11.45	35.3	2056
APR032014	ASU	P5	KA32	2014-04-16 13:30:00	7.93	26.7	15.06	35.8	2054
APR032014	ASU	P4	KA32	2014-04-16 13:31:00	7.95	26.2	15.76	35.1	2054
APR032014	ASU	P1	KA32	2014-04-16 13:36:00	7.94	27.1	14.83	35.6	2054
APR032014	ASU	P3	KA32	2014-04-16 13:38:00	7.9	27.2	15.5	35.1	2054
APR032014	ASU	P6	KA32	2014-04-16 13:41:00	7.96	26.1	12.85	35.1	1962
APR032014	ASU	P2	KA32	2014-04-16 13:41:00	7.91	26.1	11.83	35.3	2054
APR032014	ASU	P5	KA32	2014-04-16 13:44:00	7.99	26.8	15.16	35.8	1962
APR032014	ASU	P4	KA32	2014-04-16 13:47:00	7.87	26.3	15.45	35.1	1962
APR032014	ASU	P1	KA32	2014-04-16 13:50:00	7.98	27.1	14.51	35.6	1962
APR032014	ASU	P3	KA32	2014-04-16 13:54:00	7.96	27.3	14.76	35.2	1962
APR032014	ASU	P6	KA32	2014-04-16 13:57:00	7.87	26.3	12.77	35.1	1990
APR032014	ASU	P2	KA32	2014-04-16 13:57:00	7.96	26.3	11.54	35.4	1962
APR032014	ASU	P5	KA32	2014-04-16 14:00:00	7.92	26.9	14.36	35.9	1990
APR032014	ASU	P4	KA32	2014-04-16 14:02:00	7.94	26.5	15.36	35.3	1990
APR032014	ASU	P1	KA32	2014-04-16 14:06:00	7.93	27.2	14.42	35.4	1990
APR032014	ASU	P3	KA32	2014-04-16 14:09:00	7.83	27.4	14.14	35.3	1990
APR032014	ASU	P6	KA32	2014-04-16 14:12:00	7.88	26.4	12.43	35.2	1952
APR032014	ASU	P2	KA32	2014-04-16 14:12:00	7.97	26.4	11.48	35.5	1990
APR032014	ASU	P5	KA32	2014-04-16 14:15:00	7.82	26.9	15.03	36.1	1952
APR032014	ASU	P4	KA32	2014-04-16 14:16:00	7.95	26.6	15.13	35.3	1952
APR032014	ASU	P1	KA32	2014-04-16 14:21:00	7.84	27.3	14.42	36.1	1952
APR032014	ASU	P3	KA32	2014-04-16 14:23:00	7.9	27.5	14.48	35.4	1952
APR032014	ASU	P6	KA32	2014-04-16 14:26:00	7.93	26.6	12.63	35.3	2153
APR032014	ASU	P2	KA32	2014-04-16 14:26:00	7.9	26.6	11.22	35.5	1952
APR032014	ASU	P5	KA32	2014-04-16 14:29:00	7.88	26.9	14.22	36.1	2153
APR032014	ASU	P4	KA32	2014-04-16 14:32:00	8	26.7	14.85	35.3	2153
APR032014	ASU	P1	KA32	2014-04-16 14:35:00	7.89	27.2	14.23	35.9	2153
APR032014	ASU	P3	KA32	2014-04-16 14:39:00	7.95	27.3	13.89	35.5	2153
APR032014	ASU	P6	KA32	2014-04-16 14:42:00	7.96	26.4	12.08	35.3	1177
APR032014	ASU	P2	KA32	2014-04-16 14:42:00	7.93	26.4	10.81	35.5	2153
APR032014	ASU	P5	KA32	2014-04-16 14:45:00	7.92	26.7	13.86	36.2	1177
APR032014	ASU	P4	KA32	2014-04-16 14:47:00	7.92	26.5	14.1	35.5	1177
APR032014	ASU	P1	KA32	2014-04-16 14:51:00	7.93	27	13.93	35.9	1177
APR032014	ASU	P3	KA32	2014-04-16 14:54:00	8	27.1	13.4	35.5	1177
APR032014	ASU	P6	KA32	2014-04-16 14:57:00	8	26.3	11.8	35.4	1817
APR032014	ASU	P2	KA32	2014-04-16 14:57:00	7.97	26.3	10.71	35.7	1177
APR032014	ASU	P5	KA32	2014-04-16 15:00:00	7.96	26.5	13.54	36.3	1817
APR032014	ASU	P4	KA32	2014-04-16 15:01:00	7.97	26.5	14.11	35.5	1817
APR032014	ASU	P1	KA32	2014-04-16 15:06:00	7.97	26.9	13.87	36.1	1817
APR032014	ASU	P3	KA32	2014-04-16 15:08:00	7.91	26.9	13.32	35.6	1817
APR032014	ASU	P6	KA32	2014-04-16 15:11:00	7.91	26.2	11.44	35.5	1618
APR032014	ASU	P2	KA32	2014-04-16 15:11:00	7.89	26.2	10.46	35.7	1817
APR032014	ASU	P5	KA32	2014-04-16 15:14:00	8	26.3	12.98	36.3	1618
APR032014	ASU	P4	KA32	2014-04-16 15:17:00	7.89	26.3	13.61	35.6	1618
APR032014	ASU	P1	KA32	2014-04-16 15:20:00	7.91	26.6	13.46	36.1	1618
APR032014	ASU	P3	KA32	2014-04-16 15:24:00	7.97	26.7	12.82	35.6	1618
APR032014	ASU	P6	KA32	2014-04-16 15:27:00	7.95	26.2	11.72	35.6	1496
APR032014	ASU	P2	KA32	2014-04-16 15:27:00	7.93	26.2	10.41	35.8	1618
APR032014	ASU	P5	KA32	2014-04-16 15:30:00	7.92	26.2	13.44	36.4	1496
APR032014	ASU	P4	KA32	2014-04-16 15:32:00	7.94	26.3	13.44	35.6	1496
APR032014	ASU	P1	KA32	2014-04-16 15:36:00	7.95	26.5	13.09	36.3	1496
APR032014	ASU	P3	KA32	2014-04-16 15:39:00	7.87	26.6	12.75	35.7	1496
APR032014	ASU	P6	KA32	2014-04-16 15:42:00	7.99	26.1	11.63	35.6	1383
APR032014	ASU	P2	KA32	2014-04-16 15:42:00	7.97	26.1	10.23	35.8	1496
APR032014	ASU	P5	KA32	2014-04-16 15:45:00	7.96	26.2	12.9	36.4	1383
APR032014	ASU	P4	KA32	2014-04-16 15:46:00	7.98	26.2	13.2	35.6	1383
APR032014	ASU	P1	KA32	2014-04-16 15:51:00	8	26.4	12.82	36.4	1383
APR032014	ASU	P3	KA32	2014-04-16 15:53:00	7.92	26.6	12.22	35.7	1383
APR032014	ASU	P6	KA32	2014-04-16 15:56:00	7.88	26.1	11.4	35.6	1269
APR032014	ASU	P2	KA32	2014-04-16 15:56:00	7.62	26.1	9.93	35.9	1383
APR032014	ASU	P5	KA32	2014-04-16 15:59:00	7.99	26.2	12.7	36.5	1269
APR032014	ASU	P4	KA32	2014-04-16 16:02:00	7.74	26.2	12.95	35.7	1269
APR032014	ASU	P1	KA32	2014-04-16 16:05:00	7.92	26.4	12.93	36.4	1269
APR032014	ASU	P3	KA32	2014-04-16 16:09:00	7.96	26.6	12.7	35.7	1269
APR032014	ASU	P6	KA32	2014-04-16 16:12:00	7.92	26.1	11.05	35.7	1156
APR032014	ASU	P2	KA32	2014-04-16 16:12:00	7.68	26.1	9.87	35.9	1269
APR032014	ASU	P5	KA32	2014-04-16 16:15:00	7.89	26.1	12.5	36.5	1156
APR032014	ASU	P4	KA32	2014-04-16 16:17:00	7.79	26.1	12.49	35.7	1156
APR032014	ASU	P1	KA32	2014-04-16 16:21:00	7.95	26.3	12.57	36.5	1156
APR032014	ASU	P3	KA32	2014-04-16 16:24:00	8	26.5	12.25	35.8	1156
APR032014	ASU	P6	KA32	2014-04-16 16:27:00	7.95	25.9	10.93	35.7	1044
APR032014	ASU	P2	KA32	2014-04-16 16:27:00	7.73	25.9	9.54	36	1156
APR032014	ASU	P5	KA32	2014-04-16 16:30:00	7.92	25.9	11.87	36.5	1044
APR032014	ASU	P4	KA32	2014-04-16 16:31:00	7.83	26	11.96	35.7	1044
APR032014	ASU	P1	KA32	2014-04-16 16:36:00	7.98	26.2	12.18	36.6	1044
APR032014	ASU	P3	KA32	2014-04-16 16:38:00	7.88	26.3	11.6	35.8	1044
APR032014	ASU	P6	KA32	2014-04-16 16:41:00	7.98	25.8	10.53	35.7	924
APR032014	ASU	P2	KA32	2014-04-16 16:41:00	7.77	25.8	9.37	36	1044
APR032014	ASU	P5	KA32	2014-04-16 16:44:00	7.95	25.8	11.49	36.6	924
APR032014	ASU	P4	KA32	2014-04-16 16:47:00	7.86	25.8	11.54	35.6	924
APR032014	ASU	P1	KA32	2014-04-16 16:50:00	7.89	25.9	11.68	36.8	924
APR032014	ASU	P3	KA32	2014-04-16 16:54:00	7.92	26	11.06	35.9	924
APR032014	ASU	P6	KA32	2014-04-16 16:57:00	7.86	25.5	10.08	35.7	803
APR032014	ASU	P2	KA32	2014-04-16 16:57:00	7.8	25.5	8.94	36	924
APR032014	ASU	P5	KA32	2014-04-16 17:00:00	7.97	25.5	11.14	36.6	803
APR032014	ASU	P4	KA32	2014-04-16 17:02:00	7.89	25.6	11.06	35.7	803
APR032014	ASU	P1	KA32	2014-04-16 17:06:00	7.92	25.7	11.2	36.9	803
APR032014	ASU	P3	KA32	2014-04-16 17:09:00	7.95	25.8	10.81	35.9	803
APR032014	ASU	P6	KA32	2014-04-16 17:12:00	7.89	25.3	9.74	35.8	635
APR032014	ASU	P2	KA32	2014-04-16 17:12:00	7.83	25.3	8.55	36.1	803
APR032014	ASU	P5	KA32	2014-04-16 17:15:00	7.99	25.3	10.72	36.7	635
APR032014	ASU	P4	KA32	2014-04-16 17:16:00	7.91	25.3	10.54	35.8	635
APR032014	ASU	P1	KA32	2014-04-16 17:21:00	7.94	25.3	10.74	36.9	635
APR032014	ASU	P3	KA32	2014-04-16 17:23:00	7.98	25.4	10.33	36	635
APR032014	ASU	P6	KA32	2014-04-16 17:26:00	7.91	24.9	9.42	35.8	560
APR032014	ASU	P2	KA32	2014-04-16 17:26:00	7.86	24.9	8.21	36.2	635
APR032014	ASU	P5	KA32	2014-04-16 17:29:00	7.94	24.8	10.14	36.7	560
APR032014	ASU	P4	KA32	2014-04-16 17:32:00	7.92	24.9	10.03	35.9	560
APR032014	ASU	P1	KA32	2014-04-16 17:35:00	7.96	24.9	10.22	37	560
APR032014	ASU	P3	KA32	2014-04-16 17:39:00	8	25	9.76	36	560
APR032014	ASU	P6	KA32	2014-04-16 17:42:00	7.93	24.6	9.03	35.9	436
APR032014	ASU	P2	KA32	2014-04-16 17:42:00	7.87	24.6	7.78	36.3	560
APR032014	ASU	P5	KA32	2014-04-16 17:45:00	7.87	24.6	9.59	36.8	436
APR032014	ASU	P4	KA32	2014-04-16 17:47:00	7.94	24.6	9.49	35.9	436
APR032014	ASU	P1	KA32	2014-04-16 17:51:00	7.98	24.7	9.69	37	436
APR032014	ASU	P3	KA32	2014-04-16 17:54:00	7.85	24.8	9.12	36	436
APR032014	ASU	P6	KA32	2014-04-16 17:57:00	7.95	24.4	8.57	36	325
APR032014	ASU	P2	KA32	2014-04-16 17:57:00	7.89	24.4	7.38	36.3	436
APR032014	ASU	P5	KA32	2014-04-16 18:00:00	7.88	24.3	9.08	36.8	325
APR032014	ASU	P4	KA32	2014-04-16 18:01:00	7.94	24.3	8.92	35.9	325
APR032014	ASU	P1	KA32	2014-04-16 18:06:00	7.99	24.3	9.12	37.1	325
APR032014	ASU	P3	KA32	2014-04-16 18:08:00	7.87	24.4	8.55	36.1	325
APR032014	ASU	P6	KA32	2014-04-16 18:11:00	7.96	24	8.08	36	223
APR032014	ASU	P2	KA32	2014-04-16 18:11:00	7.9	24	6.97	36.4	325
APR032014	ASU	P5	KA32	2014-04-16 18:14:00	7.89	23.9	8.58	36.8	223
APR032014	ASU	P4	KA32	2014-04-16 18:17:00	7.95	23.9	8.34	36	223
APR032014	ASU	P1	KA32	2014-04-16 18:20:00	7.99	23.9	8.53	37.1	223
APR032014	ASU	P3	KA32	2014-04-16 18:24:00	7.89	24	7.99	36.1	223
APR032014	ASU	P6	KA32	2014-04-16 18:27:00	7.96	23.7	7.59	36	121
APR032014	ASU	P2	KA32	2014-04-16 18:27:00	7.91	23.7	6.49	36.4	223
APR032014	ASU	P5	KA32	2014-04-16 18:30:00	7.89	23.5	7.9	36.9	121
APR032014	ASU	P4	KA32	2014-04-16 18:32:00	7.95	23.6	7.77	36	121
APR032014	ASU	P1	KA32	2014-04-16 18:36:00	8	23.6	7.89	37.2	121
APR032014	ASU	P3	KA32	2014-04-16 18:39:00	7.89	23.7	7.35	36.2	121
APR032014	ASU	P6	KA32	2014-04-16 18:42:00	7.96	23.3	7.11	36	47
APR032014	ASU	P2	KA32	2014-04-16 18:42:00	7.91	23.3	6.05	36.4	121
APR032014	ASU	P5	KA32	2014-04-16 18:45:00	7.89	23.2	7.31	36.9	47
APR032014	ASU	P4	KA32	2014-04-16 18:46:00	7.94	23.3	7.23	36.1	47
APR032014	ASU	P1	KA32	2014-04-16 18:51:00	8	23.3	7.28	37.2	47
APR032014	ASU	P3	KA32	2014-04-16 18:53:00	7.9	23.4	6.8	36.2	47
APR032014	ASU	P6	KA32	2014-04-16 18:56:00	7.97	23.1	6.69	36.1	16
APR032014	ASU	P2	KA32	2014-04-16 18:56:00	7.91	23.1	5.65	36.5	47
APR032014	ASU	P5	KA32	2014-04-16 18:59:00	7.88	22.9	6.77	36.9	16
APR032014	ASU	P4	KA32	2014-04-16 19:02:00	7.94	23	6.73	36.2	16
APR032014	ASU	P1	KA32	2014-04-16 19:05:00	8	23	6.73	37.2	16
APR032014	ASU	P3	KA32	2014-04-16 19:09:00	7.9	23.1	6.29	36.2	16
APR032014	ASU	P6	KA32	2014-04-16 19:12:00	7.97	22.8	6.3	36.1	4
APR032014	ASU	P2	KA32	2014-04-16 19:12:00	7.91	22.8	5.27	36.5	16
APR032014	ASU	P5	KA32	2014-04-16 19:15:00	7.88	22.7	6.3	37	4
APR032014	ASU	P4	KA32	2014-04-16 19:17:00	7.94	22.8	6.32	36.2	4
APR032014	ASU	P1	KA32	2014-04-16 19:21:00	8	22.8	6.25	37.2	4
APR032014	ASU	P3	KA32	2014-04-16 19:24:00	7.9	22.9	5.88	36.2	4
APR032014	ASU	P6	KA32	2014-04-16 19:27:00	7.97	22.6	6.02	36.1	3
APR032014	ASU	P2	KA32	2014-04-16 19:27:00	7.91	22.6	5	36.5	4
APR032014	ASU	P5	KA32	2014-04-16 19:30:00	7.87	22.5	5.93	37	3
APR032014	ASU	P4	KA32	2014-04-16 19:31:00	7.93	22.5	6.01	36.2	3
APR032014	ASU	P1	KA32	2014-04-16 19:36:00	7.99	22.5	5.87	37.3	3
APR032014	ASU	P3	KA32	2014-04-16 19:38:00	7.9	22.6	5.56	36.2	3
APR032014	ASU	P6	KA32	2014-04-16 19:41:00	7.97	22.4	5.82	36.1	3
APR032014	ASU	P2	KA32	2014-04-16 19:41:00	7.91	22.4	4.81	36.5	3
APR032014	ASU	P5	KA32	2014-04-16 19:44:00	7.87	22.2	5.66	37	3
APR032014	ASU	P4	KA32	2014-04-16 19:47:00	7.93	22.3	5.81	36.2	3
APR032014	ASU	P1	KA32	2014-04-16 19:50:00	7.99	22.3	5.59	37.3	3
APR032014	ASU	P3	KA32	2014-04-16 19:54:00	7.9	22.4	5.31	36.3	3
APR032014	ASU	P6	KA32	2014-04-16 19:57:00	7.97	22.2	5.66	36.2	3
APR032014	ASU	P2	KA32	2014-04-16 19:57:00	7.91	22.2	4.67	36.6	3
APR032014	ASU	P5	KA32	2014-04-16 20:00:00	7.86	22	5.47	37	3
APR032014	ASU	P4	KA32	2014-04-16 20:02:00	7.92	22.1	5.66	36.2	3
APR032014	ASU	P1	KA32	2014-04-16 20:06:00	7.99	22.1	5.36	37.3	3
APR032014	ASU	P1	KA32	2014-04-16 20:06:00	7.99	22.1	5.36	37.3	3
APR032014	ASU	P3	KA32	2014-04-16 20:09:00	7.9	22.2	5.14	36.3	3
APR032014	ASU	P6	KA32	2014-04-16 20:12:00	7.97	21.9	5.59	36.1	3
APR032014	ASU	P2	KA32	2014-04-16 20:12:00	7.91	21.9	4.56	36.6	3
APR032014	ASU	P5	KA32	2014-04-16 20:15:00	7.86	21.8	5.32	37	3
APR032014	ASU	P4	KA32	2014-04-16 20:16:00	7.92	21.9	5.58	36.3	3
APR032014	ASU	P1	KA32	2014-04-16 20:21:00	7.99	21.9	5.19	37.3	3
APR032014	ASU	P3	KA32	2014-04-16 20:23:00	7.9	21.9	4.99	36.3	3
APR032014	ASU	P6	KA32	2014-04-16 20:26:00	7.97	21.7	5.53	36.1	3
APR032014	ASU	P2	KA32	2014-04-16 20:26:00	7.91	21.7	4.51	36.6	3
APR032014	ASU	P5	KA32	2014-04-16 20:29:00	7.85	21.5	5.21	37	3
APR032014	ASU	P4	KA32	2014-04-16 20:32:00	7.91	21.6	5.52	36.3	3
APR032014	ASU	P4	KA32	2014-04-16 20:32:00	7.91	21.6	5.52	36.3	3
APR032014	ASU	P1	KA32	2014-04-16 20:35:00	7.99	21.6	5.07	37.4	3
APR032014	ASU	P3	KA32	2014-04-16 20:39:00	7.9	21.6	4.9	36.3	3
APR032014	ASU	P6	KA32	2014-04-16 20:42:00	7.97	21.4	5.49	36.2	3
APR032014	ASU	P2	KA32	2014-04-16 20:42:00	7.91	21.4	4.47	36.6	3
APR032014	ASU	P5	KA32	2014-04-16 20:45:00	7.85	21.3	5.12	37.1	3
APR032014	ASU	P5	KA32	2014-04-16 20:45:00	7.85	21.3	5.12	37.1	3
APR032014	ASU	P4	KA32	2014-04-16 20:47:00	7.91	21.4	5.48	36.3	3
APR032014	ASU	P1	KA32	2014-04-16 20:51:00	7.99	21.4	4.98	37.4	3
APR032014	ASU	P3	KA32	2014-04-16 20:54:00	7.9	21.4	4.84	36.3	3
APR032014	ASU	P6	KA32	2014-04-16 20:57:00	7.97	21.2	5.47	36.2	3
APR032014	ASU	P2	KA32	2014-04-16 20:57:00	7.91	21.2	4.45	36.6	3
APR032014	ASU	P5	KA32	2014-04-16 21:00:00	7.84	21	5.08	37.1	3
APR032014	ASU	P4	KA32	2014-04-16 21:01:00	7.91	21.1	5.46	36.3	3
APR032014	ASU	P1	KA32	2014-04-16 21:06:00	7.98	21.1	4.92	37.4	3
APR032014	ASU	P3	KA32	2014-04-16 21:08:00	7.9	21.1	4.79	36.3	3
APR032014	ASU	P6	KA32	2014-04-16 21:11:00	7.97	20.9	5.45	36.2	3
APR032014	ASU	P2	KA32	2014-04-16 21:11:00	7.91	20.9	4.43	36.6	3
APR032014	ASU	P5	KA32	2014-04-16 21:14:00	7.83	20.8	5.02	37.1	3
APR032014	ASU	P4	KA32	2014-04-16 21:17:00	7.9	20.8	5.44	36.3	3
APR032014	ASU	P1	KA32	2014-04-16 21:20:00	7.98	20.8	4.86	37.4	3
APR032014	ASU	P3	KA32	2014-04-16 21:24:00	7.9	20.8	4.76	36.3	3
APR032014	ASU	P6	KA32	2014-04-16 21:27:00	7.97	20.6	5.45	36.2	2
APR032014	ASU	P2	KA32	2014-04-16 21:27:00	7.91	20.6	4.41	36.6	3
APR032014	ASU	P5	KA32	2014-04-16 21:30:00	7.83	20.5	5.01	37.1	2
APR032014	ASU	P4	KA32	2014-04-16 21:32:00	7.9	20.6	5.44	36.3	2
APR032014	ASU	P1	KA32	2014-04-16 21:36:00	7.98	20.6	4.83	37.4	2
APR032014	ASU	P3	KA32	2014-04-16 21:39:00	7.9	20.6	4.73	36.4	2
APR032014	ASU	P6	KA32	2014-04-16 21:42:00	7.97	20.4	5.44	36.2	2
APR032014	ASU	P2	KA32	2014-04-16 21:42:00	7.91	20.4	4.4	36.7	2
APR032014	ASU	P5	KA32	2014-04-16 21:45:00	7.82	20.3	4.99	37.1	2
APR032014	ASU	P4	KA32	2014-04-16 21:46:00	7.9	20.4	5.43	36.3	2
APR032014	ASU	P1	KA32	2014-04-16 21:51:00	7.98	20.4	4.8	37.4	2
APR032014	ASU	P3	KA32	2014-04-16 21:53:00	7.9	20.4	4.73	36.3	2
APR032014	ASU	P6	KA32	2014-04-16 21:56:00	7.97	20.2	5.45	36.2	2
APR032014	ASU	P2	KA32	2014-04-16 21:56:00	7.91	20.2	4.4	36.7	2
APR032014	ASU	P5	KA32	2014-04-16 21:59:00	7.82	20.1	4.97	37.1	2
APR032014	ASU	P4	KA32	2014-04-16 22:02:00	7.89	20.2	5.42	36.3	2
APR032014	ASU	P1	KA32	2014-04-16 22:05:00	7.98	20.2	4.79	37.4	2
APR032014	ASU	P3	KA32	2014-04-16 22:09:00	7.89	20.2	4.71	36.4	2
APR032014	ASU	P6	KA32	2014-04-16 22:12:00	7.97	20	5.45	36.2	2
APR032014	ASU	P2	KA32	2014-04-16 22:12:00	7.91	20	4.39	36.7	2
APR032014	ASU	P5	KA32	2014-04-16 22:15:00	7.81	19.9	4.98	37.1	2
APR032014	ASU	P4	KA32	2014-04-16 22:17:00	7.89	20	5.43	36.4	2
APR032014	ASU	P1	KA32	2014-04-16 22:21:00	7.98	19.9	4.78	37.4	2
APR032014	ASU	P3	KA32	2014-04-16 22:24:00	7.89	19.9	4.71	36.4	2
APR032014	ASU	P6	KA32	2014-04-16 22:27:00	7.97	19.7	5.48	36.3	2
APR032014	ASU	P2	KA32	2014-04-16 22:27:00	7.91	19.7	4.4	36.7	2
APR032014	ASU	P5	KA32	2014-04-16 22:30:00	7.8	19.6	4.98	37.2	2
APR032014	ASU	P4	KA32	2014-04-16 22:31:00	7.89	19.7	5.45	36.4	2
APR032014	ASU	P1	KA32	2014-04-16 22:36:00	7.98	19.6	4.78	37.5	2
APR032014	ASU	P3	KA32	2014-04-16 22:38:00	7.89	19.6	4.71	36.4	2
APR032014	ASU	P6	KA32	2014-04-16 22:41:00	7.97	19.4	5.49	36.3	2
APR032014	ASU	P2	KA32	2014-04-16 22:41:00	7.91	19.4	4.43	36.7	2
APR032014	ASU	P5	KA32	2014-04-16 22:44:00	7.8	19.3	5	37.2	2
APR032014	ASU	P4	KA32	2014-04-16 22:47:00	7.89	19.4	5.49	36.4	2
APR032014	ASU	P1	KA32	2014-04-16 22:50:00	7.98	19.3	4.78	37.5	2
APR032014	ASU	P3	KA32	2014-04-16 22:54:00	7.89	19.4	4.73	36.4	2
APR032014	ASU	P6	KA32	2014-04-16 22:57:00	7.97	19.1	5.54	36.3	2
APR032014	ASU	P2	KA32	2014-04-16 22:57:00	7.91	19.1	4.44	36.7	2
APR032014	ASU	P5	KA32	2014-04-16 23:00:00	7.79	19.1	5.03	37.2	2
APR032014	ASU	P4	KA32	2014-04-16 23:02:00	7.89	19.1	5.52	36.4	2
APR032014	ASU	P1	KA32	2014-04-16 23:06:00	7.98	19	4.8	37.5	2
APR032014	ASU	P3	KA32	2014-04-16 23:09:00	7.89	19.1	4.75	36.4	2
APR032014	ASU	P6	KA32	2014-04-16 23:12:00	7.97	18.8	5.57	36.3	2
APR032014	ASU	P2	KA32	2014-04-16 23:12:00	7.91	18.8	4.46	36.8	2
APR032014	ASU	P5	KA32	2014-04-16 23:15:00	7.79	18.8	5.07	37.2	2
APR032014	ASU	P4	KA32	2014-04-16 23:16:00	7.88	18.8	5.54	36.4	2
APR032014	ASU	P1	KA32	2014-04-16 23:21:00	7.97	18.8	4.81	37.5	2
APR032014	ASU	P3	KA32	2014-04-16 23:23:00	7.89	18.8	4.78	36.4	2
APR032014	ASU	P6	KA32	2014-04-16 23:26:00	7.97	18.6	5.6	36.3	2
APR032014	ASU	P2	KA32	2014-04-16 23:26:00	7.91	18.6	4.49	36.8	2
APR032014	ASU	P5	KA32	2014-04-16 23:29:00	7.78	18.6	5.09	37.2	2
APR032014	ASU	P4	KA32	2014-04-16 23:32:00	7.88	18.6	5.6	36.4	2
APR032014	ASU	P1	KA32	2014-04-16 23:35:00	7.97	18.6	4.82	37.5	2
APR032014	ASU	P3	KA32	2014-04-16 23:39:00	7.89	18.6	4.8	36.4	2
APR032014	ASU	P6	KA32	2014-04-16 23:42:00	7.97	18.4	5.64	36.3	2
APR032014	ASU	P2	KA32	2014-04-16 23:42:00	7.91	18.4	4.52	36.8	2
APR032014	ASU	P5	KA32	2014-04-16 23:45:00	7.78	18.4	5.13	37.2	2
APR032014	ASU	P4	KA32	2014-04-16 23:47:00	7.88	18.4	5.63	36.4	2
APR032014	ASU	P1	KA32	2014-04-16 23:51:00	7.97	18.4	4.85	37.5	2
APR032014	ASU	P3	KA32	2014-04-16 23:54:00	7.9	18.5	4.82	36.5	2
APR032014	ASU	P6	KA32	2014-04-16 23:57:00	7.97	18.2	5.68	36.3	2
APR032014	ASU	P2	KA32	2014-04-16 23:57:00	7.91	18.2	4.55	36.8	2
APR032014	ASU	P5	KA32	2014-04-17	7.77	18.2	5.16	37.3	2
APR032014	ASU	P4	KA32	2014-04-17 00:01:00	7.88	18.2	5.68	36.4	2
APR032014	ASU	P1	KA32	2014-04-17 00:06:00	7.97	18.2	4.87	37.6	2
APR032014	ASU	P3	KA32	2014-04-17 00:08:00	7.9	18.2	4.85	36.5	2
APR032014	ASU	P6	KA32	2014-04-17 00:11:00	7.97	18	5.72	36.3	2
APR032014	ASU	P2	KA32	2014-04-17 00:11:00	7.91	18	4.56	36.8	2
APR032014	ASU	P5	KA32	2014-04-17 00:14:00	7.77	18	5.22	37.3	2
APR032014	ASU	P4	KA32	2014-04-17 00:17:00	7.87	18	5.72	36.4	2
APR032014	ASU	P1	KA32	2014-04-17 00:20:00	7.97	17.9	4.9	37.6	2
APR032014	ASU	P3	KA32	2014-04-17 00:24:00	7.9	18	4.89	36.5	2
APR032014	ASU	P6	KA32	2014-04-17 00:27:00	7.98	17.8	5.77	36.4	2
APR032014	ASU	P2	KA32	2014-04-17 00:27:00	7.91	17.8	4.61	36.8	2
APR032014	ASU	P5	KA32	2014-04-17 00:30:00	7.77	17.8	5.26	37.3	2
APR032014	ASU	P4	KA32	2014-04-17 00:32:00	7.87	17.8	5.76	36.5	2
APR032014	ASU	P1	KA32	2014-04-17 00:36:00	7.96	17.7	4.92	37.6	2
APR032014	ASU	P3	KA32	2014-04-17 00:39:00	7.9	17.8	4.93	36.5	2
APR032014	ASU	P6	KA32	2014-04-17 00:42:00	7.98	17.6	5.8	36.4	2
APR032014	ASU	P2	KA32	2014-04-17 00:42:00	7.92	17.6	4.64	36.8	2
APR032014	ASU	P5	KA32	2014-04-17 00:45:00	7.76	17.6	5.32	37.3	2
APR032014	ASU	P4	KA32	2014-04-17 00:46:00	7.87	17.6	5.81	36.5	2
APR032014	ASU	P1	KA32	2014-04-17 00:51:00	7.96	17.6	4.96	37.6	2
APR032014	ASU	P3	KA32	2014-04-17 00:53:00	7.9	17.6	4.96	36.5	2
APR032014	ASU	P6	KA32	2014-04-17 00:56:00	7.98	17.4	5.84	36.4	2
APR032014	ASU	P2	KA32	2014-04-17 00:56:00	7.91	17.4	4.66	36.8	2
APR032014	ASU	P5	KA32	2014-04-17 00:59:00	7.76	17.4	5.36	37.3	2
APR032014	ASU	P4	KA32	2014-04-17 01:02:00	7.87	17.4	5.86	36.5	2
APR032014	ASU	P1	KA32	2014-04-17 01:05:00	7.96	17.4	4.99	37.6	2
APR032014	ASU	P3	KA32	2014-04-17 01:09:00	7.9	17.4	5.01	36.5	2
APR032014	ASU	P6	KA32	2014-04-17 01:12:00	7.98	17.1	5.88	36.4	2
APR032014	ASU	P2	KA32	2014-04-17 01:12:00	7.92	17.1	4.7	36.8	2
APR032014	ASU	P5	KA32	2014-04-17 01:15:00	7.75	17.1	5.41	37.3	2
APR032014	ASU	P4	KA32	2014-04-17 01:17:00	7.87	17.1	5.9	36.5	2
APR032014	ASU	P1	KA32	2014-04-17 01:21:00	7.96	17.1	5.02	37.6	2
APR032014	ASU	P3	KA32	2014-04-17 01:24:00	7.9	17.1	5.05	36.5	2
APR032014	ASU	P6	KA32	2014-04-17 01:27:00	7.98	16.8	5.93	36.4	2
APR032014	ASU	P2	KA32	2014-04-17 01:27:00	7.91	16.8	4.73	36.8	2
APR032014	ASU	P5	KA32	2014-04-17 01:30:00	7.75	16.9	5.47	37.3	2
APR032014	ASU	P4	KA32	2014-04-17 01:31:00	7.87	16.9	5.95	36.5	2
APR032014	ASU	P1	KA32	2014-04-17 01:36:00	7.96	16.8	5.06	37.6	2
APR032014	ASU	P3	KA32	2014-04-17 01:38:00	7.9	16.8	5.1	36.5	2
APR032014	ASU	P6	KA32	2014-04-17 01:41:00	7.98	16.5	5.98	36.4	2
APR032014	ASU	P2	KA32	2014-04-17 01:41:00	7.92	16.5	4.77	36.8	2
APR032014	ASU	P5	KA32	2014-04-17 01:44:00	7.75	16.6	5.53	37.3	2
APR032014	ASU	P4	KA32	2014-04-17 01:47:00	7.87	16.6	5.99	36.5	2
APR032014	ASU	P1	KA32	2014-04-17 01:50:00	7.96	16.5	5.1	37.6	2
APR032014	ASU	P3	KA32	2014-04-17 01:54:00	7.91	16.5	5.15	36.3	2
APR032014	ASU	P6	KA32	2014-04-17 01:57:00	7.98	16.2	6.02	36.4	2
APR032014	ASU	P2	KA32	2014-04-17 01:57:00	7.92	16.2	4.8	36.9	2
APR032014	ASU	P5	KA32	2014-04-17 02:00:00	7.74	16.3	5.58	37.3	2
APR032014	ASU	P4	KA32	2014-04-17 02:02:00	7.87	16.3	6.05	36.5	2
APR032014	ASU	P1	KA32	2014-04-17 02:06:00	7.96	16.2	5.15	37.6	2
APR032014	ASU	P3	KA32	2014-04-17 02:09:00	7.91	16.2	5.22	36.6	2
APR032014	ASU	P6	KA32	2014-04-17 02:12:00	7.98	15.9	6.07	36.4	2
APR032014	ASU	P2	KA32	2014-04-17 02:12:00	7.92	15.9	4.84	36.9	2
APR032014	ASU	P5	KA32	2014-04-17 02:15:00	7.74	16	5.65	37.3	2
APR032014	ASU	P4	KA32	2014-04-17 02:16:00	7.87	15.9	6.09	36.5	2
APR032014	ASU	P1	KA32	2014-04-17 02:21:00	7.96	15.8	5.19	37.7	2
APR032014	ASU	P3	KA32	2014-04-17 02:23:00	7.91	15.9	5.27	36.6	2
APR032014	ASU	P6	KA32	2014-04-17 02:26:00	7.99	15.6	6.12	36.4	2
APR032014	ASU	P2	KA32	2014-04-17 02:26:00	7.92	15.6	4.87	36.9	2
APR032014	ASU	P5	KA32	2014-04-17 02:29:00	7.73	15.6	5.72	37.4	2
APR032014	ASU	P4	KA32	2014-04-17 02:32:00	7.87	15.6	6.16	36.6	2
APR032014	ASU	P1	KA32	2014-04-17 02:35:00	7.96	15.5	5.24	37.7	2
APR032014	ASU	P3	KA32	2014-04-17 02:39:00	7.91	15.6	5.33	36.6	2
APR032014	ASU	P6	KA32	2014-04-17 02:42:00	7.98	15.2	6.16	36.5	2
APR032014	ASU	P2	KA32	2014-04-17 02:42:00	7.92	15.2	4.91	36.9	2
APR032014	ASU	P5	KA32	2014-04-17 02:45:00	7.73	15.3	5.79	37.4	2
APR032014	ASU	P4	KA32	2014-04-17 02:47:00	7.88	15.3	6.21	36.6	2
APR032014	ASU	P1	KA32	2014-04-17 02:51:00	7.97	15.2	5.3	37.7	2
APR032014	ASU	P3	KA32	2014-04-17 02:54:00	7.92	15.3	5.39	36.6	2
APR032014	ASU	P6	KA32	2014-04-17 02:57:00	7.98	14.9	6.23	36.5	2
APR032014	ASU	P2	KA32	2014-04-17 02:57:00	7.93	14.9	4.96	37	2
APR032014	ASU	P5	KA32	2014-04-17 03:00:00	7.73	15	5.86	37.4	2
APR032014	ASU	P4	KA32	2014-04-17 03:01:00	7.88	15	6.27	36.6	2
APR032014	ASU	P1	KA32	2014-04-17 03:06:00	7.97	14.9	5.36	37.7	2
APR032014	ASU	P3	KA32	2014-04-17 03:08:00	7.92	15	5.45	36.6	2
APR032014	ASU	P6	KA32	2014-04-17 03:11:00	7.98	14.6	6.27	36.6	2
APR032014	ASU	P2	KA32	2014-04-17 03:11:00	7.93	14.6	5	37	2
APR032014	ASU	P5	KA32	2014-04-17 03:14:00	7.72	14.8	5.91	37.4	2
APR032014	ASU	P4	KA32	2014-04-17 03:17:00	7.88	14.7	6.31	36.6	2
APR032014	ASU	P1	KA32	2014-04-17 03:20:00	7.97	14.6	5.41	37.7	2
APR032014	ASU	P3	KA32	2014-04-17 03:24:00	7.92	14.7	5.51	36.7	2
APR032014	ASU	P6	KA32	2014-04-17 03:27:00	7.99	14.4	6.31	36.5	2
APR032014	ASU	P2	KA32	2014-04-17 03:27:00	7.93	14.4	5.03	37	2
APR032014	ASU	P5	KA32	2014-04-17 03:30:00	7.72	14.5	5.98	37.4	2
APR032014	ASU	P4	KA32	2014-04-17 03:32:00	7.88	14.5	6.37	36.6	2
APR032014	ASU	P1	KA32	2014-04-17 03:36:00	7.97	14.4	5.46	37.7	2
APR032014	ASU	P3	KA32	2014-04-17 03:39:00	7.93	14.5	5.56	36.7	2
APR032014	ASU	P6	KA32	2014-04-17 03:42:00	7.99	14.1	6.37	36.6	2
APR032014	ASU	P2	KA32	2014-04-17 03:42:00	7.93	14.1	5.06	37	2
APR032014	ASU	P5	KA32	2014-04-17 03:45:00	7.72	14.3	6.04	37.4	2
APR032014	ASU	P4	KA32	2014-04-17 03:46:00	7.88	14.3	6.41	36.6	2
APR032014	ASU	P1	KA32	2014-04-17 03:51:00	7.97	14.1	5.51	37.8	2
APR032014	ASU	P3	KA32	2014-04-17 03:53:00	7.93	14.2	5.62	36.7	2
APR032014	ASU	P6	KA32	2014-04-17 03:56:00	7.99	13.9	6.4	36.5	2
APR032014	ASU	P2	KA32	2014-04-17 03:56:00	7.93	13.9	5.1	37	2
APR032014	ASU	P5	KA32	2014-04-17 03:59:00	7.71	14	6.1	37.5	2
APR032014	ASU	P4	KA32	2014-04-17 04:02:00	7.89	14	6.47	36.6	2
APR032014	ASU	P1	KA32	2014-04-17 04:05:00	7.97	13.9	5.56	37.8	2
APR032014	ASU	P3	KA32	2014-04-17 04:09:00	7.93	14	5.67	36.7	2
APR032014	ASU	P6	KA32	2014-04-17 04:12:00	7.99	13.7	6.46	36.6	2
APR032014	ASU	P2	KA32	2014-04-17 04:12:00	7.93	13.7	5.14	37	2
APR032014	ASU	P5	KA32	2014-04-17 04:15:00	7.71	13.8	6.15	37.5	2
APR032014	ASU	P4	KA32	2014-04-17 04:17:00	7.89	13.8	6.51	36.7	2
APR032014	ASU	P1	KA32	2014-04-17 04:21:00	7.97	13.7	5.6	37.8	2
APR032014	ASU	P3	KA32	2014-04-17 04:24:00	7.94	13.8	5.72	36.7	2
APR032014	ASU	P6	KA32	2014-04-17 04:27:00	7.99	13.4	6.5	36.6	2
APR032014	ASU	P2	KA32	2014-04-17 04:27:00	7.93	13.4	5.16	37.1	2
APR032014	ASU	P5	KA32	2014-04-17 04:30:00	7.71	13.6	6.19	37.5	2
APR032014	ASU	P4	KA32	2014-04-17 04:31:00	7.89	13.6	6.55	36.7	2
APR032014	ASU	P1	KA32	2014-04-17 04:36:00	7.97	13.5	5.65	37.8	2
APR032014	ASU	P3	KA32	2014-04-17 04:38:00	7.94	13.6	5.76	36.7	2
APR032014	ASU	P6	KA32	2014-04-17 04:41:00	8	13.2	6.54	36.6	2
APR032014	ASU	P2	KA32	2014-04-17 04:41:00	7.93	13.2	5.19	37.1	2
APR032014	ASU	P5	KA32	2014-04-17 04:44:00	7.71	13.4	6.25	37.5	2
APR032014	ASU	P4	KA32	2014-04-17 04:47:00	7.89	13.4	6.6	36.7	2
APR032014	ASU	P1	KA32	2014-04-17 04:50:00	7.98	13.3	5.7	37.8	2
APR032014	ASU	P3	KA32	2014-04-17 04:54:00	7.94	13.4	5.82	36.8	2
APR032014	ASU	P6	KA32	2014-04-17 04:57:00	8	13	6.58	36.6	2
APR032014	ASU	P2	KA32	2014-04-17 04:57:00	7.94	13	5.22	37.1	2
APR032014	ASU	P5	KA32	2014-04-17 05:00:00	7.7	13.2	6.3	37.5	2
APR032014	ASU	P4	KA32	2014-04-17 05:02:00	7.9	13.2	6.65	36.7	2
APR032014	ASU	P1	KA32	2014-04-17 05:06:00	7.98	13.1	5.74	37.8	2
APR032014	ASU	P3	KA32	2014-04-17 05:09:00	7.95	13.2	5.86	36.8	2
APR032014	ASU	P6	KA32	2014-04-17 05:12:00	8	12.8	6.62	36.7	2
APR032014	ASU	P2	KA32	2014-04-17 05:12:00	7.94	12.8	5.25	37.1	2
APR032014	ASU	P5	KA32	2014-04-17 05:15:00	7.7	13	6.34	37.6	2
APR032014	ASU	P4	KA32	2014-04-17 05:16:00	7.9	13	6.68	36.7	2
APR032014	ASU	P1	KA32	2014-04-17 05:21:00	7.98	12.9	5.78	37.9	2
APR032014	ASU	P3	KA32	2014-04-17 05:23:00	7.95	13	5.9	36.8	2
APR032014	ASU	P6	KA32	2014-04-17 05:26:00	8	12.7	6.66	36.6	2
APR032014	ASU	P2	KA32	2014-04-17 05:26:00	7.94	12.7	5.29	37.1	2
APR032014	ASU	P5	KA32	2014-04-17 05:29:00	7.7	12.8	6.39	37.6	2
APR032014	ASU	P4	KA32	2014-04-17 05:32:00	7.9	12.9	6.74	36.7	2
APR032014	ASU	P1	KA32	2014-04-17 05:35:00	7.98	12.7	5.81	37.9	2
APR032014	ASU	P3	KA32	2014-04-17 05:39:00	7.95	12.8	5.94	36.8	2
APR032014	ASU	P6	KA32	2014-04-17 05:42:00	8	12.5	6.69	36.7	4
APR032014	ASU	P2	KA32	2014-04-17 05:42:00	7.94	12.5	5.32	37.2	2
APR032014	ASU	P5	KA32	2014-04-17 05:45:00	7.7	12.6	6.43	37.6	4
APR032014	ASU	P4	KA32	2014-04-17 05:47:00	7.9	12.7	6.77	36.8	4
APR032014	ASU	P1	KA32	2014-04-17 05:51:00	7.98	12.5	5.86	37.9	4
APR032014	ASU	P3	KA32	2014-04-17 05:54:00	7.96	12.6	6	36.8	4
APR032014	ASU	P6	KA32	2014-04-17 05:57:00	8	12.3	6.76	36.7	19
APR032014	ASU	P2	KA32	2014-04-17 05:57:00	7.94	12.3	5.37	37.2	4
APR032014	ASU	P5	KA32	2014-04-17 06:00:00	7.7	12.4	6.51	37.6	19
APR032014	ASU	P4	KA32	2014-04-17 06:01:00	7.91	12.5	6.88	36.8	19
APR032014	ASU	P1	KA32	2014-04-17 06:06:00	7.98	12.4	5.95	37.9	19
APR032014	ASU	P3	KA32	2014-04-17 06:08:00	7.96	12.5	6.13	36.8	19
APR032014	ASU	P6	KA32	2014-04-17 06:11:00	8.01	12.1	6.95	36.7	61
APR032014	ASU	P2	KA32	2014-04-17 06:11:00	7.95	12.1	5.51	37.2	19
APR032014	ASU	P5	KA32	2014-04-17 06:14:00	7.7	12.3	6.69	37.6	61
APR032014	ASU	P4	KA32	2014-04-17 06:17:00	7.92	12.4	7.11	36.8	61
APR032014	ASU	P1	KA32	2014-04-17 06:20:00	7.99	12.2	6.12	37.9	61
APR032014	ASU	P3	KA32	2014-04-17 06:24:00	7.97	12.3	6.35	36.8	61
APR032014	ASU	P6	KA32	2014-04-17 06:27:00	7.85	12	7.2	36.7	139
APR032014	ASU	P2	KA32	2014-04-17 06:27:00	7.95	12	5.72	37.2	61
APR032014	ASU	P5	KA32	2014-04-17 06:30:00	7.7	12.1	6.93	37.6	139
APR032014	ASU	P4	KA32	2014-04-17 06:32:00	7.92	12.2	7.43	36.8	139
APR032014	ASU	P1	KA32	2014-04-17 06:36:00	8	12.1	6.37	37.9	139
APR032014	ASU	P3	KA32	2014-04-17 06:39:00	7.98	12.2	6.67	36.8	139
APR032014	ASU	P6	KA32	2014-04-17 06:42:00	7.85	11.9	7.58	36.7	240
APR032014	ASU	P2	KA32	2014-04-17 06:42:00	7.97	11.9	5.98	37.2	139
APR032014	ASU	P5	KA32	2014-04-17 06:45:00	7.71	12	7.26	37.6	240
APR032014	ASU	P4	KA32	2014-04-17 06:46:00	7.93	12.2	7.87	36.8	240
APR032014	ASU	P1	KA32	2014-04-17 06:51:00	7.86	12	6.72	38	240
APR032014	ASU	P3	KA32	2014-04-17 06:53:00	8	12.1	7.11	36.9	240
APR032014	ASU	P6	KA32	2014-04-17 06:56:00	7.88	11.9	8.05	36.7	347
APR032014	ASU	P2	KA32	2014-04-17 06:56:00	7.98	11.9	6.35	37.2	240
APR032014	ASU	P5	KA32	2014-04-17 06:59:00	7.73	11.9	7.72	37.7	347
APR032014	ASU	P4	KA32	2014-04-17 07:02:00	7.95	12.1	8.41	36.8	347
APR032014	ASU	P1	KA32	2014-04-17 07:05:00	7.88	12	7.15	38	347
APR032014	ASU	P3	KA32	2014-04-17 07:09:00	7.81	12.1	7.62	36.9	347
APR032014	ASU	P6	KA32	2014-04-17 07:12:00	7.9	11.9	8.62	36.7	462
APR032014	ASU	P2	KA32	2014-04-17 07:12:00	7.82	11.9	6.76	37.2	347
APR032014	ASU	P5	KA32	2014-04-17 07:15:00	7.75	12	8.23	37.7	462
APR032014	ASU	P4	KA32	2014-04-17 07:17:00	7.97	12.2	9.03	36.9	462
APR032014	ASU	P1	KA32	2014-04-17 07:21:00	7.91	12.1	7.67	38	462
APR032014	ASU	P3	KA32	2014-04-17 07:24:00	7.87	12.2	7.44	36.8	462
APR032014	ASU	P6	KA32	2014-04-17 07:27:00	7.96	12	9.12	34.9	582
APR032014	ASU	P2	KA32	2014-04-17 07:27:00	7.85	12	5.42	37.1	462
APR032014	ASU	P5	KA32	2014-04-17 07:30:00	7.8	12.5	8.7	35.7	582
APR032014	ASU	P4	KA32	2014-04-17 07:31:00	8	13.2	9.56	34.7	582
APR032014	ASU	P1	KA32	2014-04-17 07:36:00	7.95	13.3	7.45	34.7	582
APR032014	ASU	P3	KA32	2014-04-17 07:38:00	7.9	13	8.73	34.6	582
APR032014	ASU	P6	KA32	2014-04-17 07:41:00	7.97	13	9.72	35	706
APR032014	ASU	P2	KA32	2014-04-17 07:41:00	7.88	13	7.61	35	582
APR032014	ASU	P5	KA32	2014-04-17 07:44:00	7.82	12.7	9.3	35.7	706
APR032014	ASU	P4	KA32	2014-04-17 07:47:00	7.82	13.3	10.21	34.7	706
APR032014	ASU	P1	KA32	2014-04-17 07:50:00	7.97	13	8.68	36	706
APR032014	ASU	P3	KA32	2014-04-17 07:54:00	7.94	13.2	9.33	34.6	706
APR032014	ASU	P6	KA32	2014-04-17 07:57:00	7.81	13.3	10.28	34.9	827
APR032014	ASU	P2	KA32	2014-04-17 07:57:00	7.91	13.3	8.13	35	706
APR032014	ASU	P5	KA32	2014-04-17 08:00:00	7.86	12.9	9.87	35.7	827
APR032014	ASU	P4	KA32	2014-04-17 08:02:00	7.86	13.6	10.89	34.7	827
APR032014	ASU	P1	KA32	2014-04-17 08:06:00	8	13.3	9.25	36	827
APR032014	ASU	P3	KA32	2014-04-17 08:09:00	7.98	13.5	9.91	34.6	827
APR032014	ASU	P6	KA32	2014-04-17 08:12:00	7.85	13.6	10.9	35	951
APR032014	ASU	P2	KA32	2014-04-17 08:12:00	7.95	13.6	8.61	35	827
APR032014	ASU	P5	KA32	2014-04-17 08:15:00	7.89	13.2	10.38	35.7	951
APR032014	ASU	P4	KA32	2014-04-17 08:16:00	7.9	13.9	11.57	34.7	951
APR032014	ASU	P1	KA32	2014-04-17 08:21:00	7.86	13.6	9.75	36	951
APR032014	ASU	P3	KA32	2014-04-17 08:23:00	7.79	13.8	10.41	34.6	951
APR032014	ASU	P6	KA32	2014-04-17 08:26:00	7.9	13.9	11.49	35	1071
APR032014	ASU	P2	KA32	2014-04-17 08:26:00	7.98	13.9	9.01	35	951
APR032014	ASU	P5	KA32	2014-04-17 08:29:00	7.93	13.6	10.85	35.7	1071
APR032014	ASU	P4	KA32	2014-04-17 08:32:00	7.94	14.2	12.2	34.7	1071
APR032014	ASU	P1	KA32	2014-04-17 08:35:00	7.9	14	10.29	36	1071
APR032014	ASU	P3	KA32	2014-04-17 08:39:00	7.85	14.2	10.94	34.7	1071
APR032014	ASU	P6	KA32	2014-04-17 08:42:00	7.95	14.3	12.04	35	1179
APR032014	ASU	P2	KA32	2014-04-17 08:42:00	7.84	14.3	9.4	35	1071
APR032014	ASU	P5	KA32	2014-04-17 08:45:00	7.97	14	11.26	35.7	1179
APR032014	ASU	P4	KA32	2014-04-17 08:47:00	7.99	14.7	12.81	34.8	1179
APR032014	ASU	P1	KA32	2014-04-17 08:51:00	7.94	14.4	10.78	36	1179
APR032014	ASU	P3	KA32	2014-04-17 08:54:00	7.91	14.7	11.46	34.7	1179
APR032014	ASU	P6	KA32	2014-04-17 08:57:00	7.99	14.7	12.51	35	1295
APR032014	ASU	P2	KA32	2014-04-17 08:57:00	7.88	14.7	9.76	35	1179
APR032014	ASU	P5	KA32	2014-04-17 09:00:00	7.87	14.4	11.56	35.7	1295
APR032014	ASU	P4	KA32	2014-04-17 09:01:00	7.84	15.1	13.34	34.7	1295
APR032014	ASU	P1	KA32	2014-04-17 09:06:00	7.98	14.8	11.26	36	1295
APR032014	ASU	P3	KA32	2014-04-17 09:08:00	7.96	15.1	11.92	34.7	1295
APR032014	ASU	P6	KA32	2014-04-17 09:11:00	7.86	15.2	12.88	35	1405
APR032014	ASU	P2	KA32	2014-04-17 09:11:00	7.94	15.2	10.1	35	1295
APR032014	ASU	P5	KA32	2014-04-17 09:14:00	7.9	14.9	11.92	35.7	1405
APR032014	ASU	P4	KA32	2014-04-17 09:17:00	7.9	15.6	13.89	34.7	1405
APR032014	ASU	P1	KA32	2014-04-17 09:20:00	7.89	15.3	11.65	36	1405
APR032014	ASU	P3	KA32	2014-04-17 09:24:00	7.84	15.6	12.25	34.7	1405
APR032014	ASU	P6	KA32	2014-04-17 09:27:00	7.92	15.7	13.29	35	1504
APR032014	ASU	P2	KA32	2014-04-17 09:27:00	7.98	15.7	10.55	35	1405
APR032014	ASU	P5	KA32	2014-04-17 09:30:00	7.95	15.4	12.17	35.8	1504
APR032014	ASU	P4	KA32	2014-04-17 09:32:00	7.96	16.1	14.36	34.7	1504
APR032014	ASU	P1	KA32	2014-04-17 09:36:00	7.93	15.8	12.05	36.1	1504
APR032014	ASU	P3	KA32	2014-04-17 09:39:00	7.9	16.1	12.65	34.7	1504
APR032014	ASU	P6	KA32	2014-04-17 09:42:00	7.98	16.2	13.51	35	1597
APR032014	ASU	P2	KA32	2014-04-17 09:42:00	7.88	16.2	10.77	35	1504
APR032014	ASU	P5	KA32	2014-04-17 09:45:00	7.99	15.9	12.59	35.8	1597
APR032014	ASU	P4	KA32	2014-04-17 09:46:00	7.86	16.6	14.72	34.8	1597
APR032014	ASU	P1	KA32	2014-04-17 09:51:00	7.98	16.3	12.4	36.1	1597
APR032014	ASU	P3	KA32	2014-04-17 09:53:00	7.96	16.6	12.92	34.8	1597
APR032014	ASU	P6	KA32	2014-04-17 09:56:00	7.87	16.7	13.53	35.1	1680
APR032014	ASU	P2	KA32	2014-04-17 09:56:00	7.93	16.7	11	35	1597
APR032014	ASU	P5	KA32	2014-04-17 09:59:00	7.9	16.5	12.7	35.8	1680
APR032014	ASU	P4	KA32	2014-04-17 10:02:00	7.92	17.2	15.15	34.8	1680
APR032014	ASU	P1	KA32	2014-04-17 10:05:00	7.88	16.9	12.7	36.1	1680
APR032014	ASU	P3	KA32	2014-04-17 10:09:00	7.82	17.2	13	34.8	1680
APR032014	ASU	P6	KA32	2014-04-17 10:12:00	7.93	17.3	13.94	35	1758
APR032014	ASU	P2	KA32	2014-04-17 10:12:00	7.98	17.3	11.43	35	1680
APR032014	ASU	P5	KA32	2014-04-17 10:15:00	7.95	17	12.87	35.8	1758
APR032014	ASU	P5	KA32	2014-04-17 10:15:00	7.95	17	12.87	35.8	1758
APR032014	ASU	P4	KA32	2014-04-17 10:17:00	7.98	17.7	15.54	34.8	1758
APR032014	ASU	P1	KA32	2014-04-17 10:21:00	7.93	17.5	13.02	36.1	1758
APR032014	ASU	P1	KA32	2014-04-17 10:21:00	7.93	17.5	13.02	36.1	1758
APR032014	ASU	P3	KA32	2014-04-17 10:24:00	7.89	17.8	13.45	34.8	1758
APR032014	ASU	P6	KA32	2014-04-17 10:27:00	7.99	17.9	14.51	35.1	1825
APR032014	ASU	P2	KA32	2014-04-17 10:27:00	7.87	17.9	11.52	35	1758
APR032014	ASU	P5	KA32	2014-04-17 10:30:00	7.96	17.6	13.08	35.8	1825
APR032014	ASU	P4	KA32	2014-04-17 10:31:00	7.88	18.3	15.71	34.9	1825
APR032014	ASU	P4	KA32	2014-04-17 10:31:00	7.88	18.3	15.71	34.9	1825
APR032014	ASU	P1	KA32	2014-04-17 10:36:00	7.97	18.1	13.3	36.1	1825
APR032014	ASU	P3	KA32	2014-04-17 10:38:00	7.96	18.3	13.61	34.8	1825
APR032014	ASU	P6	KA32	2014-04-17 10:41:00	7.87	18.5	14.31	35.1	1892
APR032014	ASU	P2	KA32	2014-04-17 10:41:00	7.93	18.5	11.71	35	1825
APR032014	ASU	P5	KA32	2014-04-17 10:44:00	7.91	18.2	13.27	35.9	1892
APR032014	ASU	P4	KA32	2014-04-17 10:47:00	7.94	18.9	15.93	34.9	1892
APR032014	ASU	P1	KA32	2014-04-17 10:50:00	7.87	18.6	13.49	36.1	1892
APR032014	ASU	P3	KA32	2014-04-17 10:54:00	7.81	19	13.83	34.8	1892
APR032014	ASU	P6	KA32	2014-04-17 10:57:00	7.94	19.1	14.77	35.1	1946
APR032014	ASU	P2	KA32	2014-04-17 10:57:00	7.98	19.1	11.9	35.1	1892
APR032014	ASU	P5	KA32	2014-04-17 11:00:00	7.96	18.8	13.54	35.9	1946
APR032014	ASU	P4	KA32	2014-04-17 11:02:00	8	19.6	16.08	34.9	1946
APR032014	ASU	P1	KA32	2014-04-17 11:06:00	7.92	19.3	13.76	36.2	1946
APR032014	ASU	P3	KA32	2014-04-17 11:09:00	7.89	19.6	14.09	34.8	1946
APR032014	ASU	P6	KA32	2014-04-17 11:12:00	8	19.8	14.6	35.1	1988
APR032014	ASU	P2	KA32	2014-04-17 11:12:00	7.87	19.8	11.97	35.1	1946
APR032014	ASU	P5	KA32	2014-04-17 11:15:00	7.86	19.5	13.52	35.9	1988
APR032014	ASU	P4	KA32	2014-04-17 11:16:00	7.89	20.2	16.1	34.9	1988
APR032014	ASU	P1	KA32	2014-04-17 11:21:00	7.97	19.9	14.03	36.2	1988
APR032014	ASU	P3	KA32	2014-04-17 11:23:00	7.96	20.2	14.3	34.8	1988
APR032014	ASU	P6	KA32	2014-04-17 11:26:00	7.89	20.4	14.67	35.1	2025
APR032014	ASU	P2	KA32	2014-04-17 11:26:00	7.93	20.4	12.18	35.2	1988
APR032014	ASU	P5	KA32	2014-04-17 11:29:00	7.92	20.1	13.79	35.9	2025
APR032014	ASU	P4	KA32	2014-04-17 11:32:00	7.96	20.8	16.32	34.9	2025
APR032014	ASU	P1	KA32	2014-04-17 11:35:00	7.88	20.5	14.1	36.2	2025
APR032014	ASU	P3	KA32	2014-04-17 11:39:00	7.83	20.8	14.14	34.9	2025
APR032014	ASU	P6	KA32	2014-04-17 11:42:00	7.95	21	14.91	35.2	2058
APR032014	ASU	P2	KA32	2014-04-17 11:42:00	7.99	21	12.14	35.2	2025
APR032014	ASU	P5	KA32	2014-04-17 11:45:00	7.98	20.7	13.59	35.9	2058
APR032014	ASU	P4	KA32	2014-04-17 11:47:00	7.86	21.4	16.2	35	2058
APR032014	ASU	P1	KA32	2014-04-17 11:51:00	7.93	21.1	14.38	36.2	2058
APR032014	ASU	P3	KA32	2014-04-17 11:54:00	7.91	21.4	14.48	34.9	2058
APR032014	ASU	P6	KA32	2014-04-17 11:57:00	7.86	21.5	14.47	35.2	2073
APR032014	ASU	P2	KA32	2014-04-17 11:57:00	7.89	21.5	12	35.2	2058
APR032014	ASU	P5	KA32	2014-04-17 12:00:00	7.89	21.3	13.73	36	2073
APR032014	ASU	P4	KA32	2014-04-17 12:01:00	7.92	22	16.26	35	2073
APR032014	ASU	P1	KA32	2014-04-17 12:06:00	7.98	21.7	14.51	36.2	2073
APR032014	ASU	P3	KA32	2014-04-17 12:08:00	7.97	22	14.44	34.9	2073
APR032014	ASU	P6	KA32	2014-04-17 12:11:00	7.93	22.1	14.39	35.2	2086
APR032014	ASU	P2	KA32	2014-04-17 12:11:00	7.95	22.1	12.22	35.2	2073
APR032014	ASU	P5	KA32	2014-04-17 12:14:00	7.95	21.9	13.85	36	2086
APR032014	ASU	P4	KA32	2014-04-17 12:17:00	7.98	22.6	16.31	35	2086
APR032014	ASU	P1	KA32	2014-04-17 12:20:00	7.91	22.3	14.56	36.3	2086
APR032014	ASU	P3	KA32	2014-04-17 12:24:00	7.87	22.6	14.56	34.9	2086
APR032014	ASU	P6	KA32	2014-04-17 12:27:00	7.99	22.7	14.83	35.2	2095
APR032014	ASU	P2	KA32	2014-04-17 12:27:00	7.88	22.7	12.09	35.2	2086
APR032014	ASU	P5	KA32	2014-04-17 12:30:00	7.92	22.5	14.32	36	2095
APR032014	ASU	P4	KA32	2014-04-17 12:32:00	7.9	23.1	16.2	35	2095
APR032014	ASU	P1	KA32	2014-04-17 12:36:00	7.96	22.8	14.76	36.3	2095
APR032014	ASU	P3	KA32	2014-04-17 12:39:00	7.94	23.2	14.51	35	2095
APR032014	ASU	P6	KA32	2014-04-17 12:42:00	7.9	23.2	14.7	35.3	2091
APR032014	ASU	P2	KA32	2014-04-17 12:42:00	7.92	23.2	12.3	35.2	2095
APR032014	ASU	P5	KA32	2014-04-17 12:45:00	7.92	23	13.99	36.1	2091
APR032014	ASU	P4	KA32	2014-04-17 12:46:00	7.97	23.6	16.24	35	2091
APR032014	ASU	P1	KA32	2014-04-17 12:51:00	7.89	23.4	14.67	36.3	2091
APR032014	ASU	P1	KA32	2014-04-17 12:51:00	7.89	23.4	14.67	36.3	2091
APR032014	ASU	P3	KA32	2014-04-17 12:53:00	7.86	23.7	14.49	35	2091
APR032014	ASU	P6	KA32	2014-04-17 12:56:00	7.96	23.7	14.61	35.3	2076
APR032014	ASU	P2	KA32	2014-04-17 12:56:00	7.97	23.7	12.21	35.2	2091
APR032014	ASU	P5	KA32	2014-04-17 12:59:00	7.98	23.5	14.14	36	2076
APR032014	ASU	P4	KA32	2014-04-17 13:02:00	7.89	24.1	16.1	35.1	2076
APR032014	ASU	P1	KA32	2014-04-17 13:05:00	7.95	23.8	14.79	36.3	2076
APR032014	ASU	P3	KA32	2014-04-17 13:09:00	7.91	24.2	14.49	35	2076
APR032014	ASU	P6	KA32	2014-04-17 13:12:00	7.88	24.2	13.94	35.4	2056
APR032014	ASU	P2	KA32	2014-04-17 13:12:00	7.88	24.2	11.93	35.2	2076
APR032014	ASU	P5	KA32	2014-04-17 13:15:00	7.91	23.9	13.81	36.1	2056
APR032014	ASU	P4	KA32	2014-04-17 13:17:00	7.96	24.5	16.1	35.1	2056
APR032014	ASU	P1	KA32	2014-04-17 13:21:00	7.99	24.2	14.81	36.4	2056
APR032014	ASU	P3	KA32	2014-04-17 13:24:00	7.98	24.5	14.46	35.1	2056
APR032014	ASU	P6	KA32	2014-04-17 13:27:00	7.94	24.5	14.56	35.4	2021
APR032014	ASU	P2	KA32	2014-04-17 13:27:00	7.94	24.5	11.96	35.3	2056
APR032014	ASU	P5	KA32	2014-04-17 13:30:00	7.97	24.4	14.48	36.1	2021
APR032014	ASU	P5	KA32	2014-04-17 13:30:00	7.97	24.4	14.48	36.1	2021
APR032014	ASU	P5	KA32	2014-04-17 13:30:00	7.97	24.4	14.48	36.1	2021
APR032014	ASU	P4	KA32	2014-04-17 13:31:00	7.89	25	15.78	35.2	2021
APR032014	ASU	P4	KA32	2014-04-17 13:31:00	7.89	25	15.78	35.2	2021
APR032014	ASU	P1	KA32	2014-04-17 13:36:00	7.93	24.7	14.7	36.4	2021
APR032014	ASU	P3	KA32	2014-04-17 13:38:00	7.88	24.9	14.16	35.1	2021
APR032014	ASU	P6	KA32	2014-04-17 13:41:00	7.99	24.9	13.91	35.4	1981
APR032014	ASU	P2	KA32	2014-04-17 13:41:00	7.98	24.9	11.74	35.4	2021
APR032014	ASU	P5	KA32	2014-04-17 13:44:00	7.89	24.8	13.73	36.2	1981
APR032014	ASU	P4	KA32	2014-04-17 13:47:00	7.95	25.3	15.66	35.2	1981
APR032014	ASU	P1	KA32	2014-04-17 13:50:00	7.98	25.1	14.7	36.4	1981
APR032014	ASU	P3	KA32	2014-04-17 13:54:00	7.95	25.3	14.37	35.1	1981
APR032014	ASU	P6	KA32	2014-04-17 13:57:00	7.91	25.3	14.05	35.4	1932
APR032014	ASU	P2	KA32	2014-04-17 13:57:00	7.9	25.3	11.42	35.4	1981
APR032014	ASU	P5	KA32	2014-04-17 14:00:00	7.95	25.2	13.75	36.2	1932
APR032014	ASU	P4	KA32	2014-04-17 14:02:00	7.87	25.7	15.33	35.3	1932
APR032014	ASU	P1	KA32	2014-04-17 14:06:00	7.92	25.4	14.4	36.5	1932
APR032014	ASU	P3	KA32	2014-04-17 14:09:00	7.86	25.7	14.11	35.1	1932
APR032014	ASU	P6	KA32	2014-04-17 14:12:00	7.96	25.6	13.54	35.5	1873
APR032014	ASU	P2	KA32	2014-04-17 14:12:00	7.95	25.6	11.44	35.4	1932
APR032014	ASU	P5	KA32	2014-04-17 14:15:00	8	25.5	13.45	36.2	1873
APR032014	ASU	P4	KA32	2014-04-17 14:16:00	7.93	26	15.1	35.3	1873
APR032014	ASU	P1	KA32	2014-04-17 14:21:00	7.96	25.8	14.38	36.5	1873
APR032014	ASU	P3	KA32	2014-04-17 14:23:00	7.91	26	13.98	35.2	1873
APR032014	ASU	P6	KA32	2014-04-17 14:26:00	7.88	25.9	13.75	35.5	1812
APR032014	ASU	P2	KA32	2014-04-17 14:26:00	7.99	25.9	11.18	35.5	1873
APR032014	ASU	P5	KA32	2014-04-17 14:29:00	7.92	25.8	13.3	36.2	1812
APR032014	ASU	P5	KA32	2014-04-17 14:29:00	7.92	25.8	13.3	36.2	1812
APR032014	ASU	P4	KA32	2014-04-17 14:32:00	7.98	26.3	14.78	35.3	1812
APR032014	ASU	P1	KA32	2014-04-17 14:35:00	7.9	26	14.05	36.5	1812
APR032014	ASU	P3	KA32	2014-04-17 14:39:00	7.97	26.2	13.74	35.2	1812
APR032014	ASU	P6	KA32	2014-04-17 14:42:00	7.93	26.1	13.24	35.5	1750
APR032014	ASU	P2	KA32	2014-04-17 14:42:00	7.9	26.1	10.92	35.5	1812
APR032014	ASU	P5	KA32	2014-04-17 14:45:00	7.97	26.1	13.22	36.3	1750
APR032014	ASU	P4	KA32	2014-04-17 14:47:00	7.9	26.5	14.35	35.3	1750
APR032014	ASU	P1	KA32	2014-04-17 14:51:00	7.94	26.2	13.91	36.6	1750
APR032014	ASU	P3	KA32	2014-04-17 14:54:00	7.87	26.5	13.48	35.2	1750
APR032014	ASU	P6	KA32	2014-04-17 14:57:00	7.98	26.3	12.78	35.6	1647
APR032014	ASU	P2	KA32	2014-04-17 14:57:00	7.95	26.3	10.76	35.6	1750
APR032014	ASU	P5	KA32	2014-04-17 15:00:00	7.89	26.3	13.01	36.3	1647
APR032014	ASU	P4	KA32	2014-04-17 15:01:00	7.95	26.6	13.99	35.3	1647
APR032014	ASU	P1	KA32	2014-04-17 15:06:00	8	26.3	13.64	36.5	1647
APR032014	ASU	P3	KA32	2014-04-17 15:08:00	7.95	26.6	10.6	35.2	1647
APR032014	ASU	P6	KA32	2014-04-17 15:11:00	7.9	26.4	8.92	35.5	1570
APR032014	ASU	P2	KA32	2014-04-17 15:11:00	7.98	26.4	10.63	35.5	1647
APR032014	ASU	P5	KA32	2014-04-17 15:14:00	7.94	26.4	13.61	36.4	1570
APR032014	ASU	P4	KA32	2014-04-17 15:17:00	7.99	26.8	14.5	35.4	1570
APR032014	ASU	P1	KA32	2014-04-17 15:20:00	7.67	26.5	13.76	36.7	1570
APR032014	ASU	P3	KA32	2014-04-17 15:24:00	7.98	26.7	13.61	35.3	1570
APR032014	ASU	P6	KA32	2014-04-17 15:27:00	7.93	26.4	13.01	35.7	1509
APR032014	ASU	P2	KA32	2014-04-17 15:27:00	7.89	26.4	10.46	35.6	1570
APR032014	ASU	P5	KA32	2014-04-17 15:30:00	7.98	26.5	13.02	36.4	1509
APR032014	ASU	P4	KA32	2014-04-17 15:32:00	7.9	26.8	13.73	35.4	1509
APR032014	ASU	P1	KA32	2014-04-17 15:36:00	7.74	26.5	13.52	36.7	1509
APR032014	ASU	P3	KA32	2014-04-17 15:39:00	7.88	26.7	12.86	35.4	1509
APR032014	ASU	P6	KA32	2014-04-17 15:42:00	7.97	26.4	12.81	35.7	1319
APR032014	ASU	P2	KA32	2014-04-17 15:42:00	7.92	26.4	10.18	35.7	1509
APR032014	ASU	P5	KA32	2014-04-17 15:45:00	7.88	26.4	12.55	36.5	1319
APR032014	ASU	P4	KA32	2014-04-17 15:46:00	7.94	26.7	13.2	35.5	1319
APR032014	ASU	P1	KA32	2014-04-17 15:51:00	7.79	26.5	13.21	36.7	1319
APR032014	ASU	P3	KA32	2014-04-17 15:53:00	7.93	26.7	12.45	35.4	1319
APR032014	ASU	P6	KA32	2014-04-17 15:56:00	7.88	26.5	12.14	35.8	1271
APR032014	ASU	P2	KA32	2014-04-17 15:56:00	7.96	26.5	9.83	35.7	1319
APR032014	ASU	P5	KA32	2014-04-17 15:59:00	7.92	26.4	12.18	36.5	1271
APR032014	ASU	P4	KA32	2014-04-17 16:02:00	7.98	26.8	12.64	35.5	1271
APR032014	ASU	P1	KA32	2014-04-17 16:05:00	7.84	26.5	12.79	36.7	1271
APR032014	ASU	P3	KA32	2014-04-17 16:09:00	7.97	26.7	12.19	35.4	1271
APR032014	ASU	P6	KA32	2014-04-17 16:12:00	7.91	26.4	11.54	35.8	1141
APR032014	ASU	P2	KA32	2014-04-17 16:12:00	7.98	26.4	9.43	35.7	1271
APR032014	ASU	P5	KA32	2014-04-17 16:15:00	7.96	26.4	11.98	36.5	1141
APR032014	ASU	P4	KA32	2014-04-17 16:17:00	7.88	26.7	12.05	35.6	1141
APR032014	ASU	P1	KA32	2014-04-17 16:21:00	7.88	26.5	12.37	36.8	1141
APR032014	ASU	P3	KA32	2014-04-17 16:24:00	7.85	26.6	11.61	35.5	1141
APR032014	ASU	P6	KA32	2014-04-17 16:27:00	7.95	26.4	11.15	35.8	947
APR032014	ASU	P2	KA32	2014-04-17 16:27:00	7.88	26.4	9.04	35.8	1141
APR032014	ASU	P5	KA32	2014-04-17 16:30:00	7.99	26.3	11.52	36.5	947
APR032014	ASU	P4	KA32	2014-04-17 16:31:00	7.91	26.6	11.59	35.6	947
APR032014	ASU	P1	KA32	2014-04-17 16:36:00	7.91	26.4	11.94	36.8	947
APR032014	ASU	P3	KA32	2014-04-17 16:38:00	7.9	26.5	11.31	35.5	947
APR032014	ASU	P6	KA32	2014-04-17 16:41:00	7.98	26.3	11.01	35.8	872
APR032014	ASU	P2	KA32	2014-04-17 16:41:00	7.91	26.3	8.81	35.8	947
APR032014	ASU	P5	KA32	2014-04-17 16:44:00	7.88	26.2	10.9	36.6	872
APR032014	ASU	P4	KA32	2014-04-17 16:47:00	7.94	26.4	11.15	35.6	872
APR032014	ASU	P1	KA32	2014-04-17 16:50:00	7.94	26.2	11.43	36.9	872
APR032014	ASU	P3	KA32	2014-04-17 16:54:00	7.93	26.3	10.79	35.5	872
APR032014	ASU	P6	KA32	2014-04-17 16:57:00	8	26.1	10.4	35.9	653
APR032014	ASU	P2	KA32	2014-04-17 16:57:00	7.93	26.1	8.35	35.9	872
APR032014	ASU	P5	KA32	2014-04-17 17:00:00	7.9	26	10.35	36.6	653
APR032014	ASU	P4	KA32	2014-04-17 17:02:00	7.97	26.2	10.5	35.7	653
APR032014	ASU	P1	KA32	2014-04-17 17:06:00	7.96	26	10.8	36.9	653
APR032014	ASU	P3	KA32	2014-04-17 17:09:00	7.96	26.1	10.14	35.5	653
APR032014	ASU	P6	KA32	2014-04-17 17:12:00	7.88	25.9	9.82	35.9	681
APR032014	ASU	P2	KA32	2014-04-17 17:12:00	7.95	25.9	7.93	35.8	653
APR032014	ASU	P5	KA32	2014-04-17 17:15:00	7.92	25.8	10.04	36.7	681
APR032014	ASU	P4	KA32	2014-04-17 17:16:00	7.99	26	9.99	35.7	681
APR032014	ASU	P1	KA32	2014-04-17 17:21:00	7.98	25.8	10.25	36.9	681
APR032014	ASU	P3	KA32	2014-04-17 17:23:00	7.98	25.9	9.61	35.6	681
APR032014	ASU	P6	KA32	2014-04-17 17:26:00	7.9	25.6	9.34	35.9	460
APR032014	ASU	P2	KA32	2014-04-17 17:26:00	7.97	25.6	7.56	35.9	681
APR032014	ASU	P5	KA32	2014-04-17 17:29:00	7.94	25.5	9.44	36.7	460
APR032014	ASU	P4	KA32	2014-04-17 17:32:00	7.86	25.8	9.39	35.8	460
APR032014	ASU	P1	KA32	2014-04-17 17:35:00	7.99	25.6	9.72	37	460
APR032014	ASU	P3	KA32	2014-04-17 17:39:00	7.83	25.6	9.08	35.6	460
APR032014	ASU	P6	KA32	2014-04-17 17:42:00	7.92	25.4	8.99	35.9	296
APR032014	ASU	P2	KA32	2014-04-17 17:42:00	7.98	25.4	7.23	35.9	460
APR032014	ASU	P5	KA32	2014-04-17 17:45:00	7.95	25.3	9.01	36.8	296
APR032014	ASU	P4	KA32	2014-04-17 17:47:00	7.88	25.5	8.95	35.8	296
APR032014	ASU	P1	KA32	2014-04-17 17:51:00	7.88	25.3	9.1	37	296
APR032014	ASU	P3	KA32	2014-04-17 17:54:00	7.85	25.4	8.52	35.7	296
APR032014	ASU	P6	KA32	2014-04-17 17:57:00	7.94	25.2	8.49	36	216
APR032014	ASU	P2	KA32	2014-04-17 17:57:00	7.99	25.2	6.77	36	296
APR032014	ASU	P5	KA32	2014-04-17 18:00:00	7.96	25.1	8.44	36.8	216
APR032014	ASU	P4	KA32	2014-04-17 18:01:00	7.9	25.3	8.38	35.8	216
APR032014	ASU	P1	KA32	2014-04-17 18:06:00	7.89	25.1	8.49	37	216
APR032014	ASU	P3	KA32	2014-04-17 18:08:00	7.87	25.2	7.93	35.7	216
APR032014	ASU	P6	KA32	2014-04-17 18:11:00	7.95	24.9	7.98	36	163
APR032014	ASU	P2	KA32	2014-04-17 18:11:00	7.99	24.9	6.37	36.1	216
APR032014	ASU	P5	KA32	2014-04-17 18:14:00	7.96	24.8	7.97	36.8	163
APR032014	ASU	P4	KA32	2014-04-17 18:17:00	7.91	25	7.94	35.9	163
APR032014	ASU	P1	KA32	2014-04-17 18:20:00	7.9	24.8	7.93	37.1	163
APR032014	ASU	P3	KA32	2014-04-17 18:24:00	7.88	25	7.42	35.7	163
APR032014	ASU	P6	KA32	2014-04-17 18:27:00	7.95	24.7	7.57	36	92
APR032014	ASU	P2	KA32	2014-04-17 18:27:00	7.86	24.7	5.97	36.1	163
APR032014	ASU	P5	KA32	2014-04-17 18:30:00	7.96	24.6	7.41	36.8	92
APR032014	ASU	P4	KA32	2014-04-17 18:32:00	7.92	24.8	7.41	35.9	92
APR032014	ASU	P1	KA32	2014-04-17 18:36:00	7.91	24.6	7.34	37.1	92
APR032014	ASU	P3	KA32	2014-04-17 18:39:00	7.89	24.7	6.82	35.7	92
APR032014	ASU	P6	KA32	2014-04-17 18:42:00	7.96	24.4	7.02	36.1	42
APR032014	ASU	P2	KA32	2014-04-17 18:42:00	7.86	24.4	5.53	36.1	92
APR032014	ASU	P5	KA32	2014-04-17 18:45:00	7.96	24.4	6.8	36.8	42
APR032014	ASU	P4	KA32	2014-04-17 18:46:00	7.92	24.6	6.84	35.9	42
APR032014	ASU	P1	KA32	2014-04-17 18:51:00	7.91	24.4	6.71	37.1	42
APR032014	ASU	P3	KA32	2014-04-17 18:53:00	7.89	24.5	6.2	35.8	42
APR032014	ASU	P6	KA32	2014-04-17 18:56:00	7.96	24.2	6.5	36.1	11
APR032014	ASU	P2	KA32	2014-04-17 18:56:00	7.87	24.2	5.14	36.1	42
APR032014	ASU	P5	KA32	2014-04-17 18:59:00	7.95	24.2	6.26	36.9	11
APR032014	ASU	P4	KA32	2014-04-17 19:02:00	7.92	24.3	6.3	35.9	11
APR032014	ASU	P1	KA32	2014-04-17 19:05:00	7.9	24.1	6.11	37.1	11
APR032014	ASU	P3	KA32	2014-04-17 19:09:00	7.89	24.2	5.66	35.8	11
APR032014	ASU	P6	KA32	2014-04-17 19:12:00	7.96	23.9	6.03	36.1	4
APR032014	ASU	P2	KA32	2014-04-17 19:12:00	7.87	23.9	4.75	36.2	11
APR032014	ASU	P5	KA32	2014-04-17 19:15:00	7.95	23.9	5.75	36.9	4
APR032014	ASU	P4	KA32	2014-04-17 19:17:00	7.92	24	5.85	35.9	4
APR032014	ASU	P1	KA32	2014-04-17 19:21:00	7.9	23.9	5.62	37.2	4
APR032014	ASU	P3	KA32	2014-04-17 19:24:00	7.89	23.9	5.23	35.8	4
APR032014	ASU	P6	KA32	2014-04-17 19:27:00	7.96	23.6	5.74	36.1	3
APR032014	ASU	P2	KA32	2014-04-17 19:27:00	7.86	23.6	4.48	36.2	4
APR032014	ASU	P5	KA32	2014-04-17 19:30:00	7.94	23.6	5.38	36.9	3
APR032014	ASU	P4	KA32	2014-04-17 19:31:00	7.92	23.7	5.53	36	3
APR032014	ASU	P1	KA32	2014-04-17 19:36:00	7.9	23.6	5.25	37.2	3
APR032014	ASU	P3	KA32	2014-04-17 19:38:00	7.88	23.7	4.9	35.8	3
APR032014	ASU	P6	KA32	2014-04-17 19:41:00	7.96	23.4	5.52	36.1	3
APR032014	ASU	P2	KA32	2014-04-17 19:41:00	7.86	23.4	4.28	36.2	3
APR032014	ASU	P5	KA32	2014-04-17 19:44:00	7.93	23.4	5.11	36.9	3
APR032014	ASU	P4	KA32	2014-04-17 19:47:00	7.92	23.5	5.33	36	3
APR032014	ASU	P1	KA32	2014-04-17 19:50:00	7.9	23.4	4.97	37.2	3
APR032014	ASU	P3	KA32	2014-04-17 19:54:00	7.88	23.4	4.67	35.8	3
APR032014	ASU	P6	KA32	2014-04-17 19:57:00	7.96	23.2	5.36	36.1	3
APR032014	ASU	P2	KA32	2014-04-17 19:57:00	7.86	23.2	4.14	36.3	3
APR032014	ASU	P5	KA32	2014-04-17 20:00:00	7.93	23.1	4.92	36.9	3
APR032014	ASU	P4	KA32	2014-04-17 20:02:00	7.92	23.2	5.18	36	3
APR032014	ASU	P1	KA32	2014-04-17 20:06:00	7.9	23.1	4.78	37.2	3
APR032014	ASU	P3	KA32	2014-04-17 20:09:00	7.88	23.1	4.49	35.8	3
APR032014	ASU	P6	KA32	2014-04-17 20:12:00	7.96	22.9	5.27	36.2	3
APR032014	ASU	P2	KA32	2014-04-17 20:12:00	7.86	22.9	4.05	36.3	3
APR032014	ASU	P5	KA32	2014-04-17 20:15:00	7.92	22.9	4.78	37	3
APR032014	ASU	P4	KA32	2014-04-17 20:16:00	7.92	23	5.08	36	3
APR032014	ASU	P1	KA32	2014-04-17 20:21:00	7.89	22.9	4.63	37.2	3
APR032014	ASU	P3	KA32	2014-04-17 20:23:00	7.88	22.9	4.37	35.9	3
APR032014	ASU	P6	KA32	2014-04-17 20:26:00	7.96	22.7	5.21	36.2	3
APR032014	ASU	P2	KA32	2014-04-17 20:26:00	7.86	22.7	4	36.3	3
APR032014	ASU	P5	KA32	2014-04-17 20:29:00	7.92	22.7	4.69	37	3
APR032014	ASU	P4	KA32	2014-04-17 20:32:00	7.92	22.7	5.01	36	3
APR032014	ASU	P1	KA32	2014-04-17 20:35:00	7.89	22.7	4.52	37.2	3
APR032014	ASU	P3	KA32	2014-04-17 20:39:00	7.88	22.7	4.28	35.9	3
APR032014	ASU	P6	KA32	2014-04-17 20:42:00	7.96	22.4	5.15	36.2	3
APR032014	ASU	P2	KA32	2014-04-17 20:42:00	7.86	22.4	3.94	36.3	3
APR032014	ASU	P5	KA32	2014-04-17 20:45:00	7.91	22.5	4.61	37	3
APR032014	ASU	P4	KA32	2014-04-17 20:47:00	7.92	22.5	4.95	36	3
APR032014	ASU	P1	KA32	2014-04-17 20:51:00	7.89	22.4	4.44	37.2	3
APR032014	ASU	P3	KA32	2014-04-17 20:54:00	7.88	22.5	4.22	35.9	3
APR032014	ASU	P6	KA32	2014-04-17 20:57:00	7.96	22.2	5.11	36.2	3
APR032014	ASU	P2	KA32	2014-04-17 20:57:00	7.86	22.2	3.91	36.3	3
APR032014	ASU	P5	KA32	2014-04-17 21:00:00	7.91	22.3	4.58	37	3
APR032014	ASU	P4	KA32	2014-04-17 21:01:00	7.92	22.3	4.92	36	3
APR032014	ASU	P1	KA32	2014-04-17 21:06:00	7.89	22.2	4.38	37.3	3
APR032014	ASU	P3	KA32	2014-04-17 21:08:00	7.87	22.3	4.17	35.9	3
APR032014	ASU	P6	KA32	2014-04-17 21:11:00	7.96	22	5.08	36.2	3
APR032014	ASU	P2	KA32	2014-04-17 21:11:00	7.85	22	3.88	36.3	3
APR032014	ASU	P5	KA32	2014-04-17 21:14:00	7.9	22	4.56	37	3
APR032014	ASU	P4	KA32	2014-04-17 21:17:00	7.92	22.1	4.89	36.1	3
APR032014	ASU	P1	KA32	2014-04-17 21:20:00	7.89	22	4.34	37.3	3
APR032014	ASU	P3	KA32	2014-04-17 21:24:00	7.87	22.1	4.16	35.9	3
APR032014	ASU	P6	KA32	2014-04-17 21:27:00	7.96	21.8	5.05	36.2	3
APR032014	ASU	P2	KA32	2014-04-17 21:27:00	7.85	21.8	3.85	36.3	3
APR032014	ASU	P5	KA32	2014-04-17 21:30:00	7.9	21.8	4.55	37	3
APR032014	ASU	P4	KA32	2014-04-17 21:32:00	7.92	21.9	4.87	36.1	3
APR032014	ASU	P1	KA32	2014-04-17 21:36:00	7.89	21.8	4.33	37.3	3
APR032014	ASU	P3	KA32	2014-04-17 21:39:00	7.87	21.8	4.17	36	3
APR032014	ASU	P6	KA32	2014-04-17 21:42:00	7.96	21.5	5.03	36.2	3
APR032014	ASU	P2	KA32	2014-04-17 21:42:00	7.85	21.5	3.86	36.4	3
APR032014	ASU	P5	KA32	2014-04-17 21:45:00	7.89	21.6	4.58	37	3
APR032014	ASU	P4	KA32	2014-04-17 21:46:00	7.91	21.6	4.88	36.1	3
APR032014	ASU	P1	KA32	2014-04-17 21:51:00	7.89	21.5	4.34	37.3	3
APR032014	ASU	P3	KA32	2014-04-17 21:53:00	7.87	21.5	4.19	35.9	3
APR032014	ASU	P6	KA32	2014-04-17 21:56:00	7.95	21.2	5.03	36.3	3
APR032014	ASU	P2	KA32	2014-04-17 21:56:00	7.85	21.2	3.85	36.4	3
APR032014	ASU	P5	KA32	2014-04-17 21:59:00	7.89	21.2	4.59	37.1	3
APR032014	ASU	P4	KA32	2014-04-17 22:02:00	7.91	21.3	4.89	36.1	3
APR032014	ASU	P1	KA32	2014-04-17 22:05:00	7.89	21.1	4.37	37.3	3
APR032014	ASU	P3	KA32	2014-04-17 22:09:00	7.87	21.2	4.23	36	3
APR032014	ASU	P6	KA32	2014-04-17 22:12:00	7.95	20.9	5.04	36.3	3
APR032014	ASU	P2	KA32	2014-04-17 22:12:00	7.85	20.9	3.88	36.4	3
APR032014	ASU	P5	KA32	2014-04-17 22:15:00	7.88	21	4.66	37.1	3
APR032014	ASU	P4	KA32	2014-04-17 22:17:00	7.91	21	4.92	36.1	3
APR032014	ASU	P1	KA32	2014-04-17 22:21:00	7.89	20.9	4.4	37.3	3
APR032014	ASU	P3	KA32	2014-04-17 22:24:00	7.88	20.9	4.28	36	3
APR032014	ASU	P6	KA32	2014-04-17 22:27:00	7.95	20.7	5.05	36.3	3
APR032014	ASU	P2	KA32	2014-04-17 22:27:00	7.85	20.7	3.89	36.4	3
APR032014	ASU	P5	KA32	2014-04-17 22:30:00	7.88	20.7	4.72	37.1	3
APR032014	ASU	P4	KA32	2014-04-17 22:31:00	7.91	20.8	4.95	36.1	3
APR032014	ASU	P1	KA32	2014-04-17 22:36:00	7.89	20.6	4.45	37.4	3
APR032014	ASU	P3	KA32	2014-04-17 22:38:00	7.88	20.7	4.32	36	3
APR032014	ASU	P6	KA32	2014-04-17 22:41:00	7.95	20.5	5.07	36.4	3
APR032014	ASU	P2	KA32	2014-04-17 22:41:00	7.85	20.5	3.93	36.4	3
APR032014	ASU	P5	KA32	2014-04-17 22:44:00	7.88	20.4	4.78	37.1	3
APR032014	ASU	P4	KA32	2014-04-17 22:47:00	7.9	20.5	5	36.1	3
APR032014	ASU	P1	KA32	2014-04-17 22:50:00	7.89	20.4	4.5	37.4	3
APR032014	ASU	P3	KA32	2014-04-17 22:54:00	7.88	20.5	4.38	36	3
APR032014	ASU	P6	KA32	2014-04-17 22:57:00	7.95	20.3	5.1	36.3	3
APR032014	ASU	P2	KA32	2014-04-17 22:57:00	7.85	20.3	3.95	36.4	3
APR032014	ASU	P5	KA32	2014-04-17 23:00:00	7.87	20.3	4.83	37.1	3
APR032014	ASU	P4	KA32	2014-04-17 23:02:00	7.9	20.4	5.05	36.2	3
APR032014	ASU	P1	KA32	2014-04-17 23:06:00	7.89	20.3	4.55	37.4	3
APR032014	ASU	P3	KA32	2014-04-17 23:09:00	7.88	20.3	4.44	36	3
APR032014	ASU	P6	KA32	2014-04-17 23:12:00	7.95	20.1	5.13	36.3	3
APR032014	ASU	P2	KA32	2014-04-17 23:12:00	7.85	20.1	3.99	36.4	3
APR032014	ASU	P5	KA32	2014-04-17 23:15:00	7.87	20.1	4.89	37.1	3
APR032014	ASU	P4	KA32	2014-04-17 23:16:00	7.9	20.2	5.09	36.2	3
APR032014	ASU	P1	KA32	2014-04-17 23:21:00	7.89	20.1	4.61	37.4	3
APR032014	ASU	P3	KA32	2014-04-17 23:23:00	7.88	20.1	4.49	36	3
APR032014	ASU	P6	KA32	2014-04-17 23:26:00	7.95	20	5.17	36.4	2
APR032014	ASU	P2	KA32	2014-04-17 23:26:00	7.85	20	4.03	36.5	3
APR032014	ASU	P5	KA32	2014-04-17 23:29:00	7.87	19.9	4.93	37.1	2
APR032014	ASU	P4	KA32	2014-04-17 23:32:00	7.9	20	5.16	36.2	2
APR032014	ASU	P1	KA32	2014-04-17 23:35:00	7.89	19.9	4.66	37.4	2
APR032014	ASU	P3	KA32	2014-04-17 23:39:00	7.88	20	4.55	36	2
APR032014	ASU	P6	KA32	2014-04-17 23:42:00	7.95	19.8	5.21	36.3	2
APR032014	ASU	P2	KA32	2014-04-17 23:42:00	7.85	19.8	4.07	36.5	2
APR032014	ASU	P5	KA32	2014-04-17 23:45:00	7.87	19.8	5	37.1	2
APR032014	ASU	P4	KA32	2014-04-17 23:47:00	7.9	19.9	5.2	36.2	2
APR032014	ASU	P1	KA32	2014-04-17 23:51:00	7.89	19.8	4.72	37.4	2
APR032014	ASU	P3	KA32	2014-04-17 23:54:00	7.89	19.8	4.61	36	2
APR032014	ASU	P6	KA32	2014-04-17 23:57:00	7.95	19.6	5.25	36.3	2
APR032014	ASU	P2	KA32	2014-04-17 23:57:00	7.85	19.6	4.11	36.5	2
APR032014	ASU	P5	KA32	2014-04-18	7.87	19.6	5.06	37.1	2
APR032014	ASU	P4	KA32	2014-04-18 00:01:00	7.9	19.7	5.26	36.2	2
APR032014	ASU	P1	KA32	2014-04-18 00:06:00	7.89	19.6	4.77	37.4	2
APR032014	ASU	P3	KA32	2014-04-18 00:08:00	7.89	19.6	4.67	36	2
APR032014	ASU	P6	KA32	2014-04-18 00:11:00	7.95	19.4	5.3	36.4	2
APR032014	ASU	P2	KA32	2014-04-18 00:11:00	7.85	19.4	4.14	36.5	2
APR032014	ASU	P5	KA32	2014-04-18 00:14:00	7.86	19.4	5.12	37.1	2
APR032014	ASU	P4	KA32	2014-04-18 00:17:00	7.9	19.5	5.32	36.2	2
APR032014	ASU	P1	KA32	2014-04-18 00:20:00	7.89	19.4	4.82	37.4	2
APR032014	ASU	P3	KA32	2014-04-18 00:24:00	7.89	19.4	4.72	36.1	2
APR032014	ASU	P6	KA32	2014-04-18 00:27:00	7.95	19.3	5.35	36.4	2
APR032014	ASU	P2	KA32	2014-04-18 00:27:00	7.85	19.3	4.19	36.5	2
APR032014	ASU	P5	KA32	2014-04-18 00:30:00	7.86	19.2	5.17	37.2	2
APR032014	ASU	P4	KA32	2014-04-18 00:32:00	7.9	19.3	5.37	36.2	2
APR032014	ASU	P1	KA32	2014-04-18 00:36:00	7.9	19.2	4.89	37.4	2
APR032014	ASU	P3	KA32	2014-04-18 00:39:00	7.89	19.3	4.78	36.1	2
APR032014	ASU	P6	KA32	2014-04-18 00:42:00	7.95	19.1	5.4	36.4	2
APR032014	ASU	P2	KA32	2014-04-18 00:42:00	7.85	19.1	4.23	36.5	2
APR032014	ASU	P5	KA32	2014-04-18 00:45:00	7.86	19	5.22	37.2	2
APR032014	ASU	P4	KA32	2014-04-18 00:46:00	7.9	19.1	5.44	36.2	2
APR032014	ASU	P1	KA32	2014-04-18 00:51:00	7.9	19	4.94	37.4	2
APR032014	ASU	P3	KA32	2014-04-18 00:53:00	7.9	19	4.84	36.1	2
APR032014	ASU	P6	KA32	2014-04-18 00:56:00	7.95	18.8	5.45	36.4	2
APR032014	ASU	P2	KA32	2014-04-18 00:56:00	7.85	18.8	4.27	36.5	2
APR032014	ASU	P5	KA32	2014-04-18 00:59:00	7.86	18.8	5.28	37.2	2
APR032014	ASU	P4	KA32	2014-04-18 01:02:00	7.9	18.9	5.49	36.2	2
APR032014	ASU	P1	KA32	2014-04-18 01:05:00	7.9	18.8	5	37.5	2
APR032014	ASU	P3	KA32	2014-04-18 01:09:00	7.9	18.8	4.89	36.1	2
APR032014	ASU	P6	KA32	2014-04-18 01:12:00	7.95	18.6	5.51	36.4	2
APR032014	ASU	P2	KA32	2014-04-18 01:12:00	7.85	18.6	4.31	36.5	2
APR032014	ASU	P5	KA32	2014-04-18 01:15:00	7.86	18.6	5.33	37.2	2
APR032014	ASU	P4	KA32	2014-04-18 01:17:00	7.9	18.7	5.54	36.2	2
APR032014	ASU	P1	KA32	2014-04-18 01:21:00	7.9	18.6	5.05	37.5	2
APR032014	ASU	P3	KA32	2014-04-18 01:24:00	7.9	18.6	4.94	36.1	2
APR032014	ASU	P6	KA32	2014-04-18 01:27:00	7.95	18.5	5.55	36.4	2
APR032014	ASU	P2	KA32	2014-04-18 01:27:00	7.85	18.5	4.36	36.5	2
APR032014	ASU	P5	KA32	2014-04-18 01:30:00	7.86	18.4	5.39	37.2	2
APR032014	ASU	P4	KA32	2014-04-18 01:31:00	7.9	18.5	5.59	36.2	2
APR032014	ASU	P1	KA32	2014-04-18 01:36:00	7.91	18.4	5.1	37.5	2
APR032014	ASU	P3	KA32	2014-04-18 01:38:00	7.91	18.5	4.99	36.1	2
APR032014	ASU	P6	KA32	2014-04-18 01:41:00	7.96	18.3	5.6	36.4	2
APR032014	ASU	P2	KA32	2014-04-18 01:41:00	7.86	18.3	4.4	36.5	2
APR032014	ASU	P5	KA32	2014-04-18 01:44:00	7.86	18.3	5.41	37.2	2
APR032014	ASU	P4	KA32	2014-04-18 01:47:00	7.9	18.4	5.63	36.3	2
APR032014	ASU	P1	KA32	2014-04-18 01:50:00	7.91	18.3	5.15	37.5	2
APR032014	ASU	P3	KA32	2014-04-18 01:54:00	7.91	18.3	5.03	36.1	2
APR032014	ASU	P6	KA32	2014-04-18 01:57:00	7.96	18.2	5.63	36.5	2
APR032014	ASU	P2	KA32	2014-04-18 01:57:00	7.86	18.2	4.43	36.6	2
APR032014	ASU	P5	KA32	2014-04-18 02:00:00	7.86	18.2	5.46	37.2	2
APR032014	ASU	P4	KA32	2014-04-18 02:02:00	7.9	18.2	5.68	36.3	2
APR032014	ASU	P1	KA32	2014-04-18 02:06:00	7.91	18.2	5.19	37.5	2
APR032014	ASU	P3	KA32	2014-04-18 02:09:00	7.91	18.2	5.08	36.1	2
APR032014	ASU	P6	KA32	2014-04-18 02:12:00	7.96	18	5.68	36.5	2
APR032014	ASU	P2	KA32	2014-04-18 02:12:00	7.86	18	4.46	36.6	2
APR032014	ASU	P5	KA32	2014-04-18 02:15:00	7.86	18	5.5	37.2	2
APR032014	ASU	P4	KA32	2014-04-18 02:16:00	7.9	18.1	5.71	36.3	2
APR032014	ASU	P1	KA32	2014-04-18 02:21:00	7.91	18	5.23	37.5	2
APR032014	ASU	P3	KA32	2014-04-18 02:23:00	7.91	18.1	5.12	36.2	2
APR032014	ASU	P6	KA32	2014-04-18 02:26:00	7.96	17.9	5.7	36.5	2
APR032014	ASU	P2	KA32	2014-04-18 02:26:00	7.86	17.9	4.49	36.6	2
APR032014	ASU	P5	KA32	2014-04-18 02:29:00	7.86	17.9	5.55	37.2	2
APR032014	ASU	P4	KA32	2014-04-18 02:32:00	7.9	18	5.75	36.3	2
APR032014	ASU	P1	KA32	2014-04-18 02:35:00	7.91	17.9	5.28	37.5	2
APR032014	ASU	P3	KA32	2014-04-18 02:39:00	7.92	17.9	5.15	36.1	2
APR032014	ASU	P6	KA32	2014-04-18 02:42:00	7.96	17.8	5.74	36.5	2
APR032014	ASU	P2	KA32	2014-04-18 02:42:00	7.86	17.8	4.5	36.6	2
APR032014	ASU	P5	KA32	2014-04-18 02:45:00	7.86	17.8	5.57	37.2	2
APR032014	ASU	P4	KA32	2014-04-18 02:47:00	7.91	17.9	5.79	36.3	2
APR032014	ASU	P1	KA32	2014-04-18 02:51:00	7.92	17.8	5.3	37.5	2
APR032014	ASU	P3	KA32	2014-04-18 02:54:00	7.92	17.8	5.18	36.2	2
APR032014	ASU	P6	KA32	2014-04-18 02:57:00	7.96	17.7	5.77	36.5	2
APR032014	ASU	P2	KA32	2014-04-18 02:57:00	7.87	17.7	4.53	36.6	2
APR032014	ASU	P5	KA32	2014-04-18 03:00:00	7.86	17.7	5.59	37.3	2
APR032014	ASU	P4	KA32	2014-04-18 03:01:00	7.91	17.7	5.81	36.3	2
APR032014	ASU	P1	KA32	2014-04-18 03:06:00	7.92	17.6	5.33	37.5	2
APR032014	ASU	P3	KA32	2014-04-18 03:08:00	7.92	17.7	5.21	36.2	2
APR032014	ASU	P6	KA32	2014-04-18 03:11:00	7.96	17.5	5.79	36.5	2
APR032014	ASU	P2	KA32	2014-04-18 03:11:00	7.86	17.5	4.55	36.6	2
APR032014	ASU	P5	KA32	2014-04-18 03:14:00	7.85	17.5	5.62	37.3	2
APR032014	ASU	P4	KA32	2014-04-18 03:17:00	7.91	17.6	5.83	36.3	2
APR032014	ASU	P1	KA32	2014-04-18 03:20:00	7.92	17.5	5.37	37.5	2
APR032014	ASU	P3	KA32	2014-04-18 03:24:00	7.93	17.5	5.23	36.2	2
APR032014	ASU	P6	KA32	2014-04-18 03:27:00	7.96	17.3	5.83	36.5	2
APR032014	ASU	P2	KA32	2014-04-18 03:27:00	7.86	17.3	4.57	36.6	2
APR032014	ASU	P5	KA32	2014-04-18 03:30:00	7.85	17.3	5.67	37.3	2
APR032014	ASU	P4	KA32	2014-04-18 03:32:00	7.91	17.4	5.86	36.3	2
APR032014	ASU	P1	KA32	2014-04-18 03:36:00	7.92	17.3	5.4	37.5	2
APR032014	ASU	P3	KA32	2014-04-18 03:39:00	7.93	17.3	5.26	36.2	2
APR032014	ASU	P6	KA32	2014-04-18 03:42:00	7.96	17.1	5.85	36.5	2
APR032014	ASU	P2	KA32	2014-04-18 03:42:00	7.87	17.1	4.58	36.6	2
APR032014	ASU	P5	KA32	2014-04-18 03:45:00	7.85	17.1	5.69	37.3	2
APR032014	ASU	P4	KA32	2014-04-18 03:46:00	7.91	17.1	5.89	36.3	2
APR032014	ASU	P1	KA32	2014-04-18 03:51:00	7.93	17	5.44	37.6	2
APR032014	ASU	P3	KA32	2014-04-18 03:53:00	7.93	17	5.3	36.2	2
APR032014	ASU	P6	KA32	2014-04-18 03:56:00	7.97	16.8	5.86	36.6	2
APR032014	ASU	P2	KA32	2014-04-18 03:56:00	7.87	16.8	4.62	36.6	2
APR032014	ASU	P5	KA32	2014-04-18 03:59:00	7.85	16.8	5.74	37.3	2
APR032014	ASU	P4	KA32	2014-04-18 04:02:00	7.91	16.9	5.93	36.4	2
APR032014	ASU	P1	KA32	2014-04-18 04:05:00	7.93	16.7	5.46	37.6	2
APR032014	ASU	P3	KA32	2014-04-18 04:09:00	7.94	16.7	5.34	36.2	2
APR032014	ASU	P6	KA32	2014-04-18 04:12:00	7.97	16.5	5.91	36.5	2
APR032014	ASU	P2	KA32	2014-04-18 04:12:00	7.87	16.5	4.64	36.6	2
APR032014	ASU	P5	KA32	2014-04-18 04:15:00	7.85	16.6	5.78	37.3	2
APR032014	ASU	P4	KA32	2014-04-18 04:17:00	7.91	16.6	5.97	36.4	2
APR032014	ASU	P1	KA32	2014-04-18 04:21:00	7.93	16.4	5.51	37.6	2
APR032014	ASU	P3	KA32	2014-04-18 04:24:00	7.93	16.5	5.37	36.2	2
APR032014	ASU	P6	KA32	2014-04-18 04:27:00	7.97	16.3	5.96	36.6	2
APR032014	ASU	P2	KA32	2014-04-18 04:27:00	7.87	16.3	4.67	36.7	2
APR032014	ASU	P5	KA32	2014-04-18 04:30:00	7.85	16.3	5.81	37.4	2
APR032014	ASU	P4	KA32	2014-04-18 04:31:00	7.91	16.4	6	36.4	2
APR032014	ASU	P1	KA32	2014-04-18 04:36:00	7.94	16.2	5.55	37.6	2
APR032014	ASU	P3	KA32	2014-04-18 04:38:00	7.93	16.3	5.4	36.3	2
APR032014	ASU	P6	KA32	2014-04-18 04:41:00	7.97	16.1	6	36.6	2
APR032014	ASU	P2	KA32	2014-04-18 04:41:00	7.87	16.1	4.71	36.7	2
APR032014	ASU	P5	KA32	2014-04-18 04:44:00	7.84	16.1	5.83	37.4	2
APR032014	ASU	P4	KA32	2014-04-18 04:47:00	7.91	16.2	6.05	36.4	2
APR032014	ASU	P1	KA32	2014-04-18 04:50:00	7.94	16.1	5.58	37.6	2
APR032014	ASU	P3	KA32	2014-04-18 04:54:00	7.94	16.1	5.44	36.3	2
APR032014	ASU	P6	KA32	2014-04-18 04:57:00	7.97	15.9	6.02	36.6	2
APR032014	ASU	P2	KA32	2014-04-18 04:57:00	7.88	15.9	4.73	36.7	2
APR032014	ASU	P5	KA32	2014-04-18 05:00:00	7.84	16	5.88	37.4	2
APR032014	ASU	P4	KA32	2014-04-18 05:02:00	7.92	16.1	6.09	36.4	2
APR032014	ASU	P1	KA32	2014-04-18 05:06:00	7.94	15.9	5.62	37.6	2
APR032014	ASU	P3	KA32	2014-04-18 05:09:00	7.94	16	5.47	36.3	2
APR032014	ASU	P6	KA32	2014-04-18 05:12:00	7.97	15.7	6.07	36.6	2
APR032014	ASU	P2	KA32	2014-04-18 05:12:00	7.88	15.7	4.74	36.7	2
APR032014	ASU	P5	KA32	2014-04-18 05:15:00	7.84	15.8	5.92	37.4	2
APR032014	ASU	P4	KA32	2014-04-18 05:16:00	7.92	15.9	6.13	36.4	2
APR032014	ASU	P1	KA32	2014-04-18 05:21:00	7.94	15.7	5.65	37.7	2
APR032014	ASU	P3	KA32	2014-04-18 05:23:00	7.95	15.8	5.51	36.3	2
APR032014	ASU	P6	KA32	2014-04-18 05:26:00	7.97	15.6	6.09	36.6	2
APR032014	ASU	P2	KA32	2014-04-18 05:26:00	7.88	15.6	4.79	36.7	2
APR032014	ASU	P5	KA32	2014-04-18 05:29:00	7.84	15.6	5.96	37.4	2
APR032014	ASU	P4	KA32	2014-04-18 05:32:00	7.92	15.7	6.15	36.4	2
APR032014	ASU	P1	KA32	2014-04-18 05:35:00	7.94	15.6	5.68	37.7	2
APR032014	ASU	P3	KA32	2014-04-18 05:39:00	7.95	15.6	5.54	36.3	2
APR032014	ASU	P6	KA32	2014-04-18 05:42:00	7.98	15.4	6.14	36.6	3
APR032014	ASU	P2	KA32	2014-04-18 05:42:00	7.88	15.4	4.81	36.8	2
APR032014	ASU	P5	KA32	2014-04-18 05:45:00	7.84	15.4	5.98	37.4	3
APR032014	ASU	P4	KA32	2014-04-18 05:47:00	7.92	15.6	6.2	36.4	3
APR032014	ASU	P1	KA32	2014-04-18 05:51:00	7.95	15.4	5.71	37.7	3
APR032014	ASU	P3	KA32	2014-04-18 05:54:00	7.95	15.4	5.59	36.3	3
APR032014	ASU	P6	KA32	2014-04-18 05:57:00	7.98	15.3	6.2	36.6	11
APR032014	ASU	P2	KA32	2014-04-18 05:57:00	7.88	15.3	4.87	36.8	3
APR032014	ASU	P5	KA32	2014-04-18 06:00:00	7.84	15.3	6.05	37.4	11
APR032014	ASU	P4	KA32	2014-04-18 06:01:00	7.92	15.4	6.29	36.4	11
APR032014	ASU	P1	KA32	2014-04-18 06:06:00	7.95	15.3	5.8	37.7	11
APR032014	ASU	P3	KA32	2014-04-18 06:08:00	7.96	15.3	5.7	36.3	11
APR032014	ASU	P6	KA32	2014-04-18 06:11:00	7.98	15.1	6.38	36.6	45
APR032014	ASU	P2	KA32	2014-04-18 06:11:00	7.89	15.1	4.99	36.8	11
APR032014	ASU	P5	KA32	2014-04-18 06:14:00	7.84	15.1	6.22	37.4	45
APR032014	ASU	P4	KA32	2014-04-18 06:17:00	7.93	15.3	6.53	36.5	45
APR032014	ASU	P1	KA32	2014-04-18 06:20:00	7.96	15.1	5.99	37.7	45
APR032014	ASU	P3	KA32	2014-04-18 06:24:00	7.97	15.2	5.93	36.3	45
APR032014	ASU	P6	KA32	2014-04-18 06:27:00	7.99	15	6.66	36.6	72
APR032014	ASU	P2	KA32	2014-04-18 06:27:00	7.89	15	5.2	36.8	45
APR032014	ASU	P5	KA32	2014-04-18 06:30:00	7.85	15	6.49	37.4	72
APR032014	ASU	P4	KA32	2014-04-18 06:32:00	7.94	15.2	6.83	36.5	72
APR032014	ASU	P1	KA32	2014-04-18 06:36:00	7.97	15	6.26	37.7	72
APR032014	ASU	P3	KA32	2014-04-18 06:39:00	7.98	15.1	6.22	36.3	72
APR032014	ASU	P6	KA32	2014-04-18 06:42:00	8	14.9	6.97	36.7	111
APR032014	ASU	P2	KA32	2014-04-18 06:42:00	7.9	14.9	5.45	36.8	72
APR032014	ASU	P5	KA32	2014-04-18 06:45:00	7.86	14.9	6.78	37.5	111
APR032014	ASU	P4	KA32	2014-04-18 06:46:00	7.96	15.1	7.23	36.5	111
APR032014	ASU	P1	KA32	2014-04-18 06:51:00	7.98	15	6.57	37.7	111
APR032014	ASU	P1	KA32	2014-04-18 06:51:00	7.98	15	6.57	37.7	111
APR032014	ASU	P3	KA32	2014-04-18 06:53:00	7.99	15	6.57	36.4	111
APR032014	ASU	P6	KA32	2014-04-18 06:56:00	7.89	14.9	7.38	36.7	155
APR032014	ASU	P2	KA32	2014-04-18 06:56:00	7.92	14.9	5.76	36.8	111
APR032014	ASU	P5	KA32	2014-04-18 06:59:00	7.87	14.9	7.15	37.5	155
APR032014	ASU	P5	KA32	2014-04-18 06:59:00	7.87	14.9	7.15	37.5	155
APR032014	ASU	P5	KA32	2014-04-18 06:59:00	7.87	14.9	7.15	37.5	155
APR032014	ASU	P4	KA32	2014-04-18 07:02:00	7.97	15.1	7.64	36.5	155
APR032014	ASU	P4	KA32	2014-04-18 07:02:00	7.97	15.1	7.64	36.5	155
APR032014	ASU	P1	KA32	2014-04-18 07:05:00	7.99	14.9	6.97	37.7	155
APR032014	ASU	P3	KA32	2014-04-18 07:09:00	7.81	14.9	7	36.4	155
APR032014	ASU	P6	KA32	2014-04-18 07:12:00	7.91	14.9	7.85	36.7	235
APR032014	ASU	P2	KA32	2014-04-18 07:12:00	7.93	14.9	6.09	36.8	155
APR032014	ASU	P5	KA32	2014-04-18 07:15:00	7.89	14.8	7.61	37.5	235
APR032014	ASU	P4	KA32	2014-04-18 07:17:00	8	15	8.18	36.5	235
APR032014	ASU	P1	KA32	2014-04-18 07:21:00	7.86	14.9	7.03	37.7	235
APR032014	ASU	P3	KA32	2014-04-18 07:24:00	7.86	14.9	6.32	36.3	235
APR032014	ASU	P6	KA32	2014-04-18 07:27:00	7.96	15.2	6.39	34.4	296
APR032014	ASU	P2	KA32	2014-04-18 07:27:00	7.96	15.2	6.4	35.4	235
APR032014	ASU	P5	KA32	2014-04-18 07:30:00	7.92	15.4	7.23	35.1	296
APR032014	ASU	P4	KA32	2014-04-18 07:31:00	7.87	15.6	8.63	34.6	296
APR032014	ASU	P4	KA32	2014-04-18 07:31:00	7.87	15.6	8.63	34.6	296
APR032014	ASU	P1	KA32	2014-04-18 07:36:00	7.89	15.3	7.94	35.9	296
APR032014	ASU	P3	KA32	2014-04-18 07:38:00	7.89	15.4	8.07	34.5	296
APR032014	ASU	P6	KA32	2014-04-18 07:41:00	7.97	15.3	8.95	34.7	724
APR032014	ASU	P6	KA32	2014-04-18 07:41:00	7.97	15.3	8.95	34.7	724
APR032014	ASU	P2	KA32	2014-04-18 07:41:00	7.98	15.3	6.84	35.3	296
APR032014	ASU	P2	KA32	2014-04-18 07:41:00	7.98	15.3	6.84	35.3	296
APR032014	ASU	P5	KA32	2014-04-18 07:44:00	7.95	15.4	8.77	35.6	724
APR032014	ASU	P4	KA32	2014-04-18 07:47:00	7.91	15.7	8.77	34.6	724
APR032014	ASU	P1	KA32	2014-04-18 07:50:00	7.93	15.4	8.71	35.9	724
APR032014	ASU	P3	KA32	2014-04-18 07:54:00	7.94	15.5	8.91	34.5	724
APR032014	ASU	P6	KA32	2014-04-18 07:57:00	7.9	15.5	9.77	34.7	445
APR032014	ASU	P2	KA32	2014-04-18 07:57:00	7.85	15.5	7.06	17.8	724
APR032014	ASU	P5	KA32	2014-04-18 08:00:00	7.98	15.5	9.53	35.6	445
APR032014	ASU	P4	KA32	2014-04-18 08:02:00	7.95	15.9	8.79	34.1	445
APR032014	ASU	P1	KA32	2014-04-18 08:06:00	7.97	15.5	9.49	35.9	445
APR032014	ASU	P3	KA32	2014-04-18 08:09:00	7.99	15.7	9.66	34.5	445
APR032014	ASU	P6	KA32	2014-04-18 08:12:00	7.87	18.4	8.21	17.2	863
APR032014	ASU	P2	KA32	2014-04-18 08:12:00	7.87	18.4	7.24	33.4	445
APR032014	ASU	P5	KA32	2014-04-18 08:15:00	7.85	15.7	10.14	35.6	863
APR032014	ASU	P4	KA32	2014-04-18 08:16:00	7.98	18.6	10.11	33.1	863
APR032014	ASU	P1	KA32	2014-04-18 08:21:00	7.87	15.7	10.17	35.9	863
APR032014	ASU	P3	KA32	2014-04-18 08:23:00	7.83	15.9	10.32	34.5	863
APR032014	ASU	P6	KA32	2014-04-18 08:26:00	7.9	18.6	10.51	33.4	815
APR032014	ASU	P2	KA32	2014-04-18 08:26:00	7.91	18.6	8.19	33.3	863
APR032014	ASU	P5	KA32	2014-04-18 08:29:00	7.9	15.9	10.76	35.6	815
APR032014	ASU	P4	KA32	2014-04-18 08:32:00	7.82	18.7	11.02	33.1	815
APR032014	ASU	P1	KA32	2014-04-18 08:35:00	7.89	16	10.83	35.9	815
APR032014	ASU	P3	KA32	2014-04-18 08:39:00	7.89	16.1	10.91	34.5	815
APR032014	ASU	P6	KA32	2014-04-18 08:42:00	7.95	18.7	11.27	33.4	1068
APR032014	ASU	P2	KA32	2014-04-18 08:42:00	7.96	18.7	8.67	33.3	815
APR032014	ASU	P5	KA32	2014-04-18 08:45:00	7.94	16.1	11.28	35.6	1068
APR032014	ASU	P4	KA32	2014-04-18 08:47:00	7.89	18.8	11.89	33.1	1068
APR032014	ASU	P1	KA32	2014-04-18 08:51:00	7.93	16.2	11.48	35.9	1068
APR032014	ASU	P3	KA32	2014-04-18 08:54:00	7.95	16.4	11.55	34.5	1068
APR032014	ASU	P6	KA32	2014-04-18 08:57:00	8	18.8	11.81	33.4	808
APR032014	ASU	P2	KA32	2014-04-18 08:57:00	8	18.8	9.05	33.3	1068
APR032014	ASU	P5	KA32	2014-04-18 09:00:00	7.99	16.4	11.67	35.6	808
APR032014	ASU	P4	KA32	2014-04-18 09:01:00	7.94	18.9	12.47	33.1	808
APR032014	ASU	P1	KA32	2014-04-18 09:06:00	7.98	16.5	11.92	35.9	808
APR032014	ASU	P3	KA32	2014-04-18 09:08:00	7.97	16.7	11.91	34.5	808
APR032014	ASU	P6	KA32	2014-04-18 09:11:00	7.86	19	12.23	33.4	1080
APR032014	ASU	P2	KA32	2014-04-18 09:11:00	7.87	19	9.33	33.3	808
APR032014	ASU	P5	KA32	2014-04-18 09:14:00	7.86	16.7	11.96	35.6	1080
APR032014	ASU	P4	KA32	2014-04-18 09:17:00	8	19.2	13.07	33.1	1080
APR032014	ASU	P1	KA32	2014-04-18 09:20:00	7.87	16.8	12.34	35.9	1080
APR032014	ASU	P3	KA32	2014-04-18 09:24:00	7.86	17	12.23	34.5	1080
APR032014	ASU	P6	KA32	2014-04-18 09:27:00	7.91	19.1	12.62	33.3	671
APR032014	ASU	P2	KA32	2014-04-18 09:27:00	7.91	19.1	9.46	33.3	1080
APR032014	ASU	P5	KA32	2014-04-18 09:30:00	7.91	16.9	12.13	35.7	671
APR032014	ASU	P4	KA32	2014-04-18 09:32:00	7.85	19.2	13.05	33.1	671
APR032014	ASU	P1	KA32	2014-04-18 09:36:00	7.91	17	12.42	36	671
APR032014	ASU	P3	KA32	2014-04-18 09:39:00	7.91	17.1	12.22	34.6	671
APR032014	ASU	P6	KA32	2014-04-18 09:42:00	7.96	19.1	12.51	33.4	647
APR032014	ASU	P2	KA32	2014-04-18 09:42:00	7.95	19.1	9.32	33.4	671
APR032014	ASU	P5	KA32	2014-04-18 09:45:00	7.95	17.1	12.13	35.7	647
APR032014	ASU	P4	KA32	2014-04-18 09:46:00	7.9	19.3	13	33.1	647
APR032014	ASU	P1	KA32	2014-04-18 09:51:00	7.95	17.1	12.4	36	647
APR032014	ASU	P3	KA32	2014-04-18 09:53:00	7.96	17.3	12.17	34.6	647
APR032014	ASU	P6	KA32	2014-04-18 09:56:00	7.88	19.2	12.38	33.4	588
APR032014	ASU	P2	KA32	2014-04-18 09:56:00	7.98	19.2	9.37	33.4	647
APR032014	ASU	P5	KA32	2014-04-18 09:59:00	7.98	17.2	12.01	35.7	588
APR032014	ASU	P4	KA32	2014-04-18 10:02:00	7.95	19.3	12.88	33.1	588
APR032014	ASU	P1	KA32	2014-04-18 10:05:00	7.99	17.3	12.33	36	588
APR032014	ASU	P3	KA32	2014-04-18 10:09:00	7.94	17.4	12.08	34.6	588
APR032014	ASU	P6	KA32	2014-04-18 10:12:00	7.86	19.3	12.23	33.4	552
APR032014	ASU	P2	KA32	2014-04-18 10:12:00	7.83	19.3	9.2	33.4	588
APR032014	ASU	P5	KA32	2014-04-18 10:15:00	7.85	17.4	11.76	35.7	552
APR032014	ASU	P4	KA32	2014-04-18 10:17:00	7.99	19.4	12.78	33.2	552
APR032014	ASU	P1	KA32	2014-04-18 10:21:00	7.87	17.4	12.14	36	552
APR032014	ASU	P3	KA32	2014-04-18 10:24:00	7.84	17.6	11.79	34.6	552
APR032014	ASU	P6	KA32	2014-04-18 10:27:00	7.9	19.3	12.14	33.4	420
APR032014	ASU	P2	KA32	2014-04-18 10:27:00	7.87	19.3	9	33.4	552
APR032014	ASU	P5	KA32	2014-04-18 10:30:00	7.88	17.5	11.52	35.7	420
APR032014	ASU	P4	KA32	2014-04-18 10:31:00	7.82	19.4	12.31	33.2	420
APR032014	ASU	P1	KA32	2014-04-18 10:36:00	7.9	17.6	11.85	36	420
APR032014	ASU	P3	KA32	2014-04-18 10:38:00	7.89	17.7	11.42	34.6	420
APR032014	ASU	P6	KA32	2014-04-18 10:41:00	7.94	19.3	11.74	33.5	501
APR032014	ASU	P2	KA32	2014-04-18 10:41:00	7.91	19.3	8.72	33.4	420
APR032014	ASU	P5	KA32	2014-04-18 10:44:00	7.91	17.6	11.34	35.7	501
APR032014	ASU	P4	KA32	2014-04-18 10:47:00	7.86	19.4	12.12	33.2	501
APR032014	ASU	P1	KA32	2014-04-18 10:50:00	7.94	17.6	11.72	36	501
APR032014	ASU	P3	KA32	2014-04-18 10:54:00	7.93	17.8	11.31	34.6	501
APR032014	ASU	P6	KA32	2014-04-18 10:57:00	7.97	19.3	11.58	33.5	459
APR032014	ASU	P2	KA32	2014-04-18 10:57:00	7.94	19.3	8.68	33.4	501
APR032014	ASU	P5	KA32	2014-04-18 11:00:00	7.94	17.7	11.12	35.8	459
APR032014	ASU	P4	KA32	2014-04-18 11:02:00	7.9	19.4	11.99	33.2	459
APR032014	ASU	P1	KA32	2014-04-18 11:06:00	7.97	17.7	11.6	36.1	459
APR032014	ASU	P3	KA32	2014-04-18 11:09:00	7.97	17.8	11.29	34.7	459
APR032014	ASU	P6	KA32	2014-04-18 11:12:00	7.82	19.3	11.56	33.5	628
APR032014	ASU	P2	KA32	2014-04-18 11:12:00	7.97	19.3	8.76	33.5	459
APR032014	ASU	P5	KA32	2014-04-18 11:15:00	7.97	17.8	11.35	35.8	628
APR032014	ASU	P4	KA32	2014-04-18 11:16:00	7.95	19.4	12.21	33.2	628
APR032014	ASU	P1	KA32	2014-04-18 11:21:00	7.85	17.8	11.69	36.1	628
APR032014	ASU	P3	KA32	2014-04-18 11:23:00	7.82	17.9	11.33	34.7	628
APR032014	ASU	P6	KA32	2014-04-18 11:26:00	7.87	19.3	11.59	33.6	453
APR032014	ASU	P2	KA32	2014-04-18 11:26:00	7.83	19.3	8.73	33.5	628
APR032014	ASU	P5	KA32	2014-04-18 11:29:00	7.85	17.8	11.29	35.8	453
APR032014	ASU	P4	KA32	2014-04-18 11:32:00	7.98	19.4	12.13	33.2	453
APR032014	ASU	P1	KA32	2014-04-18 11:35:00	7.88	17.9	11.57	36.1	453
APR032014	ASU	P3	KA32	2014-04-18 11:39:00	7.86	18	11.1	34.7	453
APR032014	ASU	P6	KA32	2014-04-18 11:42:00	7.91	19.2	11.41	33.6	366
APR032014	ASU	P2	KA32	2014-04-18 11:42:00	7.86	19.2	8.54	33.5	453
APR032014	ASU	P5	KA32	2014-04-18 11:45:00	7.87	17.8	10.95	35.8	366
APR032014	ASU	P4	KA32	2014-04-18 11:47:00	8	19.3	11.76	33.2	366
APR032014	ASU	P1	KA32	2014-04-18 11:51:00	7.91	17.9	11.29	36.1	366
APR032014	ASU	P3	KA32	2014-04-18 11:54:00	7.9	18	10.9	34.7	366
APR032014	ASU	P6	KA32	2014-04-18 11:57:00	7.95	19.1	11.22	33.6	421
APR032014	ASU	P2	KA32	2014-04-18 11:57:00	7.89	19.1	8.45	33.5	366
APR032014	ASU	P5	KA32	2014-04-18 12:00:00	7.9	17.8	10.77	35.9	421
APR032014	ASU	P4	KA32	2014-04-18 12:01:00	7.85	19.2	11.6	33.3	421
APR032014	ASU	P1	KA32	2014-04-18 12:06:00	7.95	17.9	11.17	36.2	421
APR032014	ASU	P3	KA32	2014-04-18 12:08:00	7.94	17.9	10.8	34.8	421
APR032014	ASU	P6	KA32	2014-04-18 12:11:00	7.98	19	11.22	33.6	434
APR032014	ASU	P2	KA32	2014-04-18 12:11:00	7.93	19	8.38	33.6	421
APR032014	ASU	P5	KA32	2014-04-18 12:14:00	7.93	17.8	10.76	35.9	434
APR032014	ASU	P4	KA32	2014-04-18 12:17:00	7.89	19	11.58	33.4	434
APR032014	ASU	P1	KA32	2014-04-18 12:20:00	7.98	17.8	11.14	36.2	434
APR032014	ASU	P3	KA32	2014-04-18 12:24:00	7.98	17.9	10.81	34.8	434
APR032014	ASU	P6	KA32	2014-04-18 12:27:00	7.91	18.9	11.26	33.8	567
APR032014	ASU	P2	KA32	2014-04-18 12:27:00	7.86	18.9	8.41	33.7	434
APR032014	ASU	P5	KA32	2014-04-18 12:30:00	7.96	17.8	10.88	35.9	567
APR032014	ASU	P4	KA32	2014-04-18 12:32:00	7.82	19	11.78	33.5	567
APR032014	ASU	P1	KA32	2014-04-18 12:36:00	7.87	17.9	11.25	36.2	567
APR032014	ASU	P3	KA32	2014-04-18 12:39:00	7.83	18	11.02	34.8	567
APR032014	ASU	P6	KA32	2014-04-18 12:42:00	7.95	19	11.59	33.8	712
APR032014	ASU	P2	KA32	2014-04-18 12:42:00	7.9	19	8.61	33.7	567
APR032014	ASU	P5	KA32	2014-04-18 12:45:00	7.99	18	11.07	35.9	712
APR032014	ASU	P4	KA32	2014-04-18 12:46:00	7.88	19.1	12.18	33.5	712
APR032014	ASU	P1	KA32	2014-04-18 12:51:00	7.91	18	11.57	36.2	712
APR032014	ASU	P3	KA32	2014-04-18 12:53:00	7.89	18.2	11.27	34.8	712
APR032014	ASU	P6	KA32	2014-04-18 12:56:00	7.99	19.1	11.71	33.8	563
APR032014	ASU	P2	KA32	2014-04-18 12:56:00	7.94	19.1	8.71	33.8	712
APR032014	ASU	P5	KA32	2014-04-18 12:59:00	7.87	18.1	11.15	36	563
APR032014	ASU	P4	KA32	2014-04-18 13:02:00	7.93	19.2	12.21	33.6	563
APR032014	ASU	P1	KA32	2014-04-18 13:05:00	7.95	18.2	11.64	36.2	563
APR032014	ASU	P3	KA32	2014-04-18 13:09:00	7.93	18.3	11.24	34.9	563
APR032014	ASU	P6	KA32	2014-04-18 13:12:00	7.84	19.1	11.53	33.8	431
APR032014	ASU	P2	KA32	2014-04-18 13:12:00	7.97	19.1	8.64	33.8	563
APR032014	ASU	P5	KA32	2014-04-18 13:15:00	7.9	18.2	10.96	36	431
APR032014	ASU	P4	KA32	2014-04-18 13:17:00	7.96	19.3	12.04	33.6	431
APR032014	ASU	P1	KA32	2014-04-18 13:21:00	7.98	18.2	11.48	36.3	431
APR032014	ASU	P3	KA32	2014-04-18 13:24:00	7.97	18.3	11.07	34.9	431
APR032014	ASU	P6	KA32	2014-04-18 13:27:00	7.88	19.1	11.4	33.8	413
APR032014	ASU	P2	KA32	2014-04-18 13:27:00	8	19.1	8.49	33.8	431
APR032014	ASU	P5	KA32	2014-04-18 13:30:00	7.93	18.2	10.83	36	413
APR032014	ASU	P4	KA32	2014-04-18 13:31:00	8	19.2	11.86	33.6	413
APR032014	ASU	P1	KA32	2014-04-18 13:36:00	7.85	18.3	11.31	36.3	413
APR032014	ASU	P3	KA32	2014-04-18 13:38:00	7.82	18.4	10.92	34.9	413
APR032014	ASU	P6	KA32	2014-04-18 13:41:00	7.93	19.1	11.39	33.8	597
APR032014	ASU	P2	KA32	2014-04-18 13:41:00	7.85	19.1	8.48	33.8	413
APR032014	ASU	P5	KA32	2014-04-18 13:44:00	7.96	18.3	10.9	36	597
APR032014	ASU	P4	KA32	2014-04-18 13:47:00	7.86	19.3	11.94	33.6	597
APR032014	ASU	P1	KA32	2014-04-18 13:50:00	7.9	18.3	11.47	36.3	597
APR032014	ASU	P3	KA32	2014-04-18 13:54:00	7.87	18.4	11.22	34.9	597
APR032014	ASU	P6	KA32	2014-04-18 13:57:00	7.97	19.2	11.65	33.9	713
APR032014	ASU	P2	KA32	2014-04-18 13:57:00	7.9	19.2	8.66	33.8	597
APR032014	ASU	P5	KA32	2014-04-18 14:00:00	8	18.4	11.22	36	713
APR032014	ASU	P4	KA32	2014-04-18 14:02:00	7.92	19.3	12.3	33.6	713
APR032014	ASU	P1	KA32	2014-04-18 14:06:00	7.94	18.4	11.8	36.3	713
APR032014	ASU	P3	KA32	2014-04-18 14:09:00	7.93	18.5	11.54	34.9	713
APR032014	ASU	P6	KA32	2014-04-18 14:12:00	7.83	19.2	11.96	33.9	666
APR032014	ASU	P2	KA32	2014-04-18 14:12:00	7.94	19.2	8.86	33.8	713
APR032014	ASU	P5	KA32	2014-04-18 14:15:00	7.87	18.4	11.37	36.1	666
APR032014	ASU	P4	KA32	2014-04-18 14:16:00	7.96	19.3	12.54	33.7	666
APR032014	ASU	P1	KA32	2014-04-18 14:21:00	7.98	18.4	12	36.4	666
APR032014	ASU	P3	KA32	2014-04-18 14:23:00	7.97	18.5	11.68	35	666
APR032014	ASU	P6	KA32	2014-04-18 14:26:00	7.88	19.1	11.97	33.9	571
APR032014	ASU	P2	KA32	2014-04-18 14:26:00	7.97	19.1	8.89	33.9	666
APR032014	ASU	P5	KA32	2014-04-18 14:29:00	7.91	18.4	11.37	36.1	571
APR032014	ASU	P4	KA32	2014-04-18 14:32:00	7.82	19.3	12.46	33.7	571
APR032014	ASU	P1	KA32	2014-04-18 14:35:00	7.87	18.5	11.96	36.4	571
APR032014	ASU	P3	KA32	2014-04-18 14:39:00	7.82	18.6	11.55	35	571
APR032014	ASU	P6	KA32	2014-04-18 14:42:00	7.93	19.2	11.99	34	548
APR032014	ASU	P2	KA32	2014-04-18 14:42:00	7.83	19.2	8.77	33.9	571
APR032014	ASU	P5	KA32	2014-04-18 14:45:00	7.95	18.5	11.32	36.1	548
APR032014	ASU	P4	KA32	2014-04-18 14:47:00	7.86	19.3	12.35	33.7	548
APR032014	ASU	P1	KA32	2014-04-18 14:51:00	7.91	18.5	11.86	36.4	548
APR032014	ASU	P3	KA32	2014-04-18 14:54:00	7.87	18.6	11.45	35	548
APR032014	ASU	P6	KA32	2014-04-18 14:57:00	7.97	19.2	11.74	34	499
APR032014	ASU	P2	KA32	2014-04-18 14:57:00	7.87	19.2	8.69	33.9	548
APR032014	ASU	P5	KA32	2014-04-18 15:00:00	7.98	18.5	11.29	36.1	499
APR032014	ASU	P4	KA32	2014-04-18 15:01:00	7.9	19.3	12.17	33.7	499
APR032014	ASU	P1	KA32	2014-04-18 15:06:00	7.94	18.6	11.69	36.4	499
APR032014	ASU	P3	KA32	2014-04-18 15:08:00	7.92	18.7	11.28	35	499
APR032014	ASU	P6	KA32	2014-04-18 15:11:00	8	19.2	11.51	34	602
APR032014	ASU	P2	KA32	2014-04-18 15:11:00	7.9	19.2	8.58	34	499
APR032014	ASU	P5	KA32	2014-04-18 15:14:00	7.87	18.6	11.13	36.2	602
APR032014	ASU	P4	KA32	2014-04-18 15:17:00	7.94	19.4	12.11	33.7	602
APR032014	ASU	P1	KA32	2014-04-18 15:20:00	7.98	18.7	11.74	36.4	602
APR032014	ASU	P1	KA32	2014-04-18 15:20:00	7.98	18.7	11.74	36.4	602
APR032014	ASU	P3	KA32	2014-04-18 15:24:00	7.97	18.7	11.47	35	602
APR032014	ASU	P6	KA32	2014-04-18 15:27:00	7.87	19.3	11.58	34	441
APR032014	ASU	P2	KA32	2014-04-18 15:27:00	7.94	19.3	8.68	34	602
APR032014	ASU	P5	KA32	2014-04-18 15:30:00	7.89	18.7	11.22	36.2	441
APR032014	ASU	P4	KA32	2014-04-18 15:32:00	7.97	19.4	12.07	33.7	441
APR032014	ASU	P4	KA32	2014-04-18 15:32:00	7.97	19.4	12.07	33.7	441
APR032014	ASU	P1	KA32	2014-04-18 15:36:00	7.85	18.7	11.58	36.5	441
APR032014	ASU	P3	KA32	2014-04-18 15:39:00	8	18.8	11.09	35	441
APR032014	ASU	P6	KA32	2014-04-18 15:42:00	7.9	19.2	11.34	34	412
APR032014	ASU	P2	KA32	2014-04-18 15:42:00	7.96	19.2	8.42	34	441
APR032014	ASU	P5	KA32	2014-04-18 15:45:00	7.92	18.7	10.87	36.2	412
APR032014	ASU	P5	KA32	2014-04-18 15:45:00	7.92	18.7	10.87	36.2	412
APR032014	ASU	P4	KA32	2014-04-18 15:46:00	8	19.4	11.68	33.7	412
APR032014	ASU	P1	KA32	2014-04-18 15:51:00	7.88	18.7	11.15	36.5	412
APR032014	ASU	P3	KA32	2014-04-18 15:53:00	7.85	18.8	10.97	35.1	412
APR032014	ASU	P6	KA32	2014-04-18 15:56:00	7.94	19.2	11.32	34.1	343
APR032014	ASU	P2	KA32	2014-04-18 15:56:00	7.83	19.2	8.06	34	412
APR032014	ASU	P5	KA32	2014-04-18 15:59:00	7.94	18.7	10.63	36.2	343
APR032014	ASU	P4	KA32	2014-04-18 16:02:00	7.64	19.4	11.4	33.8	343
APR032014	ASU	P1	KA32	2014-04-18 16:05:00	7.91	18.7	11.14	36.5	343
APR032014	ASU	P3	KA32	2014-04-18 16:09:00	7.88	18.8	10.64	35.1	343
APR032014	ASU	P6	KA32	2014-04-18 16:12:00	7.96	19.2	10.99	34.1	356
APR032014	ASU	P2	KA32	2014-04-18 16:12:00	7.86	19.2	7.88	34	343
APR032014	ASU	P5	KA32	2014-04-18 16:15:00	7.96	18.7	10.34	36.2	356
APR032014	ASU	P4	KA32	2014-04-18 16:17:00	7.7	19.4	11.18	33.8	356
APR032014	ASU	P1	KA32	2014-04-18 16:21:00	7.94	18.7	10.89	36.5	356
APR032014	ASU	P3	KA32	2014-04-18 16:24:00	7.92	18.8	10.41	35.1	356
APR032014	ASU	P6	KA32	2014-04-18 16:27:00	7.99	19.2	10.72	34.1	325
APR032014	ASU	P2	KA32	2014-04-18 16:27:00	7.89	19.2	7.72	34.1	356
APR032014	ASU	P5	KA32	2014-04-18 16:30:00	7.98	18.7	10.25	36.1	325
APR032014	ASU	P4	KA32	2014-04-18 16:31:00	7.75	19.4	10.98	33.9	325
APR032014	ASU	P1	KA32	2014-04-18 16:36:00	7.97	18.7	10.66	36.6	325
APR032014	ASU	P3	KA32	2014-04-18 16:38:00	7.95	18.8	10.19	35.2	325
APR032014	ASU	P6	KA32	2014-04-18 16:41:00	7.82	19.1	10.45	34.1	242
APR032014	ASU	P2	KA32	2014-04-18 16:41:00	7.92	19.1	7.52	34.1	325
APR032014	ASU	P5	KA32	2014-04-18 16:44:00	8	18.7	10.01	36.3	242
APR032014	ASU	P4	KA32	2014-04-18 16:47:00	7.78	19.3	10.67	33.9	242
APR032014	ASU	P1	KA32	2014-04-18 16:50:00	7.98	18.7	10.32	36.6	242
APR032014	ASU	P3	KA32	2014-04-18 16:54:00	7.97	18.8	9.81	35.2	242
APR032014	ASU	P6	KA32	2014-04-18 16:57:00	7.85	19.1	10.09	34.1	215
APR032014	ASU	P2	KA32	2014-04-18 16:57:00	7.94	19.1	7.28	34.1	242
APR032014	ASU	P5	KA32	2014-04-18 17:00:00	7.85	18.6	9.63	36.3	215
APR032014	ASU	P4	KA32	2014-04-18 17:02:00	7.82	19.3	10.32	33.9	215
APR032014	ASU	P1	KA32	2014-04-18 17:06:00	7.87	18.7	9.91	36.6	215
APR032014	ASU	P3	KA32	2014-04-18 17:09:00	7.99	18.7	9.44	35.2	215
APR032014	ASU	P6	KA32	2014-04-18 17:12:00	7.88	19	9.79	34.1	213
APR032014	ASU	P2	KA32	2014-04-18 17:12:00	7.95	19	7.04	34.1	215
APR032014	ASU	P5	KA32	2014-04-18 17:15:00	7.87	18.6	9.34	36.3	213
APR032014	ASU	P4	KA32	2014-04-18 17:16:00	7.85	19.2	10.03	33.9	213
APR032014	ASU	P1	KA32	2014-04-18 17:21:00	7.87	18.6	9.62	36.6	213
APR032014	ASU	P3	KA32	2014-04-18 17:23:00	7.82	18.7	9.2	35.2	213
APR032014	ASU	P6	KA32	2014-04-18 17:26:00	7.9	18.9	9.66	34.2	229
APR032014	ASU	P2	KA32	2014-04-18 17:26:00	7.97	18.9	6.9	34.1	213
APR032014	ASU	P5	KA32	2014-04-18 17:29:00	7.89	18.5	9.18	36.4	229
APR032014	ASU	P4	KA32	2014-04-18 17:32:00	7.87	19.1	9.85	33.9	229
APR032014	ASU	P1	KA32	2014-04-18 17:35:00	7.89	18.5	9.44	36.6	229
APR032014	ASU	P3	KA32	2014-04-18 17:39:00	7.85	18.6	8.97	35.2	229
APR032014	ASU	P6	KA32	2014-04-18 17:42:00	7.92	18.8	9.42	34.1	166
APR032014	ASU	P2	KA32	2014-04-18 17:42:00	7.99	18.8	6.74	34.2	229
APR032014	ASU	P5	KA32	2014-04-18 17:45:00	7.9	18.4	8.96	36.4	166
APR032014	ASU	P4	KA32	2014-04-18 17:47:00	7.9	19	9.58	34	166
APR032014	ASU	P1	KA32	2014-04-18 17:51:00	7.91	18.5	9.18	36.7	166
APR032014	ASU	P3	KA32	2014-04-18 17:54:00	7.88	18.5	8.74	35.3	166
APR032014	ASU	P6	KA32	2014-04-18 17:57:00	7.94	18.7	9.24	34.2	189
APR032014	ASU	P2	KA32	2014-04-18 17:57:00	8	18.7	6.6	34.2	166
APR032014	ASU	P5	KA32	2014-04-18 18:00:00	7.92	18.3	8.78	36.4	189
APR032014	ASU	P4	KA32	2014-04-18 18:01:00	7.92	18.9	9.42	34	189
APR032014	ASU	P1	KA32	2014-04-18 18:06:00	7.93	18.4	9	36.7	189
APR032014	ASU	P3	KA32	2014-04-18 18:08:00	7.9	18.4	8.57	35.3	189
APR032014	ASU	P6	KA32	2014-04-18 18:11:00	7.96	18.5	9.06	34.2	132
APR032014	ASU	P2	KA32	2014-04-18 18:11:00	7.82	18.5	6.42	34.2	189
APR032014	ASU	P5	KA32	2014-04-18 18:14:00	7.93	18.2	8.6	36.4	132
APR032014	ASU	P4	KA32	2014-04-18 18:17:00	7.94	18.7	9.16	34	132
APR032014	ASU	P1	KA32	2014-04-18 18:20:00	7.95	18.2	8.73	36.7	132
APR032014	ASU	P3	KA32	2014-04-18 18:24:00	7.92	18.3	8.27	35.3	132
APR032014	ASU	P6	KA32	2014-04-18 18:27:00	7.97	18.4	8.75	34.2	96
APR032014	ASU	P2	KA32	2014-04-18 18:27:00	7.84	18.4	6.24	34.3	132
APR032014	ASU	P5	KA32	2014-04-18 18:30:00	7.93	18.1	8.3	36.5	96
APR032014	ASU	P4	KA32	2014-04-18 18:32:00	7.95	18.6	8.81	34	96
APR032014	ASU	P1	KA32	2014-04-18 18:36:00	7.96	18.1	8.35	36.7	96
APR032014	ASU	P3	KA32	2014-04-18 18:39:00	7.93	18.1	7.89	35.3	96
APR032014	ASU	P6	KA32	2014-04-18 18:42:00	7.98	18.2	8.33	34.2	38
APR032014	ASU	P2	KA32	2014-04-18 18:42:00	7.85	18.2	5.96	34.3	96
APR032014	ASU	P5	KA32	2014-04-18 18:45:00	7.93	18	7.91	36.5	38
APR032014	ASU	P4	KA32	2014-04-18 18:46:00	7.96	18.4	8.34	34	38
APR032014	ASU	P1	KA32	2014-04-18 18:51:00	7.96	17.9	7.88	36.8	38
APR032014	ASU	P3	KA32	2014-04-18 18:53:00	7.94	18	7.4	35.3	38
APR032014	ASU	P6	KA32	2014-04-18 18:56:00	7.98	18.1	7.87	34.3	14
APR032014	ASU	P2	KA32	2014-04-18 18:56:00	7.85	18.1	5.66	34.3	38
APR032014	ASU	P5	KA32	2014-04-18 18:59:00	7.93	17.8	7.5	36.5	14
APR032014	ASU	P4	KA32	2014-04-18 19:02:00	7.96	18.3	7.87	34.1	14
APR032014	ASU	P1	KA32	2014-04-18 19:05:00	7.96	17.8	7.41	36.8	14
APR032014	ASU	P3	KA32	2014-04-18 19:09:00	7.94	17.9	6.94	35.3	14
APR032014	ASU	P6	KA32	2014-04-18 19:12:00	7.99	17.9	7.46	34.3	4
APR032014	ASU	P2	KA32	2014-04-18 19:12:00	7.86	17.9	5.38	34.3	14
APR032014	ASU	P5	KA32	2014-04-18 19:15:00	7.93	17.7	7.11	36.5	4
APR032014	ASU	P4	KA32	2014-04-18 19:17:00	7.96	18.1	7.47	34.1	4
APR032014	ASU	P1	KA32	2014-04-18 19:21:00	7.97	17.7	7	36.8	4
APR032014	ASU	P3	KA32	2014-04-18 19:24:00	7.94	17.7	6.59	35.4	4
APR032014	ASU	P6	KA32	2014-04-18 19:27:00	7.99	17.7	7.15	34.3	3
APR032014	ASU	P2	KA32	2014-04-18 19:27:00	7.86	17.7	5.15	34.3	4
APR032014	ASU	P5	KA32	2014-04-18 19:30:00	7.92	17.5	6.79	36.5	3
APR032014	ASU	P4	KA32	2014-04-18 19:31:00	7.96	17.9	7.18	34.1	3
APR032014	ASU	P1	KA32	2014-04-18 19:36:00	7.97	17.5	6.69	36.8	3
APR032014	ASU	P3	KA32	2014-04-18 19:38:00	7.94	17.6	6.31	35.4	3
APR032014	ASU	P6	KA32	2014-04-18 19:41:00	7.99	17.6	6.93	34.3	3
APR032014	ASU	P2	KA32	2014-04-18 19:41:00	7.86	17.6	4.99	34.4	3
APR032014	ASU	P5	KA32	2014-04-18 19:44:00	7.92	17.4	6.57	36.5	3
APR032014	ASU	P4	KA32	2014-04-18 19:47:00	7.97	17.8	6.96	34.1	3
APR032014	ASU	P1	KA32	2014-04-18 19:50:00	7.97	17.4	6.46	36.8	3
APR032014	ASU	P3	KA32	2014-04-18 19:54:00	7.95	17.5	6.12	35.4	3
APR032014	ASU	P6	KA32	2014-04-18 19:57:00	7.99	17.5	6.77	34.3	3
APR032014	ASU	P2	KA32	2014-04-18 19:57:00	7.86	17.5	4.88	34.4	3
APR032014	ASU	P5	KA32	2014-04-18 20:00:00	7.92	17.3	6.38	36.5	3
APR032014	ASU	P4	KA32	2014-04-18 20:02:00	7.97	17.7	6.81	34.1	3
APR032014	ASU	P1	KA32	2014-04-18 20:06:00	7.97	17.3	6.3	36.8	3
APR032014	ASU	P3	KA32	2014-04-18 20:09:00	7.95	17.3	5.98	35.4	3
APR032014	ASU	P6	KA32	2014-04-18 20:12:00	8	17.4	6.67	34.3	2
APR032014	ASU	P2	KA32	2014-04-18 20:12:00	7.86	17.4	4.79	34.4	3
APR032014	ASU	P5	KA32	2014-04-18 20:15:00	7.92	17.2	6.27	36.5	2
APR032014	ASU	P4	KA32	2014-04-18 20:16:00	7.98	17.6	6.72	34.1	2
APR032014	ASU	P1	KA32	2014-04-18 20:21:00	7.97	17.2	6.19	36.8	2
APR032014	ASU	P3	KA32	2014-04-18 20:23:00	7.95	17.2	5.88	35.4	2
APR032014	ASU	P6	KA32	2014-04-18 20:26:00	8	17.2	6.59	34.4	2
APR032014	ASU	P2	KA32	2014-04-18 20:26:00	7.86	17.2	4.73	34.4	2
APR032014	ASU	P5	KA32	2014-04-18 20:29:00	7.92	17.1	6.21	36.6	2
APR032014	ASU	P4	KA32	2014-04-18 20:32:00	7.98	17.4	6.65	34.1	2
APR032014	ASU	P1	KA32	2014-04-18 20:35:00	7.98	17.1	6.09	36.9	2
APR032014	ASU	P3	KA32	2014-04-18 20:39:00	7.96	17.1	5.81	35.4	2
APR032014	ASU	P6	KA32	2014-04-18 20:42:00	8	17.1	6.56	34.4	2
APR032014	ASU	P2	KA32	2014-04-18 20:42:00	7.86	17.1	4.69	34.4	2
APR032014	ASU	P5	KA32	2014-04-18 20:45:00	7.92	17	6.15	36.6	2
APR032014	ASU	P4	KA32	2014-04-18 20:47:00	7.98	17.3	6.62	34.1	2
APR032014	ASU	P1	KA32	2014-04-18 20:51:00	7.98	17	6.03	36.9	2
APR032014	ASU	P3	KA32	2014-04-18 20:54:00	7.96	17	5.76	35.4	2
APR032014	ASU	P6	KA32	2014-04-18 20:57:00	7.94	17	6.52	34.4	2
APR032014	ASU	P2	KA32	2014-04-18 20:57:00	7.87	17	4.65	34.4	2
APR032014	ASU	P5	KA32	2014-04-18 21:00:00	7.92	16.9	6.12	36.6	2
APR032014	ASU	P4	KA32	2014-04-18 21:01:00	7.98	17.2	6.58	34.2	2
APR032014	ASU	P1	KA32	2014-04-18 21:06:00	7.98	16.9	5.99	36.9	2
APR032014	ASU	P3	KA32	2014-04-18 21:08:00	7.96	16.9	5.73	35.4	2
APR032014	ASU	P6	KA32	2014-04-18 21:11:00	7.94	16.9	6.49	34.4	2
APR032014	ASU	P2	KA32	2014-04-18 21:11:00	7.87	16.9	4.64	34.4	2
APR032014	ASU	P5	KA32	2014-04-18 21:14:00	7.92	16.8	6.09	36.6	2
APR032014	ASU	P4	KA32	2014-04-18 21:17:00	7.98	17.1	6.55	34.2	2
APR032014	ASU	P1	KA32	2014-04-18 21:20:00	7.99	16.8	5.96	36.9	2
APR032014	ASU	P3	KA32	2014-04-18 21:24:00	7.97	16.8	5.69	35.4	2
APR032014	ASU	P6	KA32	2014-04-18 21:27:00	7.94	16.8	6.48	34.4	2
APR032014	ASU	P2	KA32	2014-04-18 21:27:00	7.87	16.8	4.62	34.4	2
APR032014	ASU	P5	KA32	2014-04-18 21:30:00	7.92	16.7	6.07	36.6	2
APR032014	ASU	P4	KA32	2014-04-18 21:32:00	7.99	17	6.54	34.2	2
APR032014	ASU	P1	KA32	2014-04-18 21:36:00	7.99	16.7	5.94	36.9	2
APR032014	ASU	P3	KA32	2014-04-18 21:39:00	7.97	16.7	5.67	35.4	2
APR032014	ASU	P6	KA32	2014-04-18 21:42:00	7.94	16.7	6.47	34.3	2
APR032014	ASU	P2	KA32	2014-04-18 21:42:00	7.87	16.7	4.61	34.4	2
APR032014	ASU	P5	KA32	2014-04-18 21:45:00	7.91	16.6	6.04	36.6	2
APR032014	ASU	P4	KA32	2014-04-18 21:46:00	7.99	16.9	6.53	34.2	2
APR032014	ASU	P1	KA32	2014-04-18 21:51:00	7.99	16.6	5.92	36.9	2
APR032014	ASU	P3	KA32	2014-04-18 21:53:00	7.97	16.6	5.66	35.5	2
APR032014	ASU	P6	KA32	2014-04-18 21:56:00	7.95	16.6	6.48	34.4	2
APR032014	ASU	P2	KA32	2014-04-18 21:56:00	7.87	16.6	4.6	34.4	2
APR032014	ASU	P5	KA32	2014-04-18 21:59:00	7.91	16.5	6.04	36.6	2
APR032014	ASU	P4	KA32	2014-04-18 22:02:00	7.99	16.8	6.52	34.2	2
APR032014	ASU	P1	KA32	2014-04-18 22:05:00	7.99	16.5	5.91	36.9	2
APR032014	ASU	P3	KA32	2014-04-18 22:09:00	7.97	16.5	5.66	35.5	2
APR032014	ASU	P6	KA32	2014-04-18 22:12:00	7.95	16.5	6.47	34.4	2
APR032014	ASU	P2	KA32	2014-04-18 22:12:00	7.88	16.5	4.59	34.4	2
APR032014	ASU	P5	KA32	2014-04-18 22:15:00	7.91	16.4	6.02	36.6	2
APR032014	ASU	P4	KA32	2014-04-18 22:17:00	7.99	16.7	6.51	34.2	2
APR032014	ASU	P1	KA32	2014-04-18 22:21:00	7.99	16.4	5.9	36.9	2
APR032014	ASU	P3	KA32	2014-04-18 22:24:00	7.98	16.5	5.64	35.5	2
APR032014	ASU	P6	KA32	2014-04-18 22:27:00	7.95	16.4	6.46	34.4	2
APR032014	ASU	P2	KA32	2014-04-18 22:27:00	7.88	16.4	4.58	34.4	2
APR032014	ASU	P5	KA32	2014-04-18 22:30:00	7.91	16.3	6.02	36.6	2
APR032014	ASU	P4	KA32	2014-04-18 22:31:00	7.99	16.6	6.51	34.2	2
APR032014	ASU	P1	KA32	2014-04-18 22:36:00	8	16.3	5.89	36.9	2
APR032014	ASU	P3	KA32	2014-04-18 22:38:00	7.98	16.4	5.64	35.5	2
APR032014	ASU	P6	KA32	2014-04-18 22:41:00	7.95	16.3	6.46	34.4	2
APR032014	ASU	P2	KA32	2014-04-18 22:41:00	7.88	16.3	4.58	34.5	2
APR032014	ASU	P5	KA32	2014-04-18 22:44:00	7.91	16.2	6.03	36.6	2
APR032014	ASU	P4	KA32	2014-04-18 22:47:00	7.99	16.5	6.51	34.2	2
APR032014	ASU	P1	KA32	2014-04-18 22:50:00	8	16.2	5.9	36.9	2
APR032014	ASU	P3	KA32	2014-04-18 22:54:00	7.98	16.3	5.65	35.5	2
APR032014	ASU	P6	KA32	2014-04-18 22:57:00	7.96	16.2	6.45	34.4	2
APR032014	ASU	P2	KA32	2014-04-18 22:57:00	7.88	16.2	4.57	34.5	2
APR032014	ASU	P5	KA32	2014-04-18 23:00:00	7.91	16.1	6.04	36.6	2
APR032014	ASU	P4	KA32	2014-04-18 23:02:00	7.99	16.4	6.51	34.2	2
APR032014	ASU	P1	KA32	2014-04-18 23:06:00	7.99	16.1	5.9	36.9	2
APR032014	ASU	P3	KA32	2014-04-18 23:09:00	7.98	16.2	5.65	35.5	2
APR032014	ASU	P6	KA32	2014-04-18 23:12:00	7.96	16.1	6.45	34.4	2
APR032014	ASU	P2	KA32	2014-04-18 23:12:00	7.88	16.1	4.57	34.5	2
APR032014	ASU	P5	KA32	2014-04-18 23:15:00	7.91	16	6.05	36.6	2
APR032014	ASU	P4	KA32	2014-04-18 23:16:00	7.99	16.3	6.52	34.2	2
APR032014	ASU	P1	KA32	2014-04-18 23:21:00	7.99	16	5.91	36.9	2
APR032014	ASU	P3	KA32	2014-04-18 23:23:00	7.98	16.1	5.65	35.5	2
APR032014	ASU	P6	KA32	2014-04-18 23:26:00	7.96	16	6.47	34.5	2
APR032014	ASU	P2	KA32	2014-04-18 23:26:00	7.88	16	4.57	34.5	2
APR032014	ASU	P5	KA32	2014-04-18 23:29:00	7.91	15.9	6.05	36.6	2
APR032014	ASU	P4	KA32	2014-04-18 23:32:00	7.99	16.2	6.52	34.2	2
APR032014	ASU	P1	KA32	2014-04-18 23:35:00	7.99	15.9	5.92	36.9	2
APR032014	ASU	P3	KA32	2014-04-18 23:39:00	7.99	16	5.66	35.5	2
APR032014	ASU	P6	KA32	2014-04-18 23:42:00	7.96	15.9	6.48	34.5	2
APR032014	ASU	P2	KA32	2014-04-18 23:42:00	7.88	15.9	4.57	34.5	2
APR032014	ASU	P5	KA32	2014-04-18 23:45:00	7.9	15.9	6.07	36.7	2
APR032014	ASU	P4	KA32	2014-04-18 23:47:00	8	16.1	6.52	34.2	2
APR032014	ASU	P1	KA32	2014-04-18 23:51:00	7.99	15.9	5.93	36.9	2
APR032014	ASU	P3	KA32	2014-04-18 23:54:00	7.99	15.9	5.67	35.5	2
APR032014	ASU	P6	KA32	2014-04-18 23:57:00	7.96	15.9	6.48	34.5	2
APR032014	ASU	P2	KA32	2014-04-18 23:57:00	7.88	15.9	4.56	34.5	2
APR032014	ASU	P5	KA32	2014-04-19	7.9	15.8	6.05	36.7	2
APR032014	ASU	P4	KA32	2014-04-19 00:01:00	8	16.1	6.52	34.2	2
APR032014	ASU	P1	KA32	2014-04-19 00:06:00	7.99	15.8	5.93	36.9	2
APR032014	ASU	P3	KA32	2014-04-19 00:08:00	7.99	15.8	5.68	35.5	2
APR032014	ASU	P6	KA32	2014-04-19 00:11:00	7.96	15.8	6.48	34.5	2
APR032014	ASU	P2	KA32	2014-04-19 00:11:00	7.88	15.8	4.56	34.5	2
APR032014	ASU	P5	KA32	2014-04-19 00:14:00	7.9	15.7	6.06	36.7	2
APR032014	ASU	P4	KA32	2014-04-19 00:17:00	8	16	6.53	34.2	2
APR032014	ASU	P1	KA32	2014-04-19 00:20:00	8	15.7	5.94	36.9	2
APR032014	ASU	P3	KA32	2014-04-19 00:24:00	7.99	15.8	5.68	35.5	2
APR032014	ASU	P6	KA32	2014-04-19 00:27:00	7.97	15.7	6.49	34.5	2
APR032014	ASU	P2	KA32	2014-04-19 00:27:00	7.88	15.7	4.56	34.5	2
APR032014	ASU	P5	KA32	2014-04-19 00:30:00	7.9	15.6	6.08	36.7	2
APR032014	ASU	P4	KA32	2014-04-19 00:32:00	8	15.9	6.54	34.2	2
APR032014	ASU	P1	KA32	2014-04-19 00:36:00	8	15.6	5.94	37	2
APR032014	ASU	P3	KA32	2014-04-19 00:39:00	7.99	15.7	5.7	35.5	2
APR032014	ASU	P6	KA32	2014-04-19 00:42:00	7.97	15.6	6.51	34.5	2
APR032014	ASU	P2	KA32	2014-04-19 00:42:00	7.89	15.6	4.57	34.5	2
APR032014	ASU	P5	KA32	2014-04-19 00:45:00	7.9	15.6	6.09	36.7	2
APR032014	ASU	P4	KA32	2014-04-19 00:46:00	7.99	15.8	6.55	34.2	2
APR032014	ASU	P1	KA32	2014-04-19 00:51:00	8	15.6	5.96	37	2
APR032014	ASU	P3	KA32	2014-04-19 00:53:00	8	15.6	5.7	35.5	2
APR032014	ASU	P6	KA32	2014-04-19 00:56:00	7.97	15.6	6.51	34.5	2
APR032014	ASU	P2	KA32	2014-04-19 00:56:00	7.89	15.6	4.57	34.5	2
APR032014	ASU	P5	KA32	2014-04-19 00:59:00	7.9	15.5	6.09	36.7	2
APR032014	ASU	P4	KA32	2014-04-19 01:02:00	7.99	15.7	6.56	34.3	2
APR032014	ASU	P1	KA32	2014-04-19 01:05:00	8	15.5	5.96	37	2
APR032014	ASU	P3	KA32	2014-04-19 01:09:00	8	15.5	5.71	35.5	2
APR032014	ASU	P6	KA32	2014-04-19 01:12:00	7.97	15.5	6.5	34.5	2
APR032014	ASU	P2	KA32	2014-04-19 01:12:00	7.89	15.5	4.57	34.5	2
APR032014	ASU	P5	KA32	2014-04-19 01:15:00	7.9	15.4	6.11	36.7	2
APR032014	ASU	P4	KA32	2014-04-19 01:17:00	7.99	15.7	6.57	34.3	2
APR032014	ASU	P1	KA32	2014-04-19 01:21:00	8	15.4	5.98	37	2
APR032014	ASU	P3	KA32	2014-04-19 01:24:00	8	15.5	5.72	35.6	2
APR032014	ASU	P6	KA32	2014-04-19 01:27:00	7.97	15.4	6.51	34.5	2
APR032014	ASU	P2	KA32	2014-04-19 01:27:00	7.89	15.4	4.57	34.5	2
APR032014	ASU	P5	KA32	2014-04-19 01:30:00	7.9	15.4	6.1	36.7	2
APR032014	ASU	P4	KA32	2014-04-19 01:31:00	7.99	15.6	6.58	34.3	2
APR032014	ASU	P1	KA32	2014-04-19 01:36:00	8	15.4	5.98	37	2
APR032014	ASU	P3	KA32	2014-04-19 01:38:00	8	15.4	5.73	35.6	2
APR032014	ASU	P6	KA32	2014-04-19 01:41:00	7.97	15.4	6.52	34.5	2
APR032014	ASU	P2	KA32	2014-04-19 01:41:00	7.89	15.4	4.59	34.5	2
APR032014	ASU	P5	KA32	2014-04-19 01:44:00	7.9	15.3	6.12	36.7	2
APR032014	ASU	P4	KA32	2014-04-19 01:47:00	7.99	15.6	6.58	34.3	2
APR032014	ASU	P1	KA32	2014-04-19 01:50:00	8	15.3	5.99	37	2
APR032014	ASU	P3	KA32	2014-04-19 01:54:00	8	15.4	5.74	35.6	2
APR032014	ASU	P6	KA32	2014-04-19 01:57:00	7.97	15.3	6.54	34.5	2
APR032014	ASU	P2	KA32	2014-04-19 01:57:00	7.89	15.3	4.59	34.6	2
APR032014	ASU	P5	KA32	2014-04-19 02:00:00	7.9	15.2	6.13	36.7	2
APR032014	ASU	P4	KA32	2014-04-19 02:02:00	7.99	15.5	6.59	34.3	2
APR032014	ASU	P1	KA32	2014-04-19 02:06:00	8	15.2	6	37	2
APR032014	ASU	P3	KA32	2014-04-19 02:09:00	8	15.3	5.74	35.6	2
APR032014	ASU	P6	KA32	2014-04-19 02:12:00	7.98	15.2	6.54	34.6	2
APR032014	ASU	P2	KA32	2014-04-19 02:12:00	7.89	15.2	4.6	34.5	2
APR032014	ASU	P5	KA32	2014-04-19 02:15:00	7.9	15.2	6.15	36.7	2
APR032014	ASU	P4	KA32	2014-04-19 02:16:00	7.99	15.4	6.61	34.3	2
APR032014	ASU	P1	KA32	2014-04-19 02:21:00	8	15.2	6.02	37	2
APR032014	ASU	P3	KA32	2014-04-19 02:23:00	8	15.2	5.76	35.6	2
APR032014	ASU	P6	KA32	2014-04-19 02:26:00	7.98	15.2	6.56	34.5	2
APR032014	ASU	P2	KA32	2014-04-19 02:26:00	7.89	15.2	4.6	34.6	2
APR032014	ASU	P5	KA32	2014-04-19 02:29:00	7.89	15.1	6.16	36.7	2
APR032014	ASU	P4	KA32	2014-04-19 02:32:00	7.99	15.3	6.61	34.3	2
APR032014	ASU	P1	KA32	2014-04-19 02:35:00	8	15.1	6.02	37	2
APR032014	ASU	P3	KA32	2014-04-19 02:39:00	8	15.1	5.77	35.6	2
APR032014	ASU	P6	KA32	2014-04-19 02:42:00	7.98	15.1	6.56	34.6	2
APR032014	ASU	P2	KA32	2014-04-19 02:42:00	7.89	15.1	4.61	34.6	2
APR032014	ASU	P5	KA32	2014-04-19 02:45:00	7.89	15	6.15	36.7	2
APR032014	ASU	P4	KA32	2014-04-19 02:47:00	7.99	15.2	6.63	34.3	2
APR032014	ASU	P1	KA32	2014-04-19 02:51:00	8	15	6.03	37	2
APR032014	ASU	P3	KA32	2014-04-19 02:54:00	8	15.1	5.78	35.6	2
APR032014	ASU	P6	KA32	2014-04-19 02:57:00	7.98	15	6.58	34.6	2
APR032014	ASU	P2	KA32	2014-04-19 02:57:00	7.89	15	4.61	34.6	2
APR032014	ASU	P5	KA32	2014-04-19 03:00:00	7.89	15	6.17	36.7	2
APR032014	ASU	P4	KA32	2014-04-19 03:01:00	7.99	15.2	6.64	34.3	2
APR032014	ASU	P1	KA32	2014-04-19 03:06:00	8	15	6.04	37	2
APR032014	ASU	P3	KA32	2014-04-19 03:08:00	8	15	5.79	35.6	2
APR032014	ASU	P6	KA32	2014-04-19 03:11:00	7.98	14.9	6.59	34.5	2
APR032014	ASU	P2	KA32	2014-04-19 03:11:00	7.89	14.9	4.61	34.6	2
APR032014	ASU	P5	KA32	2014-04-19 03:14:00	7.89	14.9	6.19	36.7	2
APR032014	ASU	P4	KA32	2014-04-19 03:17:00	7.99	15.1	6.66	34.3	2
APR032014	ASU	P1	KA32	2014-04-19 03:20:00	8	14.9	6.04	37	2
APR032014	ASU	P3	KA32	2014-04-19 03:24:00	8	14.9	5.8	35.6	2
APR032014	ASU	P6	KA32	2014-04-19 03:27:00	7.98	14.9	6.6	34.6	2
APR032014	ASU	P2	KA32	2014-04-19 03:27:00	7.89	14.9	4.62	34.6	2
APR032014	ASU	P5	KA32	2014-04-19 03:30:00	7.89	14.8	6.19	36.7	2
APR032014	ASU	P4	KA32	2014-04-19 03:32:00	7.99	15	6.67	34.3	2
APR032014	ASU	P1	KA32	2014-04-19 03:36:00	8	14.8	6.05	37	2
APR032014	ASU	P3	KA32	2014-04-19 03:39:00	8	14.9	5.79	35.6	2
APR032014	ASU	P6	KA32	2014-04-19 03:42:00	7.98	14.8	6.61	34.6	2
APR032014	ASU	P2	KA32	2014-04-19 03:42:00	7.9	14.8	4.62	34.6	2
APR032014	ASU	P5	KA32	2014-04-19 03:45:00	7.89	14.8	6.18	36.7	2
APR032014	ASU	P4	KA32	2014-04-19 03:46:00	7.99	15	6.68	34.3	2
APR032014	ASU	P1	KA32	2014-04-19 03:51:00	8	14.8	6.06	37	2
APR032014	ASU	P3	KA32	2014-04-19 03:53:00	8	14.8	5.8	35.6	2
APR032014	ASU	P6	KA32	2014-04-19 03:56:00	7.98	14.8	6.62	34.6	2
APR032014	ASU	P2	KA32	2014-04-19 03:56:00	7.9	14.8	4.62	34.6	2
APR032014	ASU	P5	KA32	2014-04-19 03:59:00	7.89	14.7	6.2	36.8	2
APR032014	ASU	P4	KA32	2014-04-19 04:02:00	7.98	14.9	6.69	34.3	2
APR032014	ASU	P1	KA32	2014-04-19 04:05:00	8	14.7	6.08	37.1	2
APR032014	ASU	P3	KA32	2014-04-19 04:09:00	8	14.8	5.81	35.6	2
APR032014	ASU	P6	KA32	2014-04-19 04:12:00	7.98	14.7	6.64	34.6	2
APR032014	ASU	P2	KA32	2014-04-19 04:12:00	7.9	14.7	4.63	34.6	2
APR032014	ASU	P5	KA32	2014-04-19 04:15:00	7.89	14.7	6.21	36.8	2
APR032014	ASU	P4	KA32	2014-04-19 04:17:00	7.99	14.8	6.7	34.3	2
APR032014	ASU	P1	KA32	2014-04-19 04:21:00	7.99	14.7	6.08	37	2
APR032014	ASU	P3	KA32	2014-04-19 04:24:00	8	14.7	5.83	35.6	2
APR032014	ASU	P6	KA32	2014-04-19 04:27:00	7.98	14.6	6.65	34.6	2
APR032014	ASU	P2	KA32	2014-04-19 04:27:00	7.9	14.6	4.63	34.6	2
APR032014	ASU	P5	KA32	2014-04-19 04:30:00	7.88	14.6	6.22	36.8	2
APR032014	ASU	P4	KA32	2014-04-19 04:31:00	7.99	14.8	6.71	34.3	2
APR032014	ASU	P1	KA32	2014-04-19 04:36:00	8	14.6	6.09	37.1	2
APR032014	ASU	P3	KA32	2014-04-19 04:38:00	8	14.7	5.83	35.6	2
APR032014	ASU	P6	KA32	2014-04-19 04:41:00	7.98	14.6	6.66	34.6	2
APR032014	ASU	P2	KA32	2014-04-19 04:41:00	7.9	14.6	4.64	34.6	2
APR032014	ASU	P5	KA32	2014-04-19 04:44:00	7.88	14.6	6.2	36.8	2
APR032014	ASU	P4	KA32	2014-04-19 04:47:00	7.99	14.7	6.73	34.3	2
APR032014	ASU	P1	KA32	2014-04-19 04:50:00	8	14.6	6.1	37.1	2
APR032014	ASU	P3	KA32	2014-04-19 04:54:00	8	14.6	5.84	35.6	2
APR032014	ASU	P6	KA32	2014-04-19 04:57:00	7.98	14.5	6.67	34.6	2
APR032014	ASU	P2	KA32	2014-04-19 04:57:00	7.9	14.5	4.64	34.6	2
APR032014	ASU	P5	KA32	2014-04-19 05:00:00	7.88	14.5	6.22	36.8	2
APR032014	ASU	P4	KA32	2014-04-19 05:02:00	7.99	14.7	6.73	34.3	2
APR032014	ASU	P1	KA32	2014-04-19 05:06:00	8	14.5	6.11	37.1	2
APR032014	ASU	P3	KA32	2014-04-19 05:09:00	8	14.6	5.85	35.6	2
APR032014	ASU	P6	KA32	2014-04-19 05:12:00	7.98	14.5	6.67	34.6	2
APR032014	ASU	P2	KA32	2014-04-19 05:12:00	7.9	14.5	4.65	34.6	2
APR032014	ASU	P5	KA32	2014-04-19 05:15:00	7.88	14.5	6.24	36.8	2
APR032014	ASU	P4	KA32	2014-04-19 05:16:00	7.99	14.7	6.74	34.3	2
APR032014	ASU	P1	KA32	2014-04-19 05:21:00	8	14.5	6.12	37.1	2
APR032014	ASU	P3	KA32	2014-04-19 05:23:00	8	14.6	5.85	35.6	2
APR032014	ASU	P6	KA32	2014-04-19 05:26:00	7.98	14.5	6.68	34.6	2
APR032014	ASU	P2	KA32	2014-04-19 05:26:00	7.9	14.5	4.65	34.6	2
APR032014	ASU	P5	KA32	2014-04-19 05:29:00	7.88	14.5	6.24	36.8	2
APR032014	ASU	P4	KA32	2014-04-19 05:32:00	7.99	14.7	6.76	34.3	2
APR032014	ASU	P1	KA32	2014-04-19 05:35:00	8	14.5	6.12	37.1	2
APR032014	ASU	P3	KA32	2014-04-19 05:39:00	8	14.6	5.86	35.6	2
APR032014	ASU	P6	KA32	2014-04-19 05:42:00	7.99	14.5	6.69	34.6	4
APR032014	ASU	P2	KA32	2014-04-19 05:42:00	7.9	14.5	4.66	34.6	2
APR032014	ASU	P5	KA32	2014-04-19 05:45:00	7.88	14.5	6.25	36.8	4
APR032014	ASU	P4	KA32	2014-04-19 05:47:00	7.99	14.7	6.76	34.3	4
APR032014	ASU	P1	KA32	2014-04-19 05:51:00	8	14.5	6.15	37.1	4
APR032014	ASU	P3	KA32	2014-04-19 05:54:00	8	14.5	5.88	35.6	4
APR032014	ASU	P6	KA32	2014-04-19 05:57:00	7.99	14.5	6.74	34.5	14
APR032014	ASU	P2	KA32	2014-04-19 05:57:00	7.9	14.5	4.67	34.6	4
APR032014	ASU	P5	KA32	2014-04-19 06:00:00	7.88	14.5	6.29	36.8	14
APR032014	ASU	P4	KA32	2014-04-19 06:01:00	7.99	14.6	6.82	34.4	14
APR032014	ASU	P1	KA32	2014-04-19 06:06:00	8.01	14.5	6.21	37.1	14
APR032014	ASU	P3	KA32	2014-04-19 06:08:00	8.01	14.5	5.97	35.6	14
APR032014	ASU	P6	KA32	2014-04-19 06:11:00	7.99	14.5	6.86	34.6	39
APR032014	ASU	P2	KA32	2014-04-19 06:11:00	7.91	14.5	4.76	34.6	14
APR032014	ASU	P5	KA32	2014-04-19 06:14:00	7.88	14.4	6.44	36.8	39
APR032014	ASU	P4	KA32	2014-04-19 06:17:00	8	14.6	7.01	34.3	39
APR032014	ASU	P1	KA32	2014-04-19 06:20:00	8.01	14.5	6.37	37.1	39
APR032014	ASU	P3	KA32	2014-04-19 06:24:00	7.98	14.5	6.16	35.6	39
APR032014	ASU	P6	KA32	2014-04-19 06:27:00	8	14.4	7.08	34.6	53
APR032014	ASU	P2	KA32	2014-04-19 06:27:00	7.91	14.4	4.87	34.6	39
APR032014	ASU	P5	KA32	2014-04-19 06:30:00	7.89	14.4	6.64	36.8	53
APR032014	ASU	P4	KA32	2014-04-19 06:32:00	7.94	14.6	7.21	34.4	53
APR032014	ASU	P1	KA32	2014-04-19 06:36:00	7.86	14.4	6.57	37.1	53
APR032014	ASU	P3	KA32	2014-04-19 06:39:00	7.94	14.5	6.35	35.6	53
APR032014	ASU	P6	KA32	2014-04-19 06:42:00	7.82	14.4	7.26	34.6	73
APR032014	ASU	P2	KA32	2014-04-19 06:42:00	7.92	14.4	5	34.6	53
APR032014	ASU	P5	KA32	2014-04-19 06:45:00	7.9	14.4	6.81	36.8	73
APR032014	ASU	P4	KA32	2014-04-19 06:46:00	7.95	14.6	7.46	34.3	73
APR032014	ASU	P1	KA32	2014-04-19 06:51:00	7.88	14.4	6.79	37.1	73
APR032014	ASU	P3	KA32	2014-04-19 06:53:00	7.95	14.5	6.59	35.6	73
APR032014	ASU	P6	KA32	2014-04-19 06:56:00	7.84	14.4	7.55	34.6	145
APR032014	ASU	P2	KA32	2014-04-19 06:56:00	7.93	14.4	5.16	34.6	73
APR032014	ASU	P5	KA32	2014-04-19 06:59:00	7.91	14.4	7.1	36.8	145
APR032014	ASU	P4	KA32	2014-04-19 07:02:00	7.96	14.6	7.82	34.4	145
APR032014	ASU	P1	KA32	2014-04-19 07:05:00	7.9	14.5	7.17	37.1	145
APR032014	ASU	P3	KA32	2014-04-19 07:09:00	7.97	14.5	6.99	35.6	145
APR032014	ASU	P6	KA32	2014-04-19 07:12:00	7.86	14.5	7.97	34.5	128
APR032014	ASU	P2	KA32	2014-04-19 07:12:00	7.94	14.5	5.41	34.6	145
APR032014	ASU	P5	KA32	2014-04-19 07:15:00	7.92	14.5	7.45	36.8	128
APR032014	ASU	P4	KA32	2014-04-19 07:17:00	7.97	14.6	8.15	34.3	128
APR032014	ASU	P1	KA32	2014-04-19 07:21:00	7.91	14.5	7.48	37.1	128
APR032014	ASU	P3	KA32	2014-04-19 07:24:00	7.99	14.6	7.25	35.7	128
APR032014	ASU	P6	KA32	2014-04-19 07:27:00	7.88	14.5	8.19	34.6	118
APR032014	ASU	P2	KA32	2014-04-19 07:27:00	7.95	14.5	5.54	34.6	128
APR032014	ASU	P5	KA32	2014-04-19 07:30:00	7.93	14.5	7.68	36.8	118
APR032014	ASU	P4	KA32	2014-04-19 07:31:00	7.98	14.7	8.35	34.3	118
APR032014	ASU	P1	KA32	2014-04-19 07:36:00	7.93	14.5	7.69	37.1	118
APR032014	ASU	P3	KA32	2014-04-19 07:38:00	7.79	14.6	7.39	35.6	118
APR032014	ASU	P6	KA32	2014-04-19 07:41:00	7.9	14.6	8.4	34.6	190
APR032014	ASU	P2	KA32	2014-04-19 07:41:00	7.97	14.6	5.69	34.6	118
APR032014	ASU	P5	KA32	2014-04-19 07:44:00	7.94	14.5	7.88	36.8	190
APR032014	ASU	P4	KA32	2014-04-19 07:47:00	7.99	14.7	8.65	34.4	190
APR032014	ASU	P1	KA32	2014-04-19 07:50:00	7.95	14.6	8.02	37.1	190
APR032014	ASU	P3	KA32	2014-04-19 07:54:00	7.82	14.7	7.86	35.7	190
APR032014	ASU	P6	KA32	2014-04-19 07:57:00	7.93	14.6	8.96	34.6	361
APR032014	ASU	P2	KA32	2014-04-19 07:57:00	7.99	14.6	6	34.6	190
APR032014	ASU	P5	KA32	2014-04-19 08:00:00	7.97	14.6	8.43	36.8	361
APR032014	ASU	P4	KA32	2014-04-19 08:02:00	7.8	14.8	9.28	34.4	361
APR032014	ASU	P1	KA32	2014-04-19 08:06:00	7.98	14.7	8.65	37.1	361
APR032014	ASU	P3	KA32	2014-04-19 08:09:00	7.87	14.8	8.5	35.7	361
APR032014	ASU	P6	KA32	2014-04-19 08:12:00	7.96	14.8	9.56	34.6	407
APR032014	ASU	P2	KA32	2014-04-19 08:12:00	7.81	14.8	6.33	34.6	361
APR032014	ASU	P5	KA32	2014-04-19 08:15:00	7.99	14.8	9.02	36.8	407
APR032014	ASU	P4	KA32	2014-04-19 08:16:00	7.84	14.9	9.9	34.4	407
APR032014	ASU	P1	KA32	2014-04-19 08:21:00	7.83	14.8	9.21	37.1	407
APR032014	ASU	P3	KA32	2014-04-19 08:23:00	7.91	14.9	9.09	35.7	407
APR032014	ASU	P6	KA32	2014-04-19 08:26:00	8	14.9	10.09	34.6	433
APR032014	ASU	P2	KA32	2014-04-19 08:26:00	7.84	14.9	6.67	34.7	407
APR032014	ASU	P5	KA32	2014-04-19 08:29:00	7.85	14.9	9.41	36.8	433
APR032014	ASU	P4	KA32	2014-04-19 08:32:00	7.87	15.1	10.41	34.4	433
APR032014	ASU	P1	KA32	2014-04-19 08:35:00	7.87	14.9	9.72	37.1	433
APR032014	ASU	P3	KA32	2014-04-19 08:39:00	7.95	15	9.63	35.7	433
APR032014	ASU	P6	KA32	2014-04-19 08:42:00	7.83	15.1	10.75	34.7	1411
APR032014	ASU	P2	KA32	2014-04-19 08:42:00	7.88	15.1	7.1	34.6	433
APR032014	ASU	P5	KA32	2014-04-19 08:45:00	7.89	15.2	10.14	36.8	1411
APR032014	ASU	P4	KA32	2014-04-19 08:47:00	7.93	15.5	11.53	34.4	1411
APR032014	ASU	P1	KA32	2014-04-19 08:51:00	7.93	15.4	10.92	37.1	1411
APR032014	ASU	P3	KA32	2014-04-19 08:54:00	7.82	15.6	10.93	35.7	1411
APR032014	ASU	P6	KA32	2014-04-19 08:57:00	7.9	15.6	12.03	34.7	975
APR032014	ASU	P2	KA32	2014-04-19 08:57:00	7.94	15.6	7.8	34.6	1411
APR032014	ASU	P5	KA32	2014-04-19 09:00:00	7.95	15.6	11.17	36.8	975
APR032014	ASU	P4	KA32	2014-04-19 09:01:00	7.98	15.8	12.49	34.4	975
APR032014	ASU	P1	KA32	2014-04-19 09:06:00	7.98	15.7	11.76	37.1	975
APR032014	ASU	P3	KA32	2014-04-19 09:08:00	7.87	15.8	11.51	35.7	975
APR032014	ASU	P6	KA32	2014-04-19 09:11:00	7.95	15.9	12.42	34.6	701
APR032014	ASU	P2	KA32	2014-04-19 09:11:00	7.98	15.9	8.09	34.6	975
APR032014	ASU	P5	KA32	2014-04-19 09:14:00	7.99	15.8	11.5	36.9	701
APR032014	ASU	P4	KA32	2014-04-19 09:17:00	7.81	16.1	12.8	34.4	701
APR032014	ASU	P1	KA32	2014-04-19 09:20:00	7.85	16	12.13	37.1	701
APR032014	ASU	P3	KA32	2014-04-19 09:24:00	7.93	16.1	11.87	35.7	701
APR032014	ASU	P6	KA32	2014-04-19 09:27:00	7.99	16.1	12.72	34.6	806
APR032014	ASU	P2	KA32	2014-04-19 09:27:00	7.82	16.1	8.26	34.7	701
APR032014	ASU	P5	KA32	2014-04-19 09:30:00	7.87	16.1	11.66	36.9	806
APR032014	ASU	P4	KA32	2014-04-19 09:32:00	7.86	16.4	13.21	34.4	806
APR032014	ASU	P1	KA32	2014-04-19 09:36:00	7.91	16.2	12.57	37.1	806
APR032014	ASU	P3	KA32	2014-04-19 09:39:00	7.99	16.4	12.34	35.7	806
APR032014	ASU	P6	KA32	2014-04-19 09:42:00	7.85	16.4	13.03	34.6	733
APR032014	ASU	P2	KA32	2014-04-19 09:42:00	7.87	16.4	8.48	34.6	806
APR032014	ASU	P5	KA32	2014-04-19 09:45:00	7.91	16.4	11.99	36.9	733
APR032014	ASU	P4	KA32	2014-04-19 09:46:00	7.91	16.6	13.49	34.4	733
APR032014	ASU	P1	KA32	2014-04-19 09:51:00	7.95	16.5	12.89	37.2	733
APR032014	ASU	P3	KA32	2014-04-19 09:53:00	7.85	16.6	12.62	35.7	733
APR032014	ASU	P6	KA32	2014-04-19 09:56:00	7.91	16.7	13.38	34.6	943
APR032014	ASU	P2	KA32	2014-04-19 09:56:00	7.92	16.7	8.7	34.6	733
APR032014	ASU	P5	KA32	2014-04-19 09:59:00	7.97	16.7	12.5	36.9	943
APR032014	ASU	P4	KA32	2014-04-19 10:02:00	7.96	17	13.93	34.4	943
APR032014	ASU	P1	KA32	2014-04-19 10:05:00	8	16.8	13.37	37.1	943
APR032014	ASU	P3	KA32	2014-04-19 10:09:00	7.92	17	13.11	35.7	943
APR032014	ASU	P6	KA32	2014-04-19 10:12:00	7.97	17	13.75	34.6	865
APR032014	ASU	P2	KA32	2014-04-19 10:12:00	7.97	17	8.95	34.6	943
APR032014	ASU	P5	KA32	2014-04-19 10:15:00	7.86	17	12.6	36.9	865
APR032014	ASU	P4	KA32	2014-04-19 10:17:00	7.82	17.3	14.13	34.5	865
APR032014	ASU	P1	KA32	2014-04-19 10:21:00	7.9	17.1	13.59	37.2	865
APR032014	ASU	P3	KA32	2014-04-19 10:24:00	7.97	17.3	13.26	35.7	865
APR032014	ASU	P6	KA32	2014-04-19 10:27:00	7.84	17.3	13.83	34.7	879
APR032014	ASU	P2	KA32	2014-04-19 10:27:00	7.83	17.3	8.92	34.7	865
APR032014	ASU	P5	KA32	2014-04-19 10:30:00	7.9	17.3	12.68	36.9	879
APR032014	ASU	P4	KA32	2014-04-19 10:31:00	7.88	17.6	14.27	34.5	879
APR032014	ASU	P1	KA32	2014-04-19 10:36:00	7.95	17.4	13.75	37.2	879
APR032014	ASU	P3	KA32	2014-04-19 10:38:00	7.84	17.5	13.25	35.8	879
APR032014	ASU	P6	KA32	2014-04-19 10:41:00	7.9	17.6	13.76	34.7	879
APR032014	ASU	P2	KA32	2014-04-19 10:41:00	7.88	17.6	9.04	34.7	879
APR032014	ASU	P5	KA32	2014-04-19 10:44:00	7.95	17.5	12.96	36.9	879
APR032014	ASU	P4	KA32	2014-04-19 10:47:00	7.94	17.8	14.31	34.5	879
APR032014	ASU	P1	KA32	2014-04-19 10:50:00	7.99	17.6	13.81	37.2	879
APR032014	ASU	P3	KA32	2014-04-19 10:54:00	7.9	17.8	13.24	35.8	879
APR032014	ASU	P6	KA32	2014-04-19 10:57:00	7.95	17.8	13.56	34.7	885
APR032014	ASU	P2	KA32	2014-04-19 10:57:00	7.93	17.8	9	34.7	879
APR032014	ASU	P5	KA32	2014-04-19 11:00:00	7.99	17.8	12.85	36.9	885
APR032014	ASU	P4	KA32	2014-04-19 11:02:00	7.98	18.1	14.31	34.5	885
APR032014	ASU	P1	KA32	2014-04-19 11:06:00	7.89	17.9	13.9	37.2	885
APR032014	ASU	P3	KA32	2014-04-19 11:09:00	7.97	18.1	13.64	35.8	885
APR032014	ASU	P6	KA32	2014-04-19 11:12:00	7.84	18.2	14.15	34.7	970
APR032014	ASU	P2	KA32	2014-04-19 11:12:00	7.98	18.2	9.29	34.7	885
APR032014	ASU	P5	KA32	2014-04-19 11:15:00	7.89	18.1	12.92	37	970
APR032014	ASU	P4	KA32	2014-04-19 11:16:00	7.87	18.5	14.66	34.5	970
APR032014	ASU	P1	KA32	2014-04-19 11:21:00	7.95	18.3	14.25	37.2	970
APR032014	ASU	P3	KA32	2014-04-19 11:23:00	7.84	18.4	13.77	35.8	970
APR032014	ASU	P6	KA32	2014-04-19 11:26:00	7.9	18.5	14.15	34.8	1139
APR032014	ASU	P2	KA32	2014-04-19 11:26:00	7.85	18.5	9.33	34.7	970
APR032014	ASU	P5	KA32	2014-04-19 11:29:00	7.94	18.4	13.17	37	1139
APR032014	ASU	P4	KA32	2014-04-19 11:32:00	7.94	18.8	14.97	34.5	1139
APR032014	ASU	P1	KA32	2014-04-19 11:35:00	8	18.6	14.46	37.2	1139
APR032014	ASU	P3	KA32	2014-04-19 11:39:00	7.91	18.7	13.79	35.8	1139
APR032014	ASU	P6	KA32	2014-04-19 11:42:00	7.95	18.8	14.36	34.8	836
APR032014	ASU	P2	KA32	2014-04-19 11:42:00	7.9	18.8	9.33	34.7	1139
APR032014	ASU	P5	KA32	2014-04-19 11:45:00	7.98	18.6	13.39	37	836
APR032014	ASU	P4	KA32	2014-04-19 11:47:00	7.99	18.9	14.79	34.5	836
APR032014	ASU	P1	KA32	2014-04-19 11:51:00	7.91	18.7	14.21	37.3	836
APR032014	ASU	P1	KA32	2014-04-19 11:51:00	7.91	18.7	14.21	37.3	836
APR032014	ASU	P3	KA32	2014-04-19 11:54:00	7.96	18.8	13.78	35.9	836
APR032014	ASU	P6	KA32	2014-04-19 11:57:00	8	18.9	14.12	34.8	925
APR032014	ASU	P2	KA32	2014-04-19 11:57:00	7.94	18.9	9.28	34.8	836
APR032014	ASU	P5	KA32	2014-04-19 12:00:00	7.88	18.8	12.96	37	925
APR032014	ASU	P5	KA32	2014-04-19 12:00:00	7.88	18.8	12.96	37	925
APR032014	ASU	P4	KA32	2014-04-19 12:01:00	7.88	19.1	14.6	34.6	925
APR032014	ASU	P4	KA32	2014-04-19 12:01:00	7.88	19.1	14.6	34.6	925
APR032014	ASU	P1	KA32	2014-04-19 12:06:00	7.96	18.9	14.21	37.3	925
APR032014	ASU	P3	KA32	2014-04-19 12:08:00	7.84	19	13.63	35.9	925
APR032014	ASU	P6	KA32	2014-04-19 12:11:00	7.89	19.1	13.77	34.8	1055
APR032014	ASU	P2	KA32	2014-04-19 12:11:00	7.99	19.1	9.29	34.7	925
APR032014	ASU	P5	KA32	2014-04-19 12:14:00	7.93	19	13.03	37	1055
APR032014	ASU	P4	KA32	2014-04-19 12:17:00	7.94	19.4	14.72	34.6	1055
APR032014	ASU	P1	KA32	2014-04-19 12:20:00	7.91	19.1	14.19	37.3	1055
APR032014	ASU	P3	KA32	2014-04-19 12:24:00	7.91	19.3	13.72	35.9	1055
APR032014	ASU	P6	KA32	2014-04-19 12:27:00	7.94	19.4	13.94	34.8	910
APR032014	ASU	P2	KA32	2014-04-19 12:27:00	7.86	19.4	9.18	34.8	1055
APR032014	ASU	P5	KA32	2014-04-19 12:30:00	7.97	19.2	12.91	37	910
APR032014	ASU	P4	KA32	2014-04-19 12:32:00	7.99	19.6	14.6	34.6	910
APR032014	ASU	P1	KA32	2014-04-19 12:36:00	7.92	19.4	14.11	37.3	910
APR032014	ASU	P3	KA32	2014-04-19 12:39:00	7.96	19.5	13.59	35.9	910
APR032014	ASU	P6	KA32	2014-04-19 12:42:00	7.98	19.6	13.8	34.8	945
APR032014	ASU	P2	KA32	2014-04-19 12:42:00	7.91	19.6	9.16	34.8	910
APR032014	ASU	P5	KA32	2014-04-19 12:45:00	7.87	19.4	12.81	37.1	945
APR032014	ASU	P4	KA32	2014-04-19 12:46:00	7.87	19.8	14.47	34.6	945
APR032014	ASU	P1	KA32	2014-04-19 12:51:00	7.96	19.6	14.19	37.3	945
APR032014	ASU	P3	KA32	2014-04-19 12:53:00	7.84	19.8	13.62	35.9	945
APR032014	ASU	P6	KA32	2014-04-19 12:56:00	7.87	19.9	14.25	34.8	1827
APR032014	ASU	P2	KA32	2014-04-19 12:56:00	7.97	19.9	9.4	34.8	945
APR032014	ASU	P5	KA32	2014-04-19 12:59:00	7.93	19.8	13.2	37.1	1827
APR032014	ASU	P4	KA32	2014-04-19 13:02:00	7.95	20.3	15.28	34.6	1827
APR032014	ASU	P1	KA32	2014-04-19 13:05:00	7.9	20.1	14.83	37.4	1827
APR032014	ASU	P3	KA32	2014-04-19 13:09:00	7.93	20.3	14.59	35.9	1827
APR032014	ASU	P6	KA32	2014-04-19 13:12:00	7.95	20.4	14.61	34.8	928
APR032014	ASU	P2	KA32	2014-04-19 13:12:00	7.85	20.4	9.67	34.8	1827
APR032014	ASU	P5	KA32	2014-04-19 13:15:00	7.99	20.2	13.73	37.1	928
APR032014	ASU	P4	KA32	2014-04-19 13:17:00	7.9	20.6	15.21	34.6	928
APR032014	ASU	P1	KA32	2014-04-19 13:21:00	7.95	20.3	14.82	37.4	928
APR032014	ASU	P3	KA32	2014-04-19 13:24:00	7.98	20.4	14.18	35.9	928
APR032014	ASU	P6	KA32	2014-04-19 13:27:00	7.99	20.5	14.2	34.9	735
APR032014	ASU	P2	KA32	2014-04-19 13:27:00	7.9	20.5	9.47	34.8	928
APR032014	ASU	P5	KA32	2014-04-19 13:30:00	7.89	20.4	13.2	37.1	735
APR032014	ASU	P4	KA32	2014-04-19 13:31:00	7.89	20.7	14.6	34.6	735
APR032014	ASU	P1	KA32	2014-04-19 13:36:00	7.98	20.4	14.32	37.4	735
APR032014	ASU	P3	KA32	2014-04-19 13:38:00	7.86	20.5	13.51	35.9	735
APR032014	ASU	P6	KA32	2014-04-19 13:41:00	7.87	20.6	13.6	34.9	741
APR032014	ASU	P2	KA32	2014-04-19 13:41:00	7.94	20.6	9.12	34.9	735
APR032014	ASU	P5	KA32	2014-04-19 13:44:00	7.92	20.4	12.69	37.1	741
APR032014	ASU	P4	KA32	2014-04-19 13:47:00	7.94	20.8	14.14	34.7	741
APR032014	ASU	P1	KA32	2014-04-19 13:50:00	7.89	20.5	13.8	37.4	741
APR032014	ASU	P3	KA32	2014-04-19 13:54:00	7.91	20.6	13.19	36	741
APR032014	ASU	P6	KA32	2014-04-19 13:57:00	7.92	20.7	13.36	34.9	724
APR032014	ASU	P2	KA32	2014-04-19 13:57:00	7.97	20.7	8.88	34.9	741
APR032014	ASU	P5	KA32	2014-04-19 14:00:00	7.96	20.5	12.69	37.2	724
APR032014	ASU	P4	KA32	2014-04-19 14:02:00	7.98	20.9	13.78	34.7	724
APR032014	ASU	P1	KA32	2014-04-19 14:06:00	7.93	20.6	13.52	37.4	724
APR032014	ASU	P3	KA32	2014-04-19 14:09:00	7.96	20.8	12.95	36	724
APR032014	ASU	P6	KA32	2014-04-19 14:12:00	7.96	20.9	13.13	35	817
APR032014	ASU	P2	KA32	2014-04-19 14:12:00	7.84	20.9	8.62	34.9	724
APR032014	ASU	P5	KA32	2014-04-19 14:15:00	7.99	20.7	12.35	37.2	817
APR032014	ASU	P4	KA32	2014-04-19 14:16:00	7.86	21.1	13.6	34.7	817
APR032014	ASU	P1	KA32	2014-04-19 14:21:00	7.97	20.8	13.51	37.4	817
APR032014	ASU	P3	KA32	2014-04-19 14:23:00	7.84	20.9	12.82	36	817
APR032014	ASU	P6	KA32	2014-04-19 14:26:00	7.85	21	12.93	35	879
APR032014	ASU	P2	KA32	2014-04-19 14:26:00	7.88	21	8.67	34.9	817
APR032014	ASU	P5	KA32	2014-04-19 14:29:00	7.9	20.9	12.27	37.2	879
APR032014	ASU	P4	KA32	2014-04-19 14:32:00	7.92	21.3	13.61	34.7	879
APR032014	ASU	P1	KA32	2014-04-19 14:35:00	7.89	21	13.43	37.5	879
APR032014	ASU	P3	KA32	2014-04-19 14:39:00	7.9	21.1	12.91	36	879
APR032014	ASU	P6	KA32	2014-04-19 14:42:00	7.9	21.2	13.09	35	982
APR032014	ASU	P2	KA32	2014-04-19 14:42:00	7.93	21.2	8.71	34.9	879
APR032014	ASU	P5	KA32	2014-04-19 14:45:00	7.94	21.1	12.38	37.2	982
APR032014	ASU	P4	KA32	2014-04-19 14:47:00	7.97	21.5	13.73	34.7	982
APR032014	ASU	P1	KA32	2014-04-19 14:51:00	7.94	21.2	13.57	37.5	982
APR032014	ASU	P3	KA32	2014-04-19 14:54:00	7.96	21.3	13	36	982
APR032014	ASU	P6	KA32	2014-04-19 14:57:00	7.95	21.4	13.27	35	956
APR032014	ASU	P2	KA32	2014-04-19 14:57:00	7.97	21.4	8.82	34.9	982
APR032014	ASU	P5	KA32	2014-04-19 15:00:00	7.99	21.3	12.41	37.2	956
APR032014	ASU	P4	KA32	2014-04-19 15:01:00	7.84	21.7	13.7	34.7	956
APR032014	ASU	P1	KA32	2014-04-19 15:06:00	7.98	21.4	13.65	37.5	956
APR032014	ASU	P3	KA32	2014-04-19 15:08:00	7.84	21.6	12.99	36	956
APR032014	ASU	P6	KA32	2014-04-19 15:11:00	7.86	21.7	13.42	35	1470
APR032014	ASU	P2	KA32	2014-04-19 15:11:00	7.85	21.7	8.87	35	956
APR032014	ASU	P5	KA32	2014-04-19 15:14:00	7.89	21.5	12.69	37.2	1470
APR032014	ASU	P4	KA32	2014-04-19 15:17:00	7.91	22	14.15	34.8	1470
APR032014	ASU	P1	KA32	2014-04-19 15:20:00	7.91	21.8	13.94	37.5	1470
APR032014	ASU	P3	KA32	2014-04-19 15:24:00	7.91	21.9	13.36	36	1470
APR032014	ASU	P6	KA32	2014-04-19 15:27:00	7.91	22	13.68	35.1	1336
APR032014	ASU	P2	KA32	2014-04-19 15:27:00	7.91	22	9.08	34.9	1470
APR032014	ASU	P5	KA32	2014-04-19 15:30:00	7.95	21.9	12.86	37.2	1336
APR032014	ASU	P4	KA32	2014-04-19 15:32:00	7.97	22.3	14.53	34.8	1336
APR032014	ASU	P1	KA32	2014-04-19 15:36:00	7.96	22.1	14.3	37.5	1336
APR032014	ASU	P3	KA32	2014-04-19 15:39:00	7.98	22.3	13.79	36.1	1336
APR032014	ASU	P6	KA32	2014-04-19 15:42:00	7.97	22.4	14.15	35	1387
APR032014	ASU	P2	KA32	2014-04-19 15:42:00	7.96	22.4	9.24	35	1336
APR032014	ASU	P5	KA32	2014-04-19 15:45:00	8	22.3	13	37.3	1387
APR032014	ASU	P4	KA32	2014-04-19 15:46:00	7.88	22.7	14.75	34.8	1387
APR032014	ASU	P1	KA32	2014-04-19 15:51:00	7.89	22.5	14.5	37.5	1387
APR032014	ASU	P3	KA32	2014-04-19 15:53:00	7.87	22.6	13.9	36.1	1387
APR032014	ASU	P6	KA32	2014-04-19 15:56:00	7.87	22.7	13.71	35	1366
APR032014	ASU	P2	KA32	2014-04-19 15:56:00	7.85	22.7	9.19	35	1387
APR032014	ASU	P5	KA32	2014-04-19 15:59:00	7.91	22.5	13.22	37.3	1366
APR032014	ASU	P4	KA32	2014-04-19 16:02:00	7.93	22.9	14.58	34.8	1366
APR032014	ASU	P1	KA32	2014-04-19 16:05:00	7.94	22.7	14.33	37.5	1366
APR032014	ASU	P3	KA32	2014-04-19 16:09:00	7.93	22.9	13.73	36.1	1366
APR032014	ASU	P6	KA32	2014-04-19 16:12:00	7.92	22.9	13.52	35.1	1252
APR032014	ASU	P2	KA32	2014-04-19 16:12:00	7.9	22.9	9.07	35	1366
APR032014	ASU	P5	KA32	2014-04-19 16:15:00	7.96	22.8	12.88	37.3	1252
APR032014	ASU	P4	KA32	2014-04-19 16:17:00	7.98	23.1	14.24	34.8	1252
APR032014	ASU	P1	KA32	2014-04-19 16:21:00	7.98	22.9	14.07	37.6	1252
APR032014	ASU	P3	KA32	2014-04-19 16:24:00	7.98	23.1	13.37	36.1	1252
APR032014	ASU	P6	KA32	2014-04-19 16:27:00	7.97	23.1	13.46	35.1	1157
APR032014	ASU	P2	KA32	2014-04-19 16:27:00	7.94	23.1	8.91	35.1	1252
APR032014	ASU	P5	KA32	2014-04-19 16:30:00	7.99	23	12.72	37.3	1157
APR032014	ASU	P4	KA32	2014-04-19 16:31:00	7.87	23.3	13.67	34.8	1157
APR032014	ASU	P1	KA32	2014-04-19 16:36:00	7.89	23.1	13.57	37.6	1157
APR032014	ASU	P3	KA32	2014-04-19 16:38:00	7.86	23.2	12.78	36.2	1157
APR032014	ASU	P6	KA32	2014-04-19 16:41:00	7.87	23.2	12.79	35.1	937
APR032014	ASU	P2	KA32	2014-04-19 16:41:00	7.97	23.2	8.59	35	1157
APR032014	ASU	P5	KA32	2014-04-19 16:44:00	7.89	23.1	12.18	37.4	937
APR032014	ASU	P4	KA32	2014-04-19 16:47:00	7.91	23.4	13.1	34.9	937
APR032014	ASU	P1	KA32	2014-04-19 16:50:00	7.93	23.1	13.05	37.6	937
APR032014	ASU	P3	KA32	2014-04-19 16:54:00	7.91	23.2	12.29	36.2	937
APR032014	ASU	P6	KA32	2014-04-19 16:57:00	7.89	23.2	12.19	35.2	853
APR032014	ASU	P2	KA32	2014-04-19 16:57:00	8	23.2	8.29	35.1	937
APR032014	ASU	P5	KA32	2014-04-19 17:00:00	7.93	23.1	11.73	37.4	853
APR032014	ASU	P4	KA32	2014-04-19 17:02:00	7.95	23.3	12.55	34.9	853
APR032014	ASU	P1	KA32	2014-04-19 17:06:00	7.96	23.1	12.49	37.6	853
APR032014	ASU	P3	KA32	2014-04-19 17:09:00	7.94	23.2	11.71	36.2	853
APR032014	ASU	P6	KA32	2014-04-19 17:12:00	7.92	23.2	11.66	35.2	715
APR032014	ASU	P2	KA32	2014-04-19 17:12:00	7.87	23.2	7.88	35.1	853
APR032014	ASU	P5	KA32	2014-04-19 17:15:00	7.95	23	11.19	37.4	715
[truncated: 335,177+ more rows]

## Sheet: GA 15-min
ExperimentID	SiteID	PondID	StrainID	DateTime	pH	Temp (C)	DO (mg.L)	Sal (g.L)	PAR (umol.m2.s)
APR032014	GA	P1	KA32	2014-04-25 07:30:00	7.76	16.9	7.2	28.1	70
APR032014	GA	P2	KA32	2014-04-25 07:38:00	7.78	16.8	7.37	28.1	70
APR032014	GA	P4	KA32	2014-04-25 07:40:00	7.8	15.4	4	21.6	70
APR032014	GA	P3	KA32	2014-04-25 07:40:00	7.66	15.4	5.62	28.4	70
APR032014	GA	P5	KA32	2014-04-25 07:41:00	7.83	17.5	4.84	28.1	70
APR032014	GA	P6	KA32	2014-04-25 07:41:00	7.83	17.4	4.26	28.4	70
APR032014	GA	P1	KA32	2014-04-25 07:44:00	7.78	16.8	7.43	28.1	82
APR032014	GA	P4	KA32	2014-04-25 08:06:00	7.81	16.9	4.89	21.5	82
APR032014	GA	P2	KA32	2014-04-25 08:06:00	7.82	16.9	7.68	28.1	82
APR032014	GA	P5	KA32	2014-04-25 08:08:00	7.82	17.5	6.18	28.2	80
APR032014	GA	P6	KA32	2014-04-25 08:08:00	7.86	17.4	5.82	28.5	80
APR032014	GA	P3	KA32	2014-04-25 08:08:00	7.76	15.4	6.99	28.5	80
APR032014	GA	P1	KA32	2014-04-25 08:08:00	7.85	16.9	7.7	28.2	80
APR032014	GA	P4	KA32	2014-04-25 08:22:00	7.85	16.9	5.35	21.4	80
APR032014	GA	P2	KA32	2014-04-25 08:22:00	7.84	16.9	7.91	28.2	80
APR032014	GA	P5	KA32	2014-04-25 08:23:00	7.85	17.5	6.91	28.3	163
APR032014	GA	P6	KA32	2014-04-25 08:23:00	7.88	17.4	6.66	28.5	163
APR032014	GA	P3	KA32	2014-04-25 08:23:00	7.82	15.5	7.71	28.5	163
APR032014	GA	P1	KA32	2014-04-25 08:23:00	7.86	16.9	8	28.2	163
APR032014	GA	P4	KA32	2014-04-25 08:37:00	7.88	17	5.78	21.4	163
APR032014	GA	P2	KA32	2014-04-25 08:37:00	7.87	17	8.15	28.1	163
APR032014	GA	P5	KA32	2014-04-25 08:38:00	7.88	17.5	7.49	28.3	141
APR032014	GA	P6	KA32	2014-04-25 08:38:00	7.91	17.4	7.33	28.5	141
APR032014	GA	P3	KA32	2014-04-25 08:38:00	7.87	15.5	8.29	28.5	141
APR032014	GA	P1	KA32	2014-04-25 08:38:00	7.88	17	8.21	28.2	141
APR032014	GA	P4	KA32	2014-04-25 08:51:00	7.94	17	6.08	21.4	141
APR032014	GA	P2	KA32	2014-04-25 08:51:00	7.92	17	8.3	28.2	141
APR032014	GA	P5	KA32	2014-04-25 08:53:00	7.93	17.6	5.73	28.1	282
APR032014	GA	P6	KA32	2014-04-25 08:53:00	7.98	17.5	5.5	28.5	282
APR032014	GA	P3	KA32	2014-04-25 08:53:00	7.92	15.5	8.62	28.6	282
APR032014	GA	P1	KA32	2014-04-25 08:53:00	7.94	17	8.32	28.2	282
APR032014	GA	P4	KA32	2014-04-25 09:07:00	7.86	17.1	5.42	21.4	282
APR032014	GA	P2	KA32	2014-04-25 09:07:00	7.94	17.1	8.58	28.2	282
APR032014	GA	P5	KA32	2014-04-25 09:08:00	7.96	17.7	8.94	28.2	191
APR032014	GA	P6	KA32	2014-04-25 09:08:00	7.77	17.6	9.04	28.5	191
APR032014	GA	P3	KA32	2014-04-25 09:08:00	7.27	15.6	9.37	28.5	191
APR032014	GA	P1	KA32	2014-04-25 09:08:00	7.96	17.1	8.66	28.3	191
APR032014	GA	P4	KA32	2014-04-25 09:22:00	7.91	17.2	7.25	21.3	191
APR032014	GA	P2	KA32	2014-04-25 09:22:00	7.98	17.2	7.82	28.2	191
APR032014	GA	P5	KA32	2014-04-25 09:23:00	7.94	17.8	10.05	28.3	315
APR032014	GA	P6	KA32	2014-04-25 09:23:00	7.87	17.7	10.38	28.6	315
APR032014	GA	P3	KA32	2014-04-25 09:23:00	7.36	15.8	10.86	28.5	315
APR032014	GA	P1	KA32	2014-04-25 09:23:00	7.86	17.2	7.2	28.3	315
APR032014	GA	P4	KA32	2014-04-25 09:36:00	7.97	17.5	8.21	21.3	315
APR032014	GA	P2	KA32	2014-04-25 09:36:00	7.94	17.5	9.75	28.1	315
APR032014	GA	P5	KA32	2014-04-25 09:38:00	7.94	18	11.27	28.2	565
APR032014	GA	P6	KA32	2014-04-25 09:38:00	7.94	18	11.83	28.5	565
APR032014	GA	P3	KA32	2014-04-25 09:38:00	7.45	16	12.57	28.5	565
APR032014	GA	P1	KA32	2014-04-25 09:38:00	7.79	17.5	10.57	28.2	565
APR032014	GA	P4	KA32	2014-04-25 09:52:00	7.96	17.7	8.98	21.3	565
APR032014	GA	P2	KA32	2014-04-25 09:52:00	7.92	17.7	10.55	28.1	565
APR032014	GA	P5	KA32	2014-04-25 09:53:00	7.96	18.2	12.16	28.2	539
APR032014	GA	P6	KA32	2014-04-25 09:53:00	7.97	18.2	12.8	28.5	539
APR032014	GA	P3	KA32	2014-04-25 09:53:00	7.56	16.2	13.74	28.4	539
APR032014	GA	P1	KA32	2014-04-25 09:53:00	7.85	17.7	11.47	28.1	539
APR032014	GA	P4	KA32	2014-04-25 10:07:00	7.95	17.9	9.62	21.2	539
APR032014	GA	P2	KA32	2014-04-25 10:07:00	7.95	17.9	11.14	28.1	539
APR032014	GA	P5	KA32	2014-04-25 10:08:00	8	18.4	12.83	28.2	756
APR032014	GA	P6	KA32	2014-04-25 10:08:00	7.96	18.4	13.67	28.5	756
APR032014	GA	P3	KA32	2014-04-25 10:08:00	7.66	16.4	14.7	28.3	756
APR032014	GA	P1	KA32	2014-04-25 10:08:00	7.91	17.9	12.13	28.2	756
APR032014	GA	P4	KA32	2014-04-25 10:21:00	7.97	18.3	10.55	21	756
APR032014	GA	P2	KA32	2014-04-25 10:21:00	7.91	18.3	11.99	28.1	756
APR032014	GA	P5	KA32	2014-04-25 10:23:00	7.94	18.8	14.14	28.2	824
APR032014	GA	P6	KA32	2014-04-25 10:23:00	7.98	18.8	15.08	28.5	824
APR032014	GA	P3	KA32	2014-04-25 10:23:00	7.39	16.8	16.43	28	824
APR032014	GA	P1	KA32	2014-04-25 10:23:00	7.98	18.4	13.43	28.1	824
APR032014	GA	P4	KA32	2014-04-25 10:37:00	8	18.8	11.56	21	824
APR032014	GA	P2	KA32	2014-04-25 10:37:00	7.9	18.8	12.94	28	824
APR032014	GA	P5	KA32	2014-04-25 10:38:00	7.98	19.2	15.63	28.2	528
APR032014	GA	P6	KA32	2014-04-25 10:38:00	7.99	19.3	16.26	28.4	528
APR032014	GA	P3	KA32	2014-04-25 10:38:00	7.55	17.3	18.05	27.5	528
APR032014	GA	P1	KA32	2014-04-25 10:38:00	7.96	18.9	14.79	28.1	528
APR032014	GA	P4	KA32	2014-04-25 10:52:00	7.94	19.3	12.13	20.7	528
APR032014	GA	P2	KA32	2014-04-25 10:52:00	7.99	19.3	13.68	28.1	528
APR032014	GA	P5	KA32	2014-04-25 10:53:00	7.94	19.7	16.47	28.1	697
APR032014	GA	P6	KA32	2014-04-25 10:53:00	7.99	19.8	16.02	28.5	697
APR032014	GA	P3	KA32	2014-04-25 10:53:00	7.61	17.7	18.8	26.9	697
APR032014	GA	P1	KA32	2014-04-25 10:53:00	7.98	19.3	15.59	28	697
APR032014	GA	P4	KA32	2014-04-25 11:06:00	7.84	19.8	12.89	19.2	697
APR032014	GA	P2	KA32	2014-04-25 11:06:00	7.98	19.8	14.25	28.1	697
APR032014	GA	P5	KA32	2014-04-25 11:08:00	7.89	20.2	17.49	28.1	1437
APR032014	GA	P6	KA32	2014-04-25 11:08:00	7.9	20.3	15.71	28.5	1437
APR032014	GA	P3	KA32	2014-04-25 11:08:00	7.62	18.3	19.81	25.8	1437
APR032014	GA	P1	KA32	2014-04-25 11:08:00	7.99	19.9	16.44	28.2	1437
APR032014	GA	P4	KA32	2014-04-25 11:22:00	7.87	20.4	13.33	18.4	1437
APR032014	GA	P2	KA32	2014-04-25 11:22:00	7.96	20.4	14.51	28.2	1437
APR032014	GA	P5	KA32	2014-04-25 11:23:00	7.94	20.7	18.37	28.1	1129
APR032014	GA	P6	KA32	2014-04-25 11:23:00	7.96	20.9	15.63	28.5	1129
APR032014	GA	P3	KA32	2014-04-25 11:23:00	7.62	18.8	20.55	24.8	1129
APR032014	GA	P1	KA32	2014-04-25 11:23:00	7.97	20.5	17.02	28.1	1129
APR032014	GA	P4	KA32	2014-04-25 11:37:00	7.96	21.2	14.12	14.7	1129
APR032014	GA	P2	KA32	2014-04-25 11:37:00	7.98	21.2	15.04	28.2	1129
APR032014	GA	P5	KA32	2014-04-25 11:38:00	7.95	21.5	19.6	28.3	883
APR032014	GA	P6	KA32	2014-04-25 11:38:00	7.99	21.8	15.77	28.5	883
APR032014	GA	P3	KA32	2014-04-25 11:38:00	7.76	19.7	21.88	24.8	883
APR032014	GA	P1	KA32	2014-04-25 11:38:00	7.98	21.3	17.47	28.1	883
APR032014	GA	P4	KA32	2014-04-25 11:51:00	7.94	21.9	14.69	11.9	883
APR032014	GA	P2	KA32	2014-04-25 11:51:00	7.99	21.9	15.02	28.2	883
APR032014	GA	P5	KA32	2014-04-25 11:53:00	7.94	22.2	20.16	28.3	492
APR032014	GA	P6	KA32	2014-04-25 11:53:00	7.97	22.5	15.77	28.5	492
APR032014	GA	P3	KA32	2014-04-25 11:53:00	7.83	20.3	22.92	24.2	492
APR032014	GA	P1	KA32	2014-04-25 11:53:00	7.99	22	17.49	28.2	492
APR032014	GA	P4	KA32	2014-04-25 12:07:00	7.97	22.4	15.18	8.8	492
APR032014	GA	P2	KA32	2014-04-25 12:07:00	7.99	22.4	15.43	28.2	492
APR032014	GA	P5	KA32	2014-04-25 12:08:00	7.98	22.6	19.87	28.3	466
APR032014	GA	P6	KA32	2014-04-25 12:08:00	7.97	23	15.56	28.6	466
APR032014	GA	P3	KA32	2014-04-25 12:08:00	7.83	20.8	23.16	22.6	466
APR032014	GA	P1	KA32	2014-04-25 12:08:00	7.98	22.5	18.09	28.2	466
APR032014	GA	P4	KA32	2014-04-25 12:22:00	7.98	22.7	16.1	11.8	466
APR032014	GA	P2	KA32	2014-04-25 12:22:00	7.96	22.7	15.73	28.2	466
APR032014	GA	P5	KA32	2014-04-25 12:23:00	7.94	23	19.43	28.3	479
APR032014	GA	P6	KA32	2014-04-25 12:23:00	7.99	23.3	15.42	28.6	479
APR032014	GA	P3	KA32	2014-04-25 12:23:00	7.87	21.1	22.33	24.8	479
APR032014	GA	P1	KA32	2014-04-25 12:23:00	8	22.8	18.15	28.2	479
APR032014	GA	P4	KA32	2014-04-25 12:36:00	7.96	23.2	14.91	22	479
APR032014	GA	P2	KA32	2014-04-25 12:36:00	7.96	23.2	15.98	28.3	479
APR032014	GA	P5	KA32	2014-04-25 12:38:00	7.99	23.4	19.71	28.4	707
APR032014	GA	P6	KA32	2014-04-25 12:38:00	8	23.8	15.3	28.6	707
APR032014	GA	P3	KA32	2014-04-25 12:38:00	7.92	21.6	23	23.2	707
APR032014	GA	P1	KA32	2014-04-25 12:38:00	8	23.3	17.45	28.2	707
APR032014	GA	P4	KA32	2014-04-25 12:52:00	7.95	23.9	15.94	21.6	707
APR032014	GA	P2	KA32	2014-04-25 12:52:00	7.98	23.9	17.17	28.3	707
APR032014	GA	P5	KA32	2014-04-25 12:53:00	7.99	24.1	20.45	28.3	869
APR032014	GA	P6	KA32	2014-04-25 12:53:00	7.98	24.5	15.23	28.6	869
APR032014	GA	P3	KA32	2014-04-25 12:53:00	7.97	22.3	23.91	23.2	869
APR032014	GA	P1	KA32	2014-04-25 12:53:00	7.99	24	19.26	28.2	869
APR032014	GA	P4	KA32	2014-04-25 13:07:00	7.95	24.6	16.19	20.3	869
APR032014	GA	P2	KA32	2014-04-25 13:07:00	7.99	24.6	19.76	28.2	869
APR032014	GA	P5	KA32	2014-04-25 13:08:00	8	24.7	21.01	28.3	2272
APR032014	GA	P6	KA32	2014-04-25 13:08:00	7.98	25.2	16.17	28.6	2272
APR032014	GA	P3	KA32	2014-04-25 13:08:00	7.99	22.9	24.98	22.7	2272
APR032014	GA	P1	KA32	2014-04-25 13:08:00	7.99	24.7	19.35	28.2	2272
APR032014	GA	P4	KA32	2014-04-25 13:21:00	7.93	25.2	16.04	22	2272
APR032014	GA	P2	KA32	2014-04-25 13:21:00	7.93	25.2	20.4	28.3	2272
APR032014	GA	P5	KA32	2014-04-25 13:23:00	7.95	25.4	21.14	28.3	654
APR032014	GA	P6	KA32	2014-04-25 13:23:00	7.89	24.9	15.48	21.8	654
APR032014	GA	P3	KA32	2014-04-25 13:23:00	7.93	23.5	25.46	22.4	654
APR032014	GA	P1	KA32	2014-04-25 13:23:00	8	25.3	19.73	28.3	654
APR032014	GA	P4	KA32	2014-04-25 13:37:00	8.03	25.9	19.31	20.5	654
APR032014	GA	P2	KA32	2014-04-25 13:37:00	7.96	25.9	21.45	28.4	654
APR032014	GA	P5	KA32	2014-04-25 13:38:00	7.89	25.5	21.25	24.6	710
APR032014	GA	P6	KA32	2014-04-25 13:38:00	7.79	24.7	15.91	15.7	710
APR032014	GA	P3	KA32	2014-04-25 13:38:00	8	24.2	24.48	25.6	710
APR032014	GA	P1	KA32	2014-04-25 13:38:00	7.99	26	18.75	28.3	710
APR032014	GA	P4	KA32	2014-04-25 13:52:00	7.89	25.9	17.27	20.4	710
APR032014	GA	P2	KA32	2014-04-25 13:52:00	7.33	25.9	21.07	28.3	710
APR032014	GA	P5	KA32	2014-04-25 13:53:00	7.7	24.4	15.34	16.4	689
APR032014	GA	P6	KA32	2014-04-25 13:53:00	7.94	24.8	15.56	15.7	689
APR032014	GA	P3	KA32	2014-04-25 13:53:00	7.91	24.2	25.67	24.3	689
APR032014	GA	P1	KA32	2014-04-25 13:53:00	7.74	26.1	18.77	28.3	689
APR032014	GA	P4	KA32	2014-04-25 14:06:00	7.93	26.2	16.15	14.9	689
APR032014	GA	P2	KA32	2014-04-25 14:06:00	7.55	26.2	20.97	28.3	689
APR032014	GA	P5	KA32	2014-04-25 14:08:00	7.75	24.4	18.15	14.3	2135
APR032014	GA	P6	KA32	2014-04-25 14:08:00	7.97	25	15.6	15.8	2135
APR032014	GA	P3	KA32	2014-04-25 14:08:00	7.95	24.5	27.22	23.9	2135
APR032014	GA	P1	KA32	2014-04-25 14:08:00	7.83	26.4	18.94	28.3	2135
APR032014	GA	P4	KA32	2014-04-25 14:22:00	7.77	26.5	13.5	11.9	2135
APR032014	GA	P2	KA32	2014-04-25 14:22:00	7.75	26.5	19.19	28.4	2135
APR032014	GA	P5	KA32	2014-04-25 14:23:00	7.98	24.7	18.78	14.3	2113
APR032014	GA	P6	KA32	2014-04-25 14:23:00	7.98	25.2	15.73	15.8	2113
APR032014	GA	P3	KA32	2014-04-25 14:23:00	7.96	24.9	28.19	23.3	2113
APR032014	GA	P1	KA32	2014-04-25 14:23:00	7.93	26.7	19.83	28.4	2113
APR032014	GA	P4	KA32	2014-04-25 14:37:00	7.86	26.9	13.27	10.9	2113
APR032014	GA	P2	KA32	2014-04-25 14:37:00	7.9	26.9	18.95	28.4	2113
APR032014	GA	P5	KA32	2014-04-25 14:38:00	7.97	25	19.41	14.4	2181
APR032014	GA	P6	KA32	2014-04-25 14:38:00	7.96	25.5	15.84	15.8	2181
APR032014	GA	P3	KA32	2014-04-25 14:38:00	7.91	23.8	20.42	18.8	2181
APR032014	GA	P1	KA32	2014-04-25 14:38:00	7.98	27.1	19.88	28.2	2181
APR032014	GA	P4	KA32	2014-04-25 14:51:00	7.86	27.3	14.02	10.8	2181
APR032014	GA	P2	KA32	2014-04-25 14:51:00	7.92	27.3	23.57	28.4	2181
APR032014	GA	P5	KA32	2014-04-25 14:53:00	7.87	25.3	16.27	24.1	1367
APR032014	GA	P6	KA32	2014-04-25 14:53:00	7.95	25.8	16	15.8	1367
APR032014	GA	P3	KA32	2014-04-25 14:53:00	7.89	23.3	18.52	13.6	1367
APR032014	GA	P1	KA32	2014-04-25 14:53:00	7.96	27.3	20.26	27.1	1367
APR032014	GA	P4	KA32	2014-04-25 15:07:00	7.47	27.7	12.76	22.9	1367
APR032014	GA	P2	KA32	2014-04-25 15:07:00	7.92	27.7	24.05	28.5	1367
APR032014	GA	P5	KA32	2014-04-25 15:08:00	7.57	25.6	17.07	28.6	1802
APR032014	GA	P6	KA32	2014-04-25 15:08:00	7.52	26	14.21	29.2	1802
APR032014	GA	P3	KA32	2014-04-25 15:08:00	7.51	23.6	16.64	28	1802
APR032014	GA	P1	KA32	2014-04-25 15:08:00	7.96	26.3	18.5	19.5	1802
APR032014	GA	P4	KA32	2014-04-25 15:22:00	7.6	27.7	13.48	22.7	1802
APR032014	GA	P2	KA32	2014-04-25 15:22:00	7.8	27.7	21.12	27.2	1802
APR032014	GA	P5	KA32	2014-04-25 15:23:00	7.74	25.8	18.26	28.6	1725
APR032014	GA	P6	KA32	2014-04-25 15:23:00	7.68	26.3	14.77	29.3	1725
APR032014	GA	P3	KA32	2014-04-25 15:23:00	7.55	23.8	18.29	27.6	1725
APR032014	GA	P1	KA32	2014-04-25 15:23:00	7.81	25.6	16.49	14.1	1725
APR032014	GA	P4	KA32	2014-04-25 15:36:00	7.77	26.2	14.02	22.8	1725
APR032014	GA	P2	KA32	2014-04-25 15:36:00	7.76	26.2	19.06	17.3	1725
APR032014	GA	P5	KA32	2014-04-25 15:38:00	7.89	26	18.68	28.6	1667
APR032014	GA	P6	KA32	2014-04-25 15:38:00	7.81	26.5	15.03	29.4	1667
APR032014	GA	P3	KA32	2014-04-25 15:38:00	7.66	24.1	19.29	27.2	1667
APR032014	GA	P1	KA32	2014-04-25 15:38:00	7.37	25.8	17.93	14.3	1667
APR032014	GA	P4	KA32	2014-04-25 15:52:00	7.89	26.1	15.36	22.3	1667
APR032014	GA	P2	KA32	2014-04-25 15:52:00	7.81	26.1	18.42	15.8	1667
APR032014	GA	P5	KA32	2014-04-25 15:53:00	7.99	26.2	19.22	28.6	1586
APR032014	GA	P6	KA32	2014-04-25 15:53:00	7.87	26.7	15.52	29.2	1586
APR032014	GA	P3	KA32	2014-04-25 15:53:00	7.71	24.2	19.95	26.5	1586
APR032014	GA	P1	KA32	2014-04-25 15:53:00	7.49	26	17.85	14.3	1586
APR032014	GA	P4	KA32	2014-04-25 16:07:00	7.99	26.4	14.46	22.5	1586
APR032014	GA	P2	KA32	2014-04-25 16:07:00	7.41	26.4	12.58	27.7	1586
APR032014	GA	P5	KA32	2014-04-25 16:08:00	7.98	26.4	18.84	28.4	1498
APR032014	GA	P6	KA32	2014-04-25 16:08:00	7.96	26.9	15.6	29.2	1498
APR032014	GA	P3	KA32	2014-04-25 16:08:00	7.78	24.4	20.11	27.5	1498
APR032014	GA	P1	KA32	2014-04-25 16:08:00	7.57	26.2	15.74	27.2	1498
APR032014	GA	P4	KA32	2014-04-25 16:21:00	7.97	26.5	15	21.9	1498
APR032014	GA	P2	KA32	2014-04-25 16:21:00	7.55	26.5	13.94	27.8	1498
APR032014	GA	P5	KA32	2014-04-25 16:23:00	7.96	26.6	18.84	28.6	1416
APR032014	GA	P6	KA32	2014-04-25 16:23:00	7.99	27	15.67	29.5	1416
APR032014	GA	P3	KA32	2014-04-25 16:23:00	7.83	24.5	20.01	27.3	1416
APR032014	GA	P1	KA32	2014-04-25 16:23:00	7.6	26.3	16.36	27	1416
APR032014	GA	P4	KA32	2014-04-25 16:37:00	7.98	26.5	14.45	21.8	1416
APR032014	GA	P2	KA32	2014-04-25 16:37:00	7.67	26.5	14.81	27.9	1416
APR032014	GA	P5	KA32	2014-04-25 16:38:00	7.99	26.7	18.85	28.6	1320
APR032014	GA	P6	KA32	2014-04-25 16:38:00	7.98	27.1	15.46	29.5	1320
APR032014	GA	P3	KA32	2014-04-25 16:38:00	7.83	24.6	19.85	26.6	1320
APR032014	GA	P1	KA32	2014-04-25 16:38:00	7.7	26.4	16.9	27.1	1320
APR032014	GA	P4	KA32	2014-04-25 16:52:00	7.82	26.5	14.66	21	1320
APR032014	GA	P2	KA32	2014-04-25 16:52:00	7.77	26.5	15.59	27.9	1320
APR032014	GA	P5	KA32	2014-04-25 16:53:00	7.94	26.7	18.82	28.6	1226
APR032014	GA	P6	KA32	2014-04-25 16:53:00	7.94	27.1	15.44	29.5	1226
APR032014	GA	P3	KA32	2014-04-25 16:53:00	7.75	24.6	19.5	26.2	1226
APR032014	GA	P1	KA32	2014-04-25 16:53:00	7.73	26.4	17.36	27.2	1226
APR032014	GA	P4	KA32	2014-04-25 17:06:00	7.92	26.6	14.27	20.7	1226
APR032014	GA	P2	KA32	2014-04-25 17:06:00	7.84	26.6	15.6	27.9	1226
APR032014	GA	P5	KA32	2014-04-25 17:08:00	7.96	26.7	18.45	28.6	1111
APR032014	GA	P6	KA32	2014-04-25 17:08:00	7.98	27.1	15.32	29.6	1111
APR032014	GA	P3	KA32	2014-04-25 17:08:00	7.79	24.7	18.75	28.5	1111
APR032014	GA	P1	KA32	2014-04-25 17:08:00	7.79	26.4	17.22	27.2	1111
APR032014	GA	P4	KA32	2014-04-25 17:22:00	7.94	26.4	13.9	20.7	1111
APR032014	GA	P2	KA32	2014-04-25 17:22:00	7.89	26.4	15.61	27.9	1111
APR032014	GA	P5	KA32	2014-04-25 17:23:00	7.98	26.7	18.16	28.6	1015
APR032014	GA	P6	KA32	2014-04-25 17:23:00	7.98	26.9	15.1	29.6	1015
APR032014	GA	P3	KA32	2014-04-25 17:23:00	7.83	24.6	17.91	28	1015
APR032014	GA	P1	KA32	2014-04-25 17:23:00	7.82	26.3	16.6	27.2	1015
APR032014	GA	P4	KA32	2014-04-25 17:37:00	7.95	26.3	13.33	20.3	1015
APR032014	GA	P2	KA32	2014-04-25 17:37:00	7.94	26.3	15.49	27.9	1015
APR032014	GA	P5	KA32	2014-04-25 17:38:00	7.99	26.6	17.77	28.7	904
APR032014	GA	P6	KA32	2014-04-25 17:38:00	7.98	26.8	14.79	29.6	904
APR032014	GA	P3	KA32	2014-04-25 17:38:00	7.85	24.5	16.86	28.8	904
APR032014	GA	P1	KA32	2014-04-25 17:38:00	7.85	26.2	16.29	27.3	904
APR032014	GA	P4	KA32	2014-04-25 17:51:00	7.95	26.2	13.19	20.3	904
APR032014	GA	P2	KA32	2014-04-25 17:51:00	7.97	26.2	15	28	904
APR032014	GA	P5	KA32	2014-04-25 17:53:00	8	26.5	17.41	28.7	790
APR032014	GA	P6	KA32	2014-04-25 17:53:00	7.99	26.6	14.46	29.6	790
APR032014	GA	P3	KA32	2014-04-25 17:53:00	7.87	24.4	15.97	28.5	790
APR032014	GA	P1	KA32	2014-04-25 17:53:00	7.88	26.1	15.83	27.3	790
APR032014	GA	P4	KA32	2014-04-25 18:07:00	7.98	26	13.45	20.2	790
APR032014	GA	P2	KA32	2014-04-25 18:07:00	7.95	26	14.53	28	790
APR032014	GA	P5	KA32	2014-04-25 18:08:00	7.99	26.4	16.85	28.6	681
APR032014	GA	P6	KA32	2014-04-25 18:08:00	7.98	26.4	14.03	29.6	681
APR032014	GA	P3	KA32	2014-04-25 18:08:00	7.86	24.2	14.92	28.3	681
APR032014	GA	P1	KA32	2014-04-25 18:08:00	7.89	25.9	15.17	27.3	681
APR032014	GA	P4	KA32	2014-04-25 18:22:00	7.96	25.8	12.6	20.3	681
APR032014	GA	P2	KA32	2014-04-25 18:22:00	7.98	25.8	13.87	28	681
APR032014	GA	P5	KA32	2014-04-25 18:23:00	7.98	26.2	16.2	28.6	564
APR032014	GA	P6	KA32	2014-04-25 18:23:00	7.97	26	13.43	29.7	564
APR032014	GA	P3	KA32	2014-04-25 18:23:00	7.89	24	13.97	28.1	564
APR032014	GA	P1	KA32	2014-04-25 18:23:00	7.9	25.7	14.46	27.4	564
APR032014	GA	P4	KA32	2014-04-25 18:36:00	7.94	25.6	12.02	20.1	564
APR032014	GA	P2	KA32	2014-04-25 18:36:00	7.93	25.6	13.36	28.1	564
APR032014	GA	P5	KA32	2014-04-25 18:38:00	7.96	25.9	15.5	28.6	199
APR032014	GA	P6	KA32	2014-04-25 18:38:00	7.99	25.7	12.71	29.7	199
APR032014	GA	P3	KA32	2014-04-25 18:38:00	7.88	23.8	13.06	27.9	199
APR032014	GA	P1	KA32	2014-04-25 18:38:00	7.92	25.5	13.41	27.4	199
APR032014	GA	P4	KA32	2014-04-25 18:52:00	7.97	25.4	11.57	20.1	199
APR032014	GA	P2	KA32	2014-04-25 18:52:00	7.96	25.4	12.56	28	199
APR032014	GA	P5	KA32	2014-04-25 18:53:00	7.99	25.7	14.8	28.6	353
APR032014	GA	P6	KA32	2014-04-25 18:53:00	7.98	25.3	11.86	29.7	353
APR032014	GA	P3	KA32	2014-04-25 18:53:00	7.87	23.5	12.21	27.9	353
APR032014	GA	P1	KA32	2014-04-25 18:53:00	7.93	25.3	12.36	27.4	353
APR032014	GA	P4	KA32	2014-04-25 19:07:00	7.98	25.1	10.76	20.1	353
APR032014	GA	P2	KA32	2014-04-25 19:07:00	7.97	25.1	11.69	28	353
APR032014	GA	P5	KA32	2014-04-25 19:08:00	7.96	25.4	13.83	28.7	114
APR032014	GA	P6	KA32	2014-04-25 19:08:00	7.98	25	10.99	29.7	114
APR032014	GA	P3	KA32	2014-04-25 19:08:00	7.87	23.2	11.36	27.7	114
APR032014	GA	P1	KA32	2014-04-25 19:08:00	7.95	25	11.32	27.5	114
APR032014	GA	P4	KA32	2014-04-25 19:21:00	7.98	24.7	10.04	20.1	114
APR032014	GA	P2	KA32	2014-04-25 19:21:00	7.97	24.7	10.58	28.1	114
APR032014	GA	P5	KA32	2014-04-25 19:23:00	7.98	25	12.91	28.7	96
APR032014	GA	P6	KA32	2014-04-25 19:23:00	7.99	24.6	10.16	29.7	96
APR032014	GA	P3	KA32	2014-04-25 19:23:00	7.86	22.9	10.59	27.7	96
APR032014	GA	P1	KA32	2014-04-25 19:23:00	7.96	24.7	10.42	27.4	96
APR032014	GA	P4	KA32	2014-04-25 19:37:00	7.98	24.3	9.25	20.2	96
APR032014	GA	P2	KA32	2014-04-25 19:37:00	7.98	24.3	9.67	28.2	96
APR032014	GA	P5	KA32	2014-04-25 19:38:00	7.98	24.7	11.73	28.7	74
APR032014	GA	P6	KA32	2014-04-25 19:38:00	7.97	24.2	9.47	29.8	74
APR032014	GA	P3	KA32	2014-04-25 19:38:00	7.84	22.5	9.64	27.8	74
APR032014	GA	P1	KA32	2014-04-25 19:38:00	7.97	24.3	9.44	27.5	74
APR032014	GA	P4	KA32	2014-04-25 19:52:00	7.99	24	8.52	20.3	74
APR032014	GA	P2	KA32	2014-04-25 19:52:00	7.98	24	8.88	28.2	74
APR032014	GA	P5	KA32	2014-04-25 19:53:00	7.98	24.3	10.74	28.7	50
APR032014	GA	P6	KA32	2014-04-25 19:53:00	7.97	23.9	8.84	29.7	50
APR032014	GA	P3	KA32	2014-04-25 19:53:00	7.82	22.2	8.94	27.8	50
APR032014	GA	P1	KA32	2014-04-25 19:53:00	7.97	23.9	8.73	27.5	50
APR032014	GA	P4	KA32	2014-04-25 20:06:00	7.98	23.7	7.79	20.2	50
APR032014	GA	P2	KA32	2014-04-25 20:06:00	7.97	23.7	8.11	28.1	50
APR032014	GA	P5	KA32	2014-04-25 20:08:00	7.99	24	9.79	28.8	24
APR032014	GA	P6	KA32	2014-04-25 20:08:00	7.98	23.6	8.28	29.7	24
APR032014	GA	P3	KA32	2014-04-25 20:08:00	7.81	21.8	8.31	28.1	24
APR032014	GA	P1	KA32	2014-04-25 20:08:00	7.96	23.6	8	27.5	24
APR032014	GA	P4	KA32	2014-04-25 20:22:00	7.97	23.4	7.09	20.3	24
APR032014	GA	P2	KA32	2014-04-25 20:22:00	7.97	23.4	7.54	28.2	24
APR032014	GA	P5	KA32	2014-04-25 20:23:00	7.98	23.7	8.95	28.8	7
APR032014	GA	P6	KA32	2014-04-25 20:23:00	7.98	23.3	7.78	29.8	7
APR032014	GA	P3	KA32	2014-04-25 20:23:00	7.8	21.6	7.79	28.1	7
APR032014	GA	P1	KA32	2014-04-25 20:23:00	7.97	23.3	7.44	27.5	7
APR032014	GA	P4	KA32	2014-04-25 20:37:00	7.97	23.1	6.54	20.3	7
APR032014	GA	P2	KA32	2014-04-25 20:37:00	7.96	23.1	7.02	28.2	7
APR032014	GA	P5	KA32	2014-04-25 20:38:00	7.98	23.5	8.3	28.8	5
APR032014	GA	P6	KA32	2014-04-25 20:38:00	7.98	23	7.35	29.8	5
APR032014	GA	P3	KA32	2014-04-25 20:38:00	7.78	21.3	7.33	28.2	5
APR032014	GA	P1	KA32	2014-04-25 20:38:00	7.96	23.1	6.97	27.5	5
APR032014	GA	P4	KA32	2014-04-25 20:51:00	7.96	22.9	6.11	20.3	5
APR032014	GA	P2	KA32	2014-04-25 20:51:00	7.95	22.9	6.64	28.2	5
APR032014	GA	P5	KA32	2014-04-25 20:53:00	7.97	23.2	7.77	28.8	5
APR032014	GA	P6	KA32	2014-04-25 20:53:00	7.97	22.8	7.07	29.8	5
APR032014	GA	P3	KA32	2014-04-25 20:53:00	7.77	21.1	7.02	28.3	5
APR032014	GA	P1	KA32	2014-04-25 20:53:00	7.96	22.8	6.62	27.6	5
APR032014	GA	P4	KA32	2014-04-25 21:07:00	7.96	22.6	5.76	20.4	5
APR032014	GA	P2	KA32	2014-04-25 21:07:00	7.94	22.6	6.4	28.2	5
APR032014	GA	P5	KA32	2014-04-25 21:08:00	7.97	22.9	7.4	28.8	5
APR032014	GA	P6	KA32	2014-04-25 21:08:00	7.96	22.6	6.85	29.8	5
APR032014	GA	P3	KA32	2014-04-25 21:08:00	7.76	20.8	6.82	28.3	5
APR032014	GA	P1	KA32	2014-04-25 21:08:00	7.95	22.6	6.38	27.6	5
APR032014	GA	P4	KA32	2014-04-25 21:22:00	7.95	22.4	5.51	20.4	5
APR032014	GA	P2	KA32	2014-04-25 21:22:00	7.93	22.4	6.22	28.2	5
APR032014	GA	P5	KA32	2014-04-25 21:23:00	7.96	22.7	7.07	28.8	5
APR032014	GA	P6	KA32	2014-04-25 21:23:00	7.96	22.3	6.66	29.8	5
APR032014	GA	P3	KA32	2014-04-25 21:23:00	7.74	20.6	6.66	28.4	5
APR032014	GA	P1	KA32	2014-04-25 21:23:00	7.94	22.4	6.21	27.5	5
APR032014	GA	P4	KA32	2014-04-25 21:36:00	7.95	22.1	5.31	20.3	5
APR032014	GA	P2	KA32	2014-04-25 21:36:00	7.93	22.1	6.07	28.2	5
APR032014	GA	P5	KA32	2014-04-25 21:38:00	7.97	22.4	6.88	28.9	5
APR032014	GA	P6	KA32	2014-04-25 21:38:00	7.96	22.1	6.55	29.8	5
APR032014	GA	P3	KA32	2014-04-25 21:38:00	7.72	20.3	6.55	28.4	5
APR032014	GA	P1	KA32	2014-04-25 21:38:00	7.94	22.1	6.08	27.5	5
APR032014	GA	P4	KA32	2014-04-25 21:52:00	7.94	21.9	5.17	20.4	5
APR032014	GA	P2	KA32	2014-04-25 21:52:00	7.92	21.9	5.99	28.2	5
APR032014	GA	P5	KA32	2014-04-25 21:53:00	7.96	22.2	6.7	28.8	5
APR032014	GA	P6	KA32	2014-04-25 21:53:00	7.96	21.8	6.49	29.8	5
APR032014	GA	P3	KA32	2014-04-25 21:53:00	7.69	20.1	6.48	28.5	5
APR032014	GA	P1	KA32	2014-04-25 21:53:00	7.93	21.9	6	27.5	5
APR032014	GA	P4	KA32	2014-04-25 22:07:00	7.94	21.6	5.05	20.4	5
APR032014	GA	P2	KA32	2014-04-25 22:07:00	7.91	21.6	5.93	28.3	5
APR032014	GA	P5	KA32	2014-04-25 22:08:00	7.95	22	6.56	28.9	5
APR032014	GA	P6	KA32	2014-04-25 22:08:00	7.97	21.6	6.42	29.8	5
APR032014	GA	P3	KA32	2014-04-25 22:08:00	7.69	19.9	6.41	28.5	5
APR032014	GA	P1	KA32	2014-04-25 22:08:00	7.93	21.6	5.96	27.5	5
APR032014	GA	P4	KA32	2014-04-25 22:21:00	7.93	21.4	4.98	20.5	5
APR032014	GA	P2	KA32	2014-04-25 22:21:00	7.9	21.4	5.89	28.2	5
APR032014	GA	P5	KA32	2014-04-25 22:23:00	7.96	21.7	6.38	28.9	5
APR032014	GA	P6	KA32	2014-04-25 22:23:00	7.95	21.3	6.36	29.8	5
APR032014	GA	P3	KA32	2014-04-25 22:23:00	7.67	19.6	6.42	28.5	5
APR032014	GA	P1	KA32	2014-04-25 22:23:00	7.93	21.4	5.92	27.6	5
APR032014	GA	P4	KA32	2014-04-25 22:37:00	7.92	21.1	4.93	20.5	5
APR032014	GA	P2	KA32	2014-04-25 22:37:00	7.89	21.1	5.91	28.3	5
APR032014	GA	P5	KA32	2014-04-25 22:38:00	7.95	21.5	6.42	28.9	5
APR032014	GA	P6	KA32	2014-04-25 22:38:00	7.96	21.1	6.34	29.8	5
APR032014	GA	P3	KA32	2014-04-25 22:38:00	7.64	19.4	6.38	28.5	5
APR032014	GA	P1	KA32	2014-04-25 22:38:00	7.92	21.1	5.9	27.6	5
APR032014	GA	P4	KA32	2014-04-25 22:52:00	7.92	20.9	4.87	20.5	5
APR032014	GA	P2	KA32	2014-04-25 22:52:00	7.89	20.9	5.85	28.3	5
APR032014	GA	P5	KA32	2014-04-25 22:53:00	7.95	21.2	6.37	28.9	5
APR032014	GA	P6	KA32	2014-04-25 22:53:00	7.95	20.9	6.3	29.8	5
APR032014	GA	P3	KA32	2014-04-25 22:53:00	7.65	19.1	6.39	28.6	5
APR032014	GA	P1	KA32	2014-04-25 22:53:00	7.92	20.9	5.91	27.6	5
APR032014	GA	P4	KA32	2014-04-25 23:06:00	7.92	20.7	4.87	20.5	5
APR032014	GA	P2	KA32	2014-04-25 23:06:00	7.88	20.7	5.87	28.3	5
APR032014	GA	P5	KA32	2014-04-25 23:08:00	7.95	21	6.33	28.9	5
APR032014	GA	P6	KA32	2014-04-25 23:08:00	7.94	20.6	6.3	29.8	5
APR032014	GA	P3	KA32	2014-04-25 23:08:00	7.62	18.9	6.4	28.6	5
APR032014	GA	P1	KA32	2014-04-25 23:08:00	7.91	20.7	5.94	27.6	5
APR032014	GA	P4	KA32	2014-04-25 23:22:00	7.91	20.5	4.82	20.5	5
APR032014	GA	P2	KA32	2014-04-25 23:22:00	7.88	20.5	5.94	28.3	5
APR032014	GA	P5	KA32	2014-04-25 23:23:00	7.94	20.8	6.3	29	4
APR032014	GA	P6	KA32	2014-04-25 23:23:00	7.94	20.4	6.26	29.8	4
APR032014	GA	P3	KA32	2014-04-25 23:23:00	7.6	18.7	6.42	28.7	4
APR032014	GA	P1	KA32	2014-04-25 23:23:00	7.91	20.5	5.94	27.6	4
APR032014	GA	P4	KA32	2014-04-25 23:37:00	7.91	20.2	4.85	20.5	4
APR032014	GA	P2	KA32	2014-04-25 23:37:00	7.88	20.2	5.95	28.3	4
APR032014	GA	P5	KA32	2014-04-25 23:38:00	7.94	20.5	6.25	28.9	4
APR032014	GA	P6	KA32	2014-04-25 23:38:00	7.94	20.2	6.26	29.9	4
APR032014	GA	P3	KA32	2014-04-25 23:38:00	7.58	18.5	6.46	28.7	4
APR032014	GA	P1	KA32	2014-04-25 23:38:00	7.9	20.2	5.98	27.6	4
APR032014	GA	P4	KA32	2014-04-25 23:51:00	7.91	20	4.84	20.5	4
APR032014	GA	P2	KA32	2014-04-25 23:51:00	7.88	20	5.99	28.3	4
APR032014	GA	P5	KA32	2014-04-25 23:53:00	7.94	20.3	6.26	28.9	4
APR032014	GA	P6	KA32	2014-04-25 23:53:00	7.94	20	6.26	29.9	4
APR032014	GA	P3	KA32	2014-04-25 23:53:00	7.59	18.2	6.48	28.8	4
APR032014	GA	P1	KA32	2014-04-25 23:53:00	7.9	20	6	27.6	4
APR032014	GA	P4	KA32	2014-04-26 00:07:00	7.9	19.8	4.85	20.5	4
APR032014	GA	P2	KA32	2014-04-26 00:07:00	7.86	19.8	6.03	28.3	4
APR032014	GA	P5	KA32	2014-04-26 00:08:00	7.94	20.1	6.28	28.9	4
APR032014	GA	P6	KA32	2014-04-26 00:08:00	7.94	19.8	6.27	29.9	4
APR032014	GA	P3	KA32	2014-04-26 00:08:00	7.56	18	6.5	28.7	4
APR032014	GA	P1	KA32	2014-04-26 00:08:00	7.89	19.8	6.04	27.7	4
APR032014	GA	P4	KA32	2014-04-26 00:22:00	7.9	19.6	4.87	20.6	4
APR032014	GA	P2	KA32	2014-04-26 00:22:00	7.87	19.6	6.05	28.3	4
APR032014	GA	P5	KA32	2014-04-26 00:23:00	7.92	19.9	6.3	28.9	4
APR032014	GA	P6	KA32	2014-04-26 00:23:00	7.94	19.5	6.25	29.9	4
APR032014	GA	P3	KA32	2014-04-26 00:23:00	7.53	17.8	6.55	28.8	4
APR032014	GA	P1	KA32	2014-04-26 00:23:00	7.89	19.6	6.09	27.7	4
APR032014	GA	P4	KA32	2014-04-26 00:36:00	7.89	19.4	4.89	20.6	4
APR032014	GA	P2	KA32	2014-04-26 00:36:00	7.86	19.4	6.09	28.3	4
APR032014	GA	P5	KA32	2014-04-26 00:38:00	7.93	19.7	6.31	29	4
APR032014	GA	P6	KA32	2014-04-26 00:38:00	7.94	19.3	6.28	29.9	4
APR032014	GA	P3	KA32	2014-04-26 00:38:00	7.52	17.6	6.61	28.8	4
APR032014	GA	P1	KA32	2014-04-26 00:38:00	7.88	19.4	6.15	27.7	4
APR032014	GA	P4	KA32	2014-04-26 00:52:00	7.89	19.1	4.91	20.6	4
APR032014	GA	P2	KA32	2014-04-26 00:52:00	7.86	19.1	6.15	28.4	4
APR032014	GA	P5	KA32	2014-04-26 00:53:00	7.93	19.4	6.34	29	4
APR032014	GA	P6	KA32	2014-04-26 00:53:00	7.93	19.1	6.31	29.8	4
APR032014	GA	P3	KA32	2014-04-26 00:53:00	7.5	17.4	6.67	28.8	4
APR032014	GA	P1	KA32	2014-04-26 00:53:00	7.88	19.1	6.2	27.6	4
APR032014	GA	P4	KA32	2014-04-26 01:07:00	7.89	18.9	4.96	20.6	4
APR032014	GA	P2	KA32	2014-04-26 01:07:00	7.86	18.9	6.22	28.4	4
APR032014	GA	P5	KA32	2014-04-26 01:08:00	7.93	19.2	6.37	28.9	4
APR032014	GA	P6	KA32	2014-04-26 01:08:00	7.93	18.9	6.31	29.9	4
APR032014	GA	P3	KA32	2014-04-26 01:08:00	7.49	17.2	6.7	28.8	4
APR032014	GA	P1	KA32	2014-04-26 01:08:00	7.87	18.9	6.27	27.6	4
APR032014	GA	P4	KA32	2014-04-26 01:21:00	7.88	18.8	4.99	20.6	4
APR032014	GA	P2	KA32	2014-04-26 01:21:00	7.86	18.8	6.25	28.3	4
APR032014	GA	P5	KA32	2014-04-26 01:23:00	7.93	19	6.41	29	4
APR032014	GA	P6	KA32	2014-04-26 01:23:00	7.93	18.7	6.37	29.9	4
APR032014	GA	P3	KA32	2014-04-26 01:23:00	7.48	17	6.75	28.8	4
APR032014	GA	P1	KA32	2014-04-26 01:23:00	7.88	18.8	6.29	27.7	4
APR032014	GA	P4	KA32	2014-04-26 01:37:00	7.89	18.6	5.01	20.6	4
APR032014	GA	P2	KA32	2014-04-26 01:37:00	7.85	18.6	6.28	28.4	4
APR032014	GA	P5	KA32	2014-04-26 01:38:00	7.92	18.8	6.42	28.9	4
APR032014	GA	P6	KA32	2014-04-26 01:38:00	7.92	18.5	6.37	29.9	4
APR032014	GA	P3	KA32	2014-04-26 01:38:00	7.48	16.8	6.82	28.9	4
APR032014	GA	P1	KA32	2014-04-26 01:38:00	7.86	18.6	6.34	27.7	4
APR032014	GA	P4	KA32	2014-04-26 01:52:00	7.89	18.4	5.06	20.6	4
APR032014	GA	P2	KA32	2014-04-26 01:52:00	7.86	18.4	6.34	28.4	4
APR032014	GA	P5	KA32	2014-04-26 01:53:00	7.92	18.6	6.47	29	4
APR032014	GA	P6	KA32	2014-04-26 01:53:00	7.92	18.4	6.4	29.9	4
APR032014	GA	P3	KA32	2014-04-26 01:53:00	7.46	16.6	6.87	28.9	4
APR032014	GA	P1	KA32	2014-04-26 01:53:00	7.87	18.4	6.4	27.7	4
APR032014	GA	P4	KA32	2014-04-26 02:06:00	7.89	18.2	5.08	20.6	4
APR032014	GA	P2	KA32	2014-04-26 02:06:00	7.85	18.2	6.38	28.4	4
APR032014	GA	P5	KA32	2014-04-26 02:08:00	7.92	18.4	6.52	29	4
APR032014	GA	P6	KA32	2014-04-26 02:08:00	7.93	18.2	6.44	29.9	4
APR032014	GA	P3	KA32	2014-04-26 02:08:00	7.45	16.5	6.93	28.9	4
APR032014	GA	P1	KA32	2014-04-26 02:08:00	7.87	18.2	6.45	27.7	4
APR032014	GA	P4	KA32	2014-04-26 02:22:00	7.88	18	5.12	20.8	4
APR032014	GA	P2	KA32	2014-04-26 02:22:00	7.86	18	6.45	28.4	4
APR032014	GA	P5	KA32	2014-04-26 02:23:00	7.92	18.3	6.56	29	4
APR032014	GA	P6	KA32	2014-04-26 02:23:00	7.92	18	6.48	29.9	4
APR032014	GA	P3	KA32	2014-04-26 02:23:00	7.43	16.3	7	28.9	4
APR032014	GA	P1	KA32	2014-04-26 02:23:00	7.87	18	6.5	27.7	4
APR032014	GA	P4	KA32	2014-04-26 02:37:00	7.88	17.9	5.17	20.9	4
APR032014	GA	P2	KA32	2014-04-26 02:37:00	7.85	17.9	6.49	28.4	4
APR032014	GA	P5	KA32	2014-04-26 02:38:00	7.92	18.1	6.6	29	4
APR032014	GA	P6	KA32	2014-04-26 02:38:00	7.92	17.8	6.51	30	4
APR032014	GA	P3	KA32	2014-04-26 02:38:00	7.43	16.1	7.03	29	4
APR032014	GA	P1	KA32	2014-04-26 02:38:00	7.86	17.9	6.56	27.7	4
APR032014	GA	P4	KA32	2014-04-26 02:51:00	7.88	17.7	5.18	20.8	4
APR032014	GA	P2	KA32	2014-04-26 02:51:00	7.85	17.7	6.55	28.4	4
APR032014	GA	P5	KA32	2014-04-26 02:53:00	7.92	17.9	6.65	29	4
APR032014	GA	P6	KA32	2014-04-26 02:53:00	7.92	17.7	6.56	29.9	4
APR032014	GA	P3	KA32	2014-04-26 02:53:00	7.42	15.9	7.08	29	4
APR032014	GA	P1	KA32	2014-04-26 02:53:00	7.86	17.7	6.58	27.7	4
APR032014	GA	P4	KA32	2014-04-26 03:07:00	7.88	17.6	5.23	20.8	4
APR032014	GA	P2	KA32	2014-04-26 03:07:00	7.85	17.6	6.58	28.4	4
APR032014	GA	P5	KA32	2014-04-26 03:08:00	7.92	17.8	6.68	29	4
APR032014	GA	P6	KA32	2014-04-26 03:08:00	7.91	17.5	6.58	29.9	4
APR032014	GA	P3	KA32	2014-04-26 03:08:00	7.4	15.8	7.15	29	4
APR032014	GA	P1	KA32	2014-04-26 03:08:00	7.86	17.6	6.63	27.7	4
APR032014	GA	P4	KA32	2014-04-26 03:22:00	7.89	17.4	5.27	20.8	4
APR032014	GA	P2	KA32	2014-04-26 03:22:00	7.85	17.4	6.63	28.3	4
APR032014	GA	P5	KA32	2014-04-26 03:23:00	7.91	17.6	6.73	29	4
APR032014	GA	P6	KA32	2014-04-26 03:23:00	7.91	17.3	6.62	29.9	4
APR032014	GA	P3	KA32	2014-04-26 03:23:00	7.39	15.6	7.19	29	4
APR032014	GA	P1	KA32	2014-04-26 03:23:00	7.84	17.4	6.67	27.8	4
APR032014	GA	P4	KA32	2014-04-26 03:36:00	7.89	17.2	5.29	20.8	4
APR032014	GA	P2	KA32	2014-04-26 03:36:00	7.84	17.2	6.65	28.4	4
APR032014	GA	P5	KA32	2014-04-26 03:38:00	7.92	17.4	6.77	29.1	4
APR032014	GA	P6	KA32	2014-04-26 03:38:00	7.91	17.2	6.65	29.9	4
APR032014	GA	P3	KA32	2014-04-26 03:38:00	7.38	15.4	7.26	29	4
APR032014	GA	P1	KA32	2014-04-26 03:38:00	7.86	17.2	6.73	27.7	4
APR032014	GA	P4	KA32	2014-04-26 03:52:00	7.89	17.1	5.33	20.8	4
APR032014	GA	P2	KA32	2014-04-26 03:52:00	7.85	17.1	6.71	28.4	4
APR032014	GA	P5	KA32	2014-04-26 03:53:00	7.91	17.3	6.83	29.1	4
APR032014	GA	P6	KA32	2014-04-26 03:53:00	7.92	17	6.7	29.9	4
APR032014	GA	P3	KA32	2014-04-26 03:53:00	7.36	15.3	7.3	29	4
APR032014	GA	P1	KA32	2014-04-26 03:53:00	7.86	17.1	6.77	27.8	4
APR032014	GA	P4	KA32	2014-04-26 04:07:00	7.88	16.9	5.38	20.9	4
APR032014	GA	P2	KA32	2014-04-26 04:07:00	7.85	16.9	6.74	28.4	4
APR032014	GA	P5	KA32	2014-04-26 04:08:00	7.91	17.1	6.85	29	4
APR032014	GA	P6	KA32	2014-04-26 04:08:00	7.91	16.8	6.73	29.9	4
APR032014	GA	P3	KA32	2014-04-26 04:08:00	7.36	15.1	7.33	29	4
APR032014	GA	P1	KA32	2014-04-26 04:08:00	7.86	16.9	6.82	27.7	4
APR032014	GA	P4	KA32	2014-04-26 04:21:00	7.89	16.7	5.4	20.9	4
APR032014	GA	P2	KA32	2014-04-26 04:21:00	7.85	16.7	6.8	28.4	4
APR032014	GA	P5	KA32	2014-04-26 04:23:00	7.92	16.9	6.91	29	4
APR032014	GA	P6	KA32	2014-04-26 04:23:00	7.91	16.7	6.77	29.9	4
APR032014	GA	P3	KA32	2014-04-26 04:23:00	7.35	14.9	7.44	29	4
APR032014	GA	P1	KA32	2014-04-26 04:23:00	7.86	16.7	6.86	27.7	4
APR032014	GA	P4	KA32	2014-04-26 04:37:00	7.89	16.6	5.44	20.9	4
APR032014	GA	P2	KA32	2014-04-26 04:37:00	7.84	16.6	6.84	28.4	4
APR032014	GA	P5	KA32	2014-04-26 04:38:00	7.92	16.8	6.95	29	4
APR032014	GA	P6	KA32	2014-04-26 04:38:00	7.91	16.5	6.81	29.9	4
APR032014	GA	P3	KA32	2014-04-26 04:38:00	7.35	14.8	7.48	29	4
APR032014	GA	P1	KA32	2014-04-26 04:38:00	7.84	16.6	6.91	27.8	4
APR032014	GA	P4	KA32	2014-04-26 04:52:00	7.89	16.4	5.46	20.8	4
APR032014	GA	P2	KA32	2014-04-26 04:52:00	7.86	16.4	6.89	28.4	4
APR032014	GA	P5	KA32	2014-04-26 04:53:00	7.92	16.6	7	29	4
APR032014	GA	P6	KA32	2014-04-26 04:53:00	7.91	16.4	6.86	29.9	4
APR032014	GA	P3	KA32	2014-04-26 04:53:00	7.34	14.6	7.53	29	4
APR032014	GA	P1	KA32	2014-04-26 04:53:00	7.85	16.4	6.91	27.7	4
APR032014	GA	P4	KA32	2014-04-26 05:06:00	7.89	16.2	5.5	20.9	4
APR032014	GA	P2	KA32	2014-04-26 05:06:00	7.85	16.2	6.9	28.4	4
APR032014	GA	P5	KA32	2014-04-26 05:08:00	7.93	16.5	7.05	29	4
APR032014	GA	P6	KA32	2014-04-26 05:08:00	7.91	16.2	6.89	30	4
APR032014	GA	P3	KA32	2014-04-26 05:08:00	7.33	14.5	7.56	29	4
APR032014	GA	P1	KA32	2014-04-26 05:08:00	7.84	16.3	6.97	27.7	4
APR032014	GA	P4	KA32	2014-04-26 05:22:00	7.9	16.1	5.55	20.8	4
APR032014	GA	P2	KA32	2014-04-26 05:22:00	7.85	16.1	6.99	28.4	4
APR032014	GA	P5	KA32	2014-04-26 05:23:00	7.93	16.3	7.09	29	4
APR032014	GA	P6	KA32	2014-04-26 05:23:00	7.91	16	6.94	29.9	4
APR032014	GA	P3	KA32	2014-04-26 05:23:00	7.3	14.3	7.62	29.1	4
APR032014	GA	P1	KA32	2014-04-26 05:23:00	7.84	16.1	7.03	27.7	4
APR032014	GA	P4	KA32	2014-04-26 05:37:00	7.9	15.9	5.57	20.9	4
APR032014	GA	P2	KA32	2014-04-26 05:37:00	7.85	15.9	7.01	28.4	4
APR032014	GA	P5	KA32	2014-04-26 05:38:00	7.93	16.1	7.15	29	4
APR032014	GA	P6	KA32	2014-04-26 05:38:00	7.91	15.9	6.97	30	4
APR032014	GA	P3	KA32	2014-04-26 05:38:00	7.31	14.2	7.67	29.1	4
APR032014	GA	P1	KA32	2014-04-26 05:38:00	7.84	16	7.05	27.8	4
APR032014	GA	P4	KA32	2014-04-26 05:51:00	7.91	15.8	5.62	20.8	4
APR032014	GA	P2	KA32	2014-04-26 05:51:00	7.85	15.8	7.04	28.4	4
APR032014	GA	P5	KA32	2014-04-26 05:53:00	7.93	16	7.2	29	4
APR032014	GA	P6	KA32	2014-04-26 05:53:00	7.92	15.7	7.02	29.9	4
APR032014	GA	P3	KA32	2014-04-26 05:53:00	7.28	14	7.72	29.2	4
APR032014	GA	P1	KA32	2014-04-26 05:53:00	7.84	15.8	7.09	27.8	4
APR032014	GA	P4	KA32	2014-04-26 06:07:00	7.91	15.6	5.65	20.8	4
APR032014	GA	P2	KA32	2014-04-26 06:07:00	7.86	15.6	7.07	28.4	4
APR032014	GA	P5	KA32	2014-04-26 06:08:00	7.94	15.8	7.23	29.1	4
APR032014	GA	P6	KA32	2014-04-26 06:08:00	7.92	15.6	7.07	30	4
APR032014	GA	P3	KA32	2014-04-26 06:08:00	7.28	13.9	7.76	29.2	4
APR032014	GA	P1	KA32	2014-04-26 06:08:00	7.85	15.7	7.13	27.7	4
APR032014	GA	P4	KA32	2014-04-26 06:22:00	7.91	15.4	5.68	20.9	4
APR032014	GA	P2	KA32	2014-04-26 06:22:00	7.85	15.4	7.11	28.4	4
APR032014	GA	P5	KA32	2014-04-26 06:23:00	7.94	15.7	7.3	29	4
APR032014	GA	P6	KA32	2014-04-26 06:23:00	7.91	15.4	7.09	29.9	4
APR032014	GA	P3	KA32	2014-04-26 06:23:00	7.26	13.7	7.79	29.1	4
APR032014	GA	P1	KA32	2014-04-26 06:23:00	7.84	15.5	7.16	27.8	4
APR032014	GA	P4	KA32	2014-04-26 06:36:00	7.91	15.3	5.7	20.8	4
APR032014	GA	P2	KA32	2014-04-26 06:36:00	7.86	15.3	7.14	28.4	4
APR032014	GA	P5	KA32	2014-04-26 06:38:00	7.94	15.5	7.32	29	5
APR032014	GA	P6	KA32	2014-04-26 06:38:00	7.92	15.2	7.16	30	5
APR032014	GA	P3	KA32	2014-04-26 06:38:00	7.28	13.5	7.86	29.1	5
APR032014	GA	P1	KA32	2014-04-26 06:38:00	7.84	15.3	7.2	27.8	5
APR032014	GA	P4	KA32	2014-04-26 06:52:00	7.91	15.1	5.75	20.9	5
APR032014	GA	P2	KA32	2014-04-26 06:52:00	7.85	15.1	7.22	28.4	5
APR032014	GA	P5	KA32	2014-04-26 06:53:00	7.94	15.3	7.39	29.1	11
APR032014	GA	P6	KA32	2014-04-26 06:53:00	7.92	15.1	7.21	30	11
APR032014	GA	P3	KA32	2014-04-26 06:53:00	7.27	13.4	7.91	29.2	11
APR032014	GA	P1	KA32	2014-04-26 06:53:00	7.84	15.2	7.25	27.7	11
APR032014	GA	P4	KA32	2014-04-26 07:07:00	7.92	15	5.85	20.8	11
APR032014	GA	P2	KA32	2014-04-26 07:07:00	7.85	15	7.28	28.4	11
APR032014	GA	P5	KA32	2014-04-26 07:08:00	7.94	15.2	7.51	29	32
APR032014	GA	P6	KA32	2014-04-26 07:08:00	7.93	14.9	7.34	30	32
APR032014	GA	P3	KA32	2014-04-26 07:08:00	7.25	13.2	8.01	29.2	32
APR032014	GA	P1	KA32	2014-04-26 07:08:00	7.84	15	7.34	27.8	32
APR032014	GA	P4	KA32	2014-04-26 07:21:00	7.92	14.8	6	20.8	32
APR032014	GA	P2	KA32	2014-04-26 07:21:00	7.86	14.8	7.47	28.4	32
APR032014	GA	P5	KA32	2014-04-26 07:23:00	7.96	15	7.7	29.1	61
APR032014	GA	P6	KA32	2014-04-26 07:23:00	7.94	14.8	7.52	30	61
APR032014	GA	P3	KA32	2014-04-26 07:23:00	7.25	13.1	8.22	29.2	61
APR032014	GA	P1	KA32	2014-04-26 07:23:00	7.84	14.9	7.53	27.8	61
APR032014	GA	P4	KA32	2014-04-26 07:37:00	7.93	14.7	6.19	20.8	61
APR032014	GA	P2	KA32	2014-04-26 07:37:00	7.88	14.7	7.69	28.4	61
APR032014	GA	P5	KA32	2014-04-26 07:38:00	7.97	14.9	7.96	29.1	84
APR032014	GA	P6	KA32	2014-04-26 07:38:00	7.95	14.6	7.81	29.9	84
APR032014	GA	P3	KA32	2014-04-26 07:38:00	7.26	12.9	8.48	29.3	84
APR032014	GA	P1	KA32	2014-04-26 07:38:00	7.85	14.7	7.69	27.9	84
APR032014	GA	P4	KA32	2014-04-26 07:52:00	7.96	14.6	6.47	20.8	84
APR032014	GA	P2	KA32	2014-04-26 07:52:00	7.9	14.6	7.96	28.4	84
APR032014	GA	P5	KA32	2014-04-26 07:53:00	7.99	14.8	8.36	29.1	254
APR032014	GA	P6	KA32	2014-04-26 07:53:00	7.97	14.6	8.15	30	254
APR032014	GA	P3	KA32	2014-04-26 07:53:00	7.26	12.9	8.83	29.2	254
APR032014	GA	P1	KA32	2014-04-26 07:53:00	7.86	14.7	8	27.8	254
APR032014	GA	P4	KA32	2014-04-26 08:06:00	8	14.6	6.85	20.8	254
APR032014	GA	P2	KA32	2014-04-26 08:06:00	7.93	14.6	8.42	28.4	254
APR032014	GA	P5	KA32	2014-04-26 08:08:00	7.97	14.8	8.82	29.1	411
APR032014	GA	P6	KA32	2014-04-26 08:08:00	7.97	14.5	8.57	30	411
APR032014	GA	P3	KA32	2014-04-26 08:08:00	7.29	12.8	9.28	29.3	411
APR032014	GA	P1	KA32	2014-04-26 08:08:00	7.88	14.6	8.44	27.8	411
APR032014	GA	P4	KA32	2014-04-26 08:22:00	7.98	14.6	7.34	20.8	411
APR032014	GA	P2	KA32	2014-04-26 08:22:00	7.96	14.6	8.88	28.4	411
APR032014	GA	P5	KA32	2014-04-26 08:23:00	7.95	14.8	9.32	29	602
APR032014	GA	P6	KA32	2014-04-26 08:23:00	7.99	14.6	9.08	30	602
APR032014	GA	P3	KA32	2014-04-26 08:23:00	7.29	12.9	9.8	29.3	602
APR032014	GA	P1	KA32	2014-04-26 08:23:00	7.9	14.7	8.93	27.7	602
APR032014	GA	P4	KA32	2014-04-26 08:37:00	7.97	14.7	7.8	20.8	602
APR032014	GA	P2	KA32	2014-04-26 08:37:00	7.95	14.7	9.43	28.4	602
APR032014	GA	P5	KA32	2014-04-26 08:38:00	7.99	14.9	9.91	29	720
APR032014	GA	P6	KA32	2014-04-26 08:38:00	7.98	14.7	9.61	30	720
APR032014	GA	P3	KA32	2014-04-26 08:38:00	7.32	12.9	10.42	29.2	720
APR032014	GA	P1	KA32	2014-04-26 08:38:00	7.93	14.8	9.46	27.8	720
APR032014	GA	P4	KA32	2014-04-26 08:51:00	7.96	14.8	8.33	20.7	720
APR032014	GA	P2	KA32	2014-04-26 08:51:00	7.96	14.8	9.92	28.4	720
APR032014	GA	P5	KA32	2014-04-26 08:53:00	7.99	15	10.51	29.1	841
APR032014	GA	P6	KA32	2014-04-26 08:53:00	7.98	14.8	10.12	29.9	841
APR032014	GA	P3	KA32	2014-04-26 08:53:00	7.33	13.1	11.13	29.1	841
APR032014	GA	P1	KA32	2014-04-26 08:53:00	7.96	14.9	10	27.8	841
APR032014	GA	P4	KA32	2014-04-26 09:07:00	7.96	14.9	8.76	20.7	841
APR032014	GA	P2	KA32	2014-04-26 09:07:00	7.92	14.9	10.43	28.4	841
APR032014	GA	P5	KA32	2014-04-26 09:08:00	8	15.2	11.17	29.1	959
APR032014	GA	P6	KA32	2014-04-26 09:08:00	7.98	15	10.61	30	959
APR032014	GA	P3	KA32	2014-04-26 09:08:00	7.34	13.3	11.85	29.2	959
APR032014	GA	P1	KA32	2014-04-26 09:08:00	7.99	15	10.53	27.7	959
APR032014	GA	P4	KA32	2014-04-26 09:22:00	7.96	15.1	9.16	20.7	959
APR032014	GA	P2	KA32	2014-04-26 09:22:00	7.95	15.1	10.94	28.4	959
APR032014	GA	P5	KA32	2014-04-26 09:23:00	7.97	15.4	11.83	29.1	603
APR032014	GA	P6	KA32	2014-04-26 09:23:00	8	15.2	11	30	603
APR032014	GA	P3	KA32	2014-04-26 09:23:00	7.38	13.5	12.56	29.1	603
APR032014	GA	P1	KA32	2014-04-26 09:23:00	7.99	15.2	11.14	27.8	603
APR032014	GA	P4	KA32	2014-04-26 09:36:00	7.97	15.3	9.53	20.6	603
APR032014	GA	P2	KA32	2014-04-26 09:36:00	7.94	15.3	11.46	28.4	603
APR032014	GA	P5	KA32	2014-04-26 09:38:00	7.97	15.6	12.51	29	1188
APR032014	GA	P6	KA32	2014-04-26 09:38:00	7.98	15.5	11.34	29.9	1188
APR032014	GA	P3	KA32	2014-04-26 09:38:00	7.42	13.8	13.2	29.2	1188
APR032014	GA	P1	KA32	2014-04-26 09:38:00	7.99	15.5	11.69	27.8	1188
APR032014	GA	P4	KA32	2014-04-26 09:52:00	8	15.6	10.09	20.7	1188
APR032014	GA	P2	KA32	2014-04-26 09:52:00	7.93	15.6	12.01	28.4	1188
APR032014	GA	P5	KA32	2014-04-26 09:53:00	7.99	15.9	13.18	29	1291
APR032014	GA	P6	KA32	2014-04-26 09:53:00	7.98	15.8	11.65	30	1291
APR032014	GA	P3	KA32	2014-04-26 09:53:00	7.47	14.1	13.87	29.1	1291
APR032014	GA	P1	KA32	2014-04-26 09:53:00	7.99	15.7	12.22	27.7	1291
APR032014	GA	P4	KA32	2014-04-26 10:07:00	7.97	15.9	10.53	20.6	1291
APR032014	GA	P2	KA32	2014-04-26 10:07:00	8	15.9	12.58	28.4	1291
APR032014	GA	P5	KA32	2014-04-26 10:08:00	7.97	16.3	13.82	29	1323
APR032014	GA	P6	KA32	2014-04-26 10:08:00	7.99	16.2	11.91	30	1323
APR032014	GA	P3	KA32	2014-04-26 10:08:00	7.53	14.4	14.49	28.9	1323
APR032014	GA	P1	KA32	2014-04-26 10:08:00	7.99	16	12.75	27.8	1323
APR032014	GA	P4	KA32	2014-04-26 10:21:00	8	16.2	10.9	20.6	1323
APR032014	GA	P2	KA32	2014-04-26 10:21:00	7.99	16.2	13.21	28.4	1323
APR032014	GA	P5	KA32	2014-04-26 10:23:00	7.96	16.7	14.41	29	1479
APR032014	GA	P6	KA32	2014-04-26 10:23:00	7.98	16.6	12.12	30	1479
APR032014	GA	P3	KA32	2014-04-26 10:23:00	7.59	14.8	15.1	28.9	1479
APR032014	GA	P1	KA32	2014-04-26 10:23:00	7.97	16.4	13.2	27.7	1479
APR032014	GA	P4	KA32	2014-04-26 10:37:00	7.97	16.6	11.23	20.6	1479
APR032014	GA	P2	KA32	2014-04-26 10:37:00	7.98	16.6	13.78	28.4	1479
APR032014	GA	P5	KA32	2014-04-26 10:38:00	7.99	17.1	14.92	29	1572
APR032014	GA	P6	KA32	2014-04-26 10:38:00	7.98	17	12.32	29.9	1572
APR032014	GA	P3	KA32	2014-04-26 10:38:00	7.64	15.2	15.64	28.7	1572
APR032014	GA	P1	KA32	2014-04-26 10:38:00	7.99	16.8	13.71	27.8	1572
APR032014	GA	P4	KA32	2014-04-26 10:52:00	7.97	17	11.55	20.6	1572
APR032014	GA	P2	KA32	2014-04-26 10:52:00	7.99	17	14.24	28.4	1572
APR032014	GA	P5	KA32	2014-04-26 10:53:00	7.97	17.5	15.37	29	1640
APR032014	GA	P6	KA32	2014-04-26 10:53:00	7.98	17.4	12.45	29.9	1640
APR032014	GA	P3	KA32	2014-04-26 10:53:00	7.7	15.6	16.09	28.6	1640
APR032014	GA	P1	KA32	2014-04-26 10:53:00	7.96	17.2	14.15	27.8	1640
APR032014	GA	P4	KA32	2014-04-26 11:06:00	7.99	17.5	11.87	20.6	1640
APR032014	GA	P2	KA32	2014-04-26 11:06:00	7.99	17.5	14.68	28.4	1640
APR032014	GA	P5	KA32	2014-04-26 11:08:00	7.97	17.9	15.73	29.1	1615
APR032014	GA	P6	KA32	2014-04-26 11:08:00	7.98	17.9	12.53	30	1615
APR032014	GA	P3	KA32	2014-04-26 11:08:00	7.77	16.1	16.51	28.3	1615
APR032014	GA	P1	KA32	2014-04-26 11:08:00	7.98	17.6	14.57	27.7	1615
APR032014	GA	P4	KA32	2014-04-26 11:22:00	7.98	17.9	11.82	20.6	1615
APR032014	GA	P2	KA32	2014-04-26 11:22:00	7.92	17.9	15.15	28.5	1615
APR032014	GA	P5	KA32	2014-04-26 11:23:00	7.96	18.4	15.9	29.1	1717
APR032014	GA	P6	KA32	2014-04-26 11:23:00	7.99	18.4	12.57	30	1717
APR032014	GA	P3	KA32	2014-04-26 11:23:00	7.77	16.5	16.91	28	1717
APR032014	GA	P1	KA32	2014-04-26 11:23:00	7.99	18.1	14.87	27.8	1717
APR032014	GA	P4	KA32	2014-04-26 11:37:00	7.98	18.4	11.97	20.5	1717
APR032014	GA	P2	KA32	2014-04-26 11:37:00	7.93	18.4	15.47	28.5	1717
APR032014	GA	P5	KA32	2014-04-26 11:38:00	7.97	18.9	15.99	29	1842
APR032014	GA	P6	KA32	2014-04-26 11:38:00	7.98	18.9	12.77	30	1842
APR032014	GA	P3	KA32	2014-04-26 11:38:00	7.8	17	17.2	27.4	1842
APR032014	GA	P1	KA32	2014-04-26 11:38:00	7.98	18.6	15.16	27.7	1842
APR032014	GA	P4	KA32	2014-04-26 11:51:00	7.97	18.9	12.23	20.5	1842
APR032014	GA	P2	KA32	2014-04-26 11:51:00	7.95	18.9	15.91	28.5	1842
APR032014	GA	P5	KA32	2014-04-26 11:53:00	7.97	19.4	16.05	29	1367
APR032014	GA	P6	KA32	2014-04-26 11:53:00	7.99	19.5	12.81	29.9	1367
APR032014	GA	P3	KA32	2014-04-26 11:53:00	7.85	17.5	17.54	27	1367
APR032014	GA	P1	KA32	2014-04-26 11:53:00	8	19.1	15.36	27.7	1367
APR032014	GA	P4	KA32	2014-04-26 12:07:00	7.96	19.5	12.43	19.6	1367
APR032014	GA	P2	KA32	2014-04-26 12:07:00	7.96	19.5	16.15	28.5	1367
APR032014	GA	P5	KA32	2014-04-26 12:08:00	7.98	20	16.07	29	1936
APR032014	GA	P6	KA32	2014-04-26 12:08:00	7.99	20	12.91	29.9	1936
APR032014	GA	P3	KA32	2014-04-26 12:08:00	7.91	18	17.79	26.3	1936
APR032014	GA	P1	KA32	2014-04-26 12:08:00	7.99	19.6	15.51	27.7	1936
APR032014	GA	P4	KA32	2014-04-26 12:22:00	7.97	20	13.49	19.6	1936
APR032014	GA	P2	KA32	2014-04-26 12:22:00	7.99	20	16.34	28.5	1936
APR032014	GA	P5	KA32	2014-04-26 12:23:00	7.99	20.5	16.11	29	1972
APR032014	GA	P6	KA32	2014-04-26 12:23:00	7.99	20.6	12.98	30	1972
APR032014	GA	P3	KA32	2014-04-26 12:23:00	7.95	18.5	17.88	25.7	1972
APR032014	GA	P1	KA32	2014-04-26 12:23:00	7.99	20.1	15.6	27.8	1972
APR032014	GA	P4	KA32	2014-04-26 12:36:00	8	20.5	13.26	18.8	1972
APR032014	GA	P2	KA32	2014-04-26 12:36:00	7.98	20.5	16.47	28.5	1972
APR032014	GA	P5	KA32	2014-04-26 12:38:00	7.99	21	16.24	29	1997
APR032014	GA	P6	KA32	2014-04-26 12:38:00	7.97	21.1	13.07	30	1997
APR032014	GA	P3	KA32	2014-04-26 12:38:00	7.97	19	17.92	24.9	1997
APR032014	GA	P1	KA32	2014-04-26 12:38:00	7.99	20.6	15.63	27.8	1997
APR032014	GA	P4	KA32	2014-04-26 12:52:00	7.97	21	13.35	18.2	1997
APR032014	GA	P2	KA32	2014-04-26 12:52:00	7.94	21	16.57	28.5	1997
APR032014	GA	P5	KA32	2014-04-26 12:53:00	7.96	21.5	16.3	29.1	2010
APR032014	GA	P6	KA32	2014-04-26 12:53:00	7.98	21.6	13.13	30.1	2010
APR032014	GA	P3	KA32	2014-04-26 12:53:00	7.96	19.5	17.9	24.2	2010
APR032014	GA	P1	KA32	2014-04-26 12:53:00	8	21.1	15.9	27.8	2010
APR032014	GA	P4	KA32	2014-04-26 13:07:00	7.96	21.5	13.02	18.7	2010
APR032014	GA	P2	KA32	2014-04-26 13:07:00	7.96	21.5	16.59	28.5	2010
APR032014	GA	P5	KA32	2014-04-26 13:08:00	7.96	22	16.36	29	2012
APR032014	GA	P6	KA32	2014-04-26 13:08:00	7.98	22.1	13.35	30.1	2012
APR032014	GA	P3	KA32	2014-04-26 13:08:00	7.97	20	17.86	23.6	2012
APR032014	GA	P1	KA32	2014-04-26 13:08:00	7.97	21.6	15.91	27.8	2012
APR032014	GA	P4	KA32	2014-04-26 13:21:00	7.97	22	13.34	13.9	2012
APR032014	GA	P2	KA32	2014-04-26 13:21:00	7.98	22	16.68	28.5	2012
APR032014	GA	P5	KA32	2014-04-26 13:23:00	7.96	22.5	16.37	29	2017
APR032014	GA	P6	KA32	2014-04-26 13:23:00	7.99	22.7	13.37	30.1	2017
APR032014	GA	P3	KA32	2014-04-26 13:23:00	7.97	20.5	17.95	23.4	2017
APR032014	GA	P1	KA32	2014-04-26 13:23:00	8	22.1	15.76	27.9	2017
APR032014	GA	P4	KA32	2014-04-26 13:37:00	7.97	22.5	13.65	13.1	2017
APR032014	GA	P2	KA32	2014-04-26 13:37:00	7.93	22.5	16.56	28.5	2017
APR032014	GA	P5	KA32	2014-04-26 13:38:00	7.97	23	16.34	28.9	2012
APR032014	GA	P6	KA32	2014-04-26 13:38:00	7.99	23.2	13.42	30.1	2012
APR032014	GA	P3	KA32	2014-04-26 13:38:00	7.96	21	17.73	22.3	2012
APR032014	GA	P1	KA32	2014-04-26 13:38:00	7.97	22.6	15.61	27.9	2012
APR032014	GA	P4	KA32	2014-04-26 13:52:00	7.98	23	13.61	11.6	2012
APR032014	GA	P2	KA32	2014-04-26 13:52:00	7.94	23	16.66	28.5	2012
APR032014	GA	P5	KA32	2014-04-26 13:53:00	7.98	23.5	16.38	29	1983
APR032014	GA	P6	KA32	2014-04-26 13:53:00	7.99	23.7	13.58	30.1	1983
APR032014	GA	P3	KA32	2014-04-26 13:53:00	7.97	21.5	17.7	22.1	1983
APR032014	GA	P1	KA32	2014-04-26 13:53:00	7.99	23.1	15.99	27.8	1983
APR032014	GA	P4	KA32	2014-04-26 14:06:00	7.97	23.5	13.64	10.6	1983
APR032014	GA	P2	KA32	2014-04-26 14:06:00	7.96	23.5	16.57	28.6	1983
APR032014	GA	P5	KA32	2014-04-26 14:08:00	7.99	24	16.33	29.1	1965
APR032014	GA	P6	KA32	2014-04-26 14:08:00	7.99	24.2	13.57	30.1	1965
APR032014	GA	P3	KA32	2014-04-26 14:08:00	7.93	21.9	17.45	24.3	1965
APR032014	GA	P1	KA32	2014-04-26 14:08:00	7.99	23.5	15.89	27.8	1965
APR032014	GA	P4	KA32	2014-04-26 14:22:00	7.97	23.8	13.94	10.5	1965
APR032014	GA	P2	KA32	2014-04-26 14:22:00	7.98	23.8	16.34	28.6	1965
APR032014	GA	P5	KA32	2014-04-26 14:23:00	8	24.4	16.22	29.1	1941
APR032014	GA	P6	KA32	2014-04-26 14:23:00	7.98	24.6	13.64	30.1	1941
APR032014	GA	P3	KA32	2014-04-26 14:23:00	7.94	22.3	17.38	23.8	1941
APR032014	GA	P1	KA32	2014-04-26 14:23:00	7.99	23.9	15.64	27.9	1941
APR032014	GA	P4	KA32	2014-04-26 14:37:00	7.96	24.2	13.93	10.3	1941
APR032014	GA	P2	KA32	2014-04-26 14:37:00	7.99	24.2	16.08	28.6	1941
APR032014	GA	P5	KA32	2014-04-26 14:38:00	8	24.8	16.15	29	1888
APR032014	GA	P6	KA32	2014-04-26 14:38:00	7.98	25	13.6	30.2	1888
APR032014	GA	P3	KA32	2014-04-26 14:38:00	7.85	22.6	17.52	23.6	1888
APR032014	GA	P1	KA32	2014-04-26 14:38:00	7.99	24.3	15.47	28	1888
APR032014	GA	P4	KA32	2014-04-26 14:51:00	7.99	24.6	13.91	10	1888
APR032014	GA	P2	KA32	2014-04-26 14:51:00	7.94	24.6	15.86	28.6	1888
APR032014	GA	P5	KA32	2014-04-26 14:53:00	7.98	25.2	16.01	29.2	1844
APR032014	GA	P6	KA32	2014-04-26 14:53:00	8.01	25.4	13.64	30.2	1844
APR032014	GA	P3	KA32	2014-04-26 14:53:00	7.93	23	17.32	23.2	1844
APR032014	GA	P1	KA32	2014-04-26 14:53:00	7.99	24.6	15.24	27.9	1844
APR032014	GA	P4	KA32	2014-04-26 15:07:00	8	24.9	13.69	7.7	1844
APR032014	GA	P2	KA32	2014-04-26 15:07:00	7.93	24.9	15.49	28.6	1844
APR032014	GA	P5	KA32	2014-04-26 15:08:00	8	25.5	15.91	29	1783
APR032014	GA	P6	KA32	2014-04-26 15:08:00	7.99	25.8	13.67	30.1	1783
APR032014	GA	P3	KA32	2014-04-26 15:08:00	7.86	23.3	17.2	22.8	1783
APR032014	GA	P1	KA32	2014-04-26 15:08:00	7.98	25	14.95	27.9	1783
APR032014	GA	P4	KA32	2014-04-26 15:22:00	7.99	25.2	13.43	7.3	1783
APR032014	GA	P2	KA32	2014-04-26 15:22:00	7.95	25.2	15.15	28.7	1783
APR032014	GA	P5	KA32	2014-04-26 15:23:00	7.99	25.8	15.75	29	1719
APR032014	GA	P6	KA32	2014-04-26 15:23:00	8	26.1	13.65	30.2	1719
APR032014	GA	P3	KA32	2014-04-26 15:23:00	7.83	23.6	17.01	22.5	1719
APR032014	GA	P1	KA32	2014-04-26 15:23:00	7.99	25.2	14.68	28	1719
APR032014	GA	P4	KA32	2014-04-26 15:36:00	7.97	25.5	13.2	7	1719
APR032014	GA	P2	KA32	2014-04-26 15:36:00	7.95	25.5	15.34	28.7	1719
APR032014	GA	P5	KA32	2014-04-26 15:38:00	7.99	26.1	15.59	29.1	1648
APR032014	GA	P6	KA32	2014-04-26 15:38:00	7.98	26.4	13.58	30.1	1648
APR032014	GA	P3	KA32	2014-04-26 15:38:00	7.93	23.8	17.02	22.5	1648
APR032014	GA	P1	KA32	2014-04-26 15:38:00	7.98	25.5	14.47	28	1648
APR032014	GA	P4	KA32	2014-04-26 15:52:00	7.97	25.8	12.97	6.7	1648
APR032014	GA	P2	KA32	2014-04-26 15:52:00	7.95	25.8	14.98	28.7	1648
APR032014	GA	P5	KA32	2014-04-26 15:53:00	7.97	26.4	15.32	29.1	1573
APR032014	GA	P6	KA32	2014-04-26 15:53:00	7.99	26.7	13.56	30.2	1573
APR032014	GA	P3	KA32	2014-04-26 15:53:00	7.9	24.1	16.58	22.1	1573
APR032014	GA	P1	KA32	2014-04-26 15:53:00	7.98	25.7	14.17	28.1	1573
APR032014	GA	P4	KA32	2014-04-26 16:07:00	7.99	26	12.91	6.4	1573
APR032014	GA	P2	KA32	2014-04-26 16:07:00	7.94	26	14.63	28.7	1573
APR032014	GA	P5	KA32	2014-04-26 16:08:00	7.95	26.6	15.13	29.1	1477
APR032014	GA	P6	KA32	2014-04-26 16:08:00	7.99	26.9	13.45	30.3	1477
APR032014	GA	P3	KA32	2014-04-26 16:08:00	7.91	24.3	16.44	21.7	1477
APR032014	GA	P1	KA32	2014-04-26 16:08:00	8	25.9	13.86	28	1477
APR032014	GA	P4	KA32	2014-04-26 16:21:00	7.96	26.1	12.66	5.3	1477
APR032014	GA	P2	KA32	2014-04-26 16:21:00	7.93	26.1	14.23	28.7	1477
APR032014	GA	P5	KA32	2014-04-26 16:23:00	7.99	26.8	14.92	29.1	1396
APR032014	GA	P6	KA32	2014-04-26 16:23:00	7.99	27.1	13.3	30.3	1396
APR032014	GA	P3	KA32	2014-04-26 16:23:00	7.78	24.4	16.09	21.5	1396
APR032014	GA	P1	KA32	2014-04-26 16:23:00	7.98	26.1	13.53	28	1396
APR032014	GA	P4	KA32	2014-04-26 16:37:00	7.99	26.2	12.34	4.8	1396
APR032014	GA	P2	KA32	2014-04-26 16:37:00	7.93	26.2	13.83	28.7	1396
APR032014	GA	P5	KA32	2014-04-26 16:38:00	7.96	26.9	14.59	29.4	1303
APR032014	GA	P6	KA32	2014-04-26 16:38:00	7.98	27.1	13.14	30.3	1303
APR032014	GA	P3	KA32	2014-04-26 16:38:00	7.83	24.5	15.84	21.3	1303
APR032014	GA	P1	KA32	2014-04-26 16:38:00	7.98	26.2	13.23	28.2	1303
APR032014	GA	P4	KA32	2014-04-26 16:52:00	7.98	26.3	12.01	4.7	1303
APR032014	GA	P2	KA32	2014-04-26 16:52:00	7.99	26.3	13.59	28.8	1303
APR032014	GA	P5	KA32	2014-04-26 16:53:00	7.99	27	14.27	29.4	1196
APR032014	GA	P6	KA32	2014-04-26 16:53:00	7.97	27.2	12.93	30.3	1196
APR032014	GA	P3	KA32	2014-04-26 16:53:00	7.91	24.7	15.49	21.2	1196
APR032014	GA	P1	KA32	2014-04-26 16:53:00	7.97	26.3	12.76	28.1	1196
APR032014	GA	P4	KA32	2014-04-26 17:06:00	7.96	26.4	11.68	4.6	1196
APR032014	GA	P2	KA32	2014-04-26 17:06:00	7.96	26.4	13.03	28.7	1196
APR032014	GA	P5	KA32	2014-04-26 17:08:00	7.95	27.1	13.93	29.3	1096
APR032014	GA	P6	KA32	2014-04-26 17:08:00	7.98	27.3	12.66	30.3	1096
APR032014	GA	P3	KA32	2014-04-26 17:08:00	7.93	24.7	14.89	23.1	1096
APR032014	GA	P1	KA32	2014-04-26 17:08:00	7.99	26.4	12.36	28.1	1096
APR032014	GA	P4	KA32	2014-04-26 17:22:00	7.95	26.4	11.29	4.6	1096
APR032014	GA	P2	KA32	2014-04-26 17:22:00	7.94	26.4	12.61	28.8	1096
APR032014	GA	P5	KA32	2014-04-26 17:23:00	7.97	27.2	13.57	29.3	977
APR032014	GA	P6	KA32	2014-04-26 17:23:00	7.98	27.3	12.35	30.4	977
APR032014	GA	P3	KA32	2014-04-26 17:23:00	7.95	24.8	14.36	23.2	977
APR032014	GA	P1	KA32	2014-04-26 17:23:00	7.98	26.4	12	28	977
APR032014	GA	P4	KA32	2014-04-26 17:37:00	7.95	26.4	11.1	4.6	977
APR032014	GA	P2	KA32	2014-04-26 17:37:00	7.99	26.4	12.2	28.8	977
APR032014	GA	P5	KA32	2014-04-26 17:38:00	7.97	27.2	13.19	29.1	880
APR032014	GA	P6	KA32	2014-04-26 17:38:00	7.98	27.3	12.01	30.4	880
APR032014	GA	P3	KA32	2014-04-26 17:38:00	7.93	24.7	13.82	23.1	880
APR032014	GA	P1	KA32	2014-04-26 17:38:00	7.99	26.4	11.63	28.2	880
APR032014	GA	P4	KA32	2014-04-26 17:51:00	7.98	26.3	10.6	4.6	880
APR032014	GA	P2	KA32	2014-04-26 17:51:00	7.95	26.3	11.68	28.8	880
APR032014	GA	P5	KA32	2014-04-26 17:53:00	7.97	27.1	12.7	29.1	774
APR032014	GA	P6	KA32	2014-04-26 17:53:00	7.99	27.1	11.55	30.4	774
APR032014	GA	P3	KA32	2014-04-26 17:53:00	7.96	24.6	13.32	23.2	774
APR032014	GA	P1	KA32	2014-04-26 17:53:00	7.98	26.2	11.16	28.2	774
APR032014	GA	P4	KA32	2014-04-26 18:07:00	7.98	26.1	10.15	4.6	774
APR032014	GA	P2	KA32	2014-04-26 18:07:00	7.98	26.1	11.18	28.9	774
APR032014	GA	P5	KA32	2014-04-26 18:08:00	7.97	26.9	12.24	29	655
APR032014	GA	P6	KA32	2014-04-26 18:08:00	7.97	26.8	11.01	30.4	655
APR032014	GA	P3	KA32	2014-04-26 18:08:00	7.9	24.4	12.78	23	655
APR032014	GA	P1	KA32	2014-04-26 18:08:00	7.98	26	10.71	28.2	655
APR032014	GA	P4	KA32	2014-04-26 18:22:00	7.97	25.9	9.77	4.7	655
APR032014	GA	P2	KA32	2014-04-26 18:22:00	7.94	25.9	10.7	28.9	655
APR032014	GA	P5	KA32	2014-04-26 18:23:00	7.96	26.8	11.75	29.1	547
APR032014	GA	P6	KA32	2014-04-26 18:23:00	7.99	26.6	10.37	30.5	547
APR032014	GA	P3	KA32	2014-04-26 18:23:00	7.95	24.2	12.29	23	547
APR032014	GA	P1	KA32	2014-04-26 18:23:00	7.99	25.8	10.28	28.3	547
APR032014	GA	P4	KA32	2014-04-26 18:36:00	7.99	25.7	9.33	4.7	547
APR032014	GA	P2	KA32	2014-04-26 18:36:00	7.96	25.7	10.27	28.9	547
APR032014	GA	P5	KA32	2014-04-26 18:38:00	7.95	26.6	11.12	29.1	315
APR032014	GA	P6	KA32	2014-04-26 18:38:00	7.97	26.3	9.75	30.5	315
APR032014	GA	P3	KA32	2014-04-26 18:38:00	7.93	24	11.76	23	315
APR032014	GA	P1	KA32	2014-04-26 18:38:00	7.99	25.6	9.88	28.2	315
APR032014	GA	P4	KA32	2014-04-26 18:52:00	7.97	25.5	8.87	4.7	315
APR032014	GA	P2	KA32	2014-04-26 18:52:00	7.98	25.5	9.72	28.9	315
APR032014	GA	P5	KA32	2014-04-26 18:53:00	7.97	26.4	10.55	29.1	338
APR032014	GA	P6	KA32	2014-04-26 18:53:00	7.99	26	9.17	30.5	338
APR032014	GA	P3	KA32	2014-04-26 18:53:00	8	23.8	11.09	23	338
APR032014	GA	P1	KA32	2014-04-26 18:53:00	7.97	25.4	9.41	28.2	338
APR032014	GA	P4	KA32	2014-04-26 19:07:00	7.98	25.2	8.39	4.7	338
APR032014	GA	P2	KA32	2014-04-26 19:07:00	7.92	25.2	9.24	29	338
APR032014	GA	P5	KA32	2014-04-26 19:08:00	7.99	26.1	9.97	29.1	122
APR032014	GA	P6	KA32	2014-04-26 19:08:00	7.97	25.6	8.58	30.5	122
APR032014	GA	P3	KA32	2014-04-26 19:08:00	7.72	23.5	10.51	23	122
APR032014	GA	P1	KA32	2014-04-26 19:08:00	7.98	25.2	8.91	28.3	122
APR032014	GA	P4	KA32	2014-04-26 19:21:00	7.99	24.9	7.83	4.8	122
APR032014	GA	P2	KA32	2014-04-26 19:21:00	7.93	24.9	8.58	29	122
APR032014	GA	P5	KA32	2014-04-26 19:23:00	7.95	25.8	9.31	29.2	102
APR032014	GA	P6	KA32	2014-04-26 19:23:00	7.97	25.3	8.07	30.5	102
APR032014	GA	P3	KA32	2014-04-26 19:23:00	7.91	23.3	9.92	23	102
APR032014	GA	P1	KA32	2014-04-26 19:23:00	7.98	24.9	8.34	28.3	102
APR032014	GA	P4	KA32	2014-04-26 19:37:00	7.99	24.6	7.31	4.8	102
APR032014	GA	P2	KA32	2014-04-26 19:37:00	7.93	24.6	7.92	29	102
APR032014	GA	P5	KA32	2014-04-26 19:38:00	7.96	25.5	8.57	29.2	78
APR032014	GA	P6	KA32	2014-04-26 19:38:00	7.97	25	7.64	30.6	78
APR032014	GA	P3	KA32	2014-04-26 19:38:00	7.96	22.9	9.16	23	78
APR032014	GA	P1	KA32	2014-04-26 19:38:00	7.97	24.5	7.76	28.4	78
APR032014	GA	P4	KA32	2014-04-26 19:52:00	7.98	24.3	6.84	4.9	78
APR032014	GA	P2	KA32	2014-04-26 19:52:00	7.93	24.3	7.36	29.1	78
APR032014	GA	P5	KA32	2014-04-26 19:53:00	7.96	25.2	7.94	29.2	52
APR032014	GA	P6	KA32	2014-04-26 19:53:00	7.97	24.7	7.28	30.6	52
APR032014	GA	P3	KA32	2014-04-26 19:53:00	7.83	22.6	8.54	23.1	52
APR032014	GA	P1	KA32	2014-04-26 19:53:00	7.98	24.2	7.2	28.3	52
APR032014	GA	P4	KA32	2014-04-26 20:06:00	7.97	24	6.44	5	52
APR032014	GA	P2	KA32	2014-04-26 20:06:00	7.92	24	6.86	29	52
APR032014	GA	P5	KA32	2014-04-26 20:08:00	7.96	24.9	7.36	29.3	25
APR032014	GA	P6	KA32	2014-04-26 20:08:00	7.96	24.4	6.93	30.6	25
APR032014	GA	P3	KA32	2014-04-26 20:08:00	7.96	22.4	7.92	23.2	25
APR032014	GA	P1	KA32	2014-04-26 20:08:00	7.98	24	6.76	28.4	25
APR032014	GA	P4	KA32	2014-04-26 20:22:00	7.98	23.8	6.01	5.1	25
APR032014	GA	P2	KA32	2014-04-26 20:22:00	7.91	23.8	6.37	29.1	25
APR032014	GA	P5	KA32	2014-04-26 20:23:00	7.95	24.7	6.84	29.3	8
APR032014	GA	P6	KA32	2014-04-26 20:23:00	7.95	24.2	6.57	30.6	8
APR032014	GA	P3	KA32	2014-04-26 20:23:00	7.91	22.1	7.38	23.2	8
APR032014	GA	P1	KA32	2014-04-26 20:23:00	7.97	23.7	6.3	28.4	8
APR032014	GA	P4	KA32	2014-04-26 20:37:00	7.96	23.5	5.64	5.2	8
APR032014	GA	P2	KA32	2014-04-26 20:37:00	7.9	23.5	5.97	29	8
APR032014	GA	P5	KA32	2014-04-26 20:38:00	7.94	24.4	6.39	29.3	5
APR032014	GA	P6	KA32	2014-04-26 20:38:00	7.94	23.9	6.21	30.6	5
APR032014	GA	P3	KA32	2014-04-26 20:38:00	7.9	21.9	6.94	23.4	5
APR032014	GA	P1	KA32	2014-04-26 20:38:00	7.97	23.5	5.91	28.4	5
APR032014	GA	P4	KA32	2014-04-26 20:51:00	7.95	23.3	5.36	5.3	5
APR032014	GA	P2	KA32	2014-04-26 20:51:00	7.89	23.3	5.72	29.1	5
APR032014	GA	P5	KA32	2014-04-26 20:53:00	7.93	24.1	6.05	29.3	5
APR032014	GA	P6	KA32	2014-04-26 20:53:00	7.93	23.7	5.98	30.6	5
APR032014	GA	P3	KA32	2014-04-26 20:53:00	7.89	21.6	6.61	23.4	5
APR032014	GA	P1	KA32	2014-04-26 20:53:00	7.96	23.3	5.67	28.4	5
APR032014	GA	P4	KA32	2014-04-26 21:07:00	7.94	23	5.12	5.3	5
APR032014	GA	P2	KA32	2014-04-26 21:07:00	7.88	23	5.51	29.1	5
APR032014	GA	P5	KA32	2014-04-26 21:08:00	7.93	23.9	5.81	29.3	5
APR032014	GA	P6	KA32	2014-04-26 21:08:00	7.93	23.4	5.8	30.7	5
APR032014	GA	P3	KA32	2014-04-26 21:08:00	7.6	21.4	6.41	23.5	5
APR032014	GA	P1	KA32	2014-04-26 21:08:00	7.95	23	5.48	28.5	5
APR032014	GA	P4	KA32	2014-04-26 21:22:00	7.92	22.8	4.97	5.4	5
APR032014	GA	P2	KA32	2014-04-26 21:22:00	7.87	22.8	5.37	29.1	5
APR032014	GA	P5	KA32	2014-04-26 21:23:00	7.92	23.6	5.61	29.4	5
APR032014	GA	P6	KA32	2014-04-26 21:23:00	7.92	23.2	5.66	30.7	5
APR032014	GA	P3	KA32	2014-04-26 21:23:00	7.56	21.2	6.26	23.7	5
APR032014	GA	P1	KA32	2014-04-26 21:23:00	7.95	22.8	5.37	28.5	5
APR032014	GA	P4	KA32	2014-04-26 21:36:00	7.91	22.6	4.86	5.5	5
APR032014	GA	P2	KA32	2014-04-26 21:36:00	7.86	22.6	5.3	29.1	5
APR032014	GA	P5	KA32	2014-04-26 21:38:00	7.91	23.4	5.49	29.4	5
APR032014	GA	P6	KA32	2014-04-26 21:38:00	7.92	22.9	5.59	30.7	5
APR032014	GA	P3	KA32	2014-04-26 21:38:00	7.89	20.9	6.16	23.7	5
APR032014	GA	P1	KA32	2014-04-26 21:38:00	7.94	22.5	5.3	28.4	5
APR032014	GA	P4	KA32	2014-04-26 21:52:00	7.91	22.3	4.78	5.5	5
APR032014	GA	P2	KA32	2014-04-26 21:52:00	7.85	22.3	5.23	29.1	5
APR032014	GA	P5	KA32	2014-04-26 21:53:00	7.89	23.1	5.41	29.4	5
APR032014	GA	P6	KA32	2014-04-26 21:53:00	7.91	22.7	5.52	30.7	5
APR032014	GA	P3	KA32	2014-04-26 21:53:00	7.92	20.7	6.12	23.7	5
APR032014	GA	P1	KA32	2014-04-26 21:53:00	7.94	22.3	5.26	28.5	5
APR032014	GA	P4	KA32	2014-04-26 22:07:00	7.9	22.1	4.72	5.6	5
APR032014	GA	P2	KA32	2014-04-26 22:07:00	7.84	22.1	5.21	29.2	5
APR032014	GA	P5	KA32	2014-04-26 22:08:00	7.89	22.9	5.34	29.5	5
APR032014	GA	P6	KA32	2014-04-26 22:08:00	7.89	22.4	5.47	30.7	5
APR032014	GA	P3	KA32	2014-04-26 22:08:00	7.96	20.4	6.06	23.9	5
APR032014	GA	P1	KA32	2014-04-26 22:08:00	7.93	22.1	5.23	28.5	5
APR032014	GA	P4	KA32	2014-04-26 22:21:00	7.9	21.8	4.68	5.7	5
APR032014	GA	P2	KA32	2014-04-26 22:21:00	7.83	21.8	5.22	29.2	5
APR032014	GA	P5	KA32	2014-04-26 22:23:00	7.89	22.6	5.31	29.6	5
APR032014	GA	P6	KA32	2014-04-26 22:23:00	7.88	22.2	5.44	30.7	5
APR032014	GA	P3	KA32	2014-04-26 22:23:00	7.9	20.2	6.05	23.9	5
APR032014	GA	P1	KA32	2014-04-26 22:23:00	7.92	21.8	5.23	28.5	5
APR032014	GA	P4	KA32	2014-04-26 22:37:00	7.89	21.6	4.67	5.8	5
APR032014	GA	P2	KA32	2014-04-26 22:37:00	7.83	21.6	5.17	29.2	5
APR032014	GA	P5	KA32	2014-04-26 22:38:00	7.88	22.4	5.28	29.6	5
APR032014	GA	P6	KA32	2014-04-26 22:38:00	7.88	21.9	5.42	30.7	5
APR032014	GA	P3	KA32	2014-04-26 22:38:00	7.92	20	6.07	24.1	5
APR032014	GA	P1	KA32	2014-04-26 22:38:00	7.91	21.6	5.24	28.5	5
APR032014	GA	P4	KA32	2014-04-26 22:52:00	7.88	21.4	4.67	5.9	5
APR032014	GA	P2	KA32	2014-04-26 22:52:00	7.82	21.4	5.26	29.2	5
APR032014	GA	P5	KA32	2014-04-26 22:53:00	7.87	22.1	5.29	29.5	5
APR032014	GA	P6	KA32	2014-04-26 22:53:00	7.88	21.7	5.42	30.7	5
APR032014	GA	P3	KA32	2014-04-26 22:53:00	7.93	19.7	6.08	24.1	5
APR032014	GA	P1	KA32	2014-04-26 22:53:00	7.9	21.3	5.27	28.5	5
APR032014	GA	P4	KA32	2014-04-26 23:06:00	7.87	21.1	4.68	5.9	5
APR032014	GA	P2	KA32	2014-04-26 23:06:00	7.81	21.1	5.29	29.2	5
APR032014	GA	P5	KA32	2014-04-26 23:08:00	7.86	21.9	5.29	29.6	5
APR032014	GA	P6	KA32	2014-04-26 23:08:00	7.86	21.5	5.41	30.7	5
APR032014	GA	P3	KA32	2014-04-26 23:08:00	7.9	19.5	6.1	24.2	5
APR032014	GA	P1	KA32	2014-04-26 23:08:00	7.89	21.1	5.3	28.6	5
APR032014	GA	P4	KA32	2014-04-26 23:22:00	7.86	20.9	4.69	6	5
APR032014	GA	P2	KA32	2014-04-26 23:22:00	7.8	20.9	5.27	29.2	5
APR032014	GA	P5	KA32	2014-04-26 23:23:00	7.85	21.7	5.3	29.7	5
APR032014	GA	P6	KA32	2014-04-26 23:23:00	7.86	21.3	5.43	30.7	5
APR032014	GA	P3	KA32	2014-04-26 23:23:00	7.85	19.3	6.14	24.4	5
APR032014	GA	P1	KA32	2014-04-26 23:23:00	7.88	20.9	5.34	28.6	5
APR032014	GA	P4	KA32	2014-04-26 23:37:00	7.87	20.7	4.72	6.1	5
APR032014	GA	P2	KA32	2014-04-26 23:37:00	7.79	20.7	5.35	29.2	5
APR032014	GA	P5	KA32	2014-04-26 23:38:00	7.85	21.5	5.32	29.6	5
APR032014	GA	P6	KA32	2014-04-26 23:38:00	7.87	21	5.45	30.8	5
APR032014	GA	P3	KA32	2014-04-26 23:38:00	7.88	19.1	6.18	24.5	5
APR032014	GA	P1	KA32	2014-04-26 23:38:00	7.87	20.7	5.39	28.5	5
APR032014	GA	P4	KA32	2014-04-26 23:51:00	7.85	20.5	4.74	6.2	5
APR032014	GA	P2	KA32	2014-04-26 23:51:00	7.79	20.5	5.39	29.2	5
APR032014	GA	P5	KA32	2014-04-26 23:53:00	7.85	21.3	5.38	29.6	5
APR032014	GA	P6	KA32	2014-04-26 23:53:00	7.86	20.8	5.46	30.7	5
APR032014	GA	P3	KA32	2014-04-26 23:53:00	8.08	18.9	6.22	24.5	5
APR032014	GA	P1	KA32	2014-04-26 23:53:00	7.86	20.5	5.45	28.6	5
APR032014	GA	P4	KA32	2014-04-27 00:07:00	7.85	20.3	4.77	6.3	5
APR032014	GA	P2	KA32	2014-04-27 00:07:00	7.77	20.3	5.45	29.3	5
APR032014	GA	P5	KA32	2014-04-27 00:08:00	7.84	21.1	5.42	29.6	5
APR032014	GA	P6	KA32	2014-04-27 00:08:00	7.85	20.6	5.47	30.7	5
APR032014	GA	P3	KA32	2014-04-27 00:08:00	7.86	18.7	6.29	24.6	5
APR032014	GA	P1	KA32	2014-04-27 00:08:00	7.86	20.3	5.53	28.5	5
APR032014	GA	P4	KA32	2014-04-27 00:22:00	7.85	20.1	4.82	6.3	5
APR032014	GA	P2	KA32	2014-04-27 00:22:00	7.78	20.1	5.5	29.3	5
APR032014	GA	P5	KA32	2014-04-27 00:23:00	7.84	20.9	5.47	29.6	5
APR032014	GA	P6	KA32	2014-04-27 00:23:00	7.84	20.5	5.52	30.8	5
APR032014	GA	P3	KA32	2014-04-27 00:23:00	7.23	18.5	6.35	24.7	5
APR032014	GA	P1	KA32	2014-04-27 00:23:00	7.86	20.1	5.55	28.6	5
APR032014	GA	P4	KA32	2014-04-27 00:36:00	7.85	19.9	4.86	6.4	5
APR032014	GA	P2	KA32	2014-04-27 00:36:00	7.78	19.9	5.56	29.3	5
APR032014	GA	P5	KA32	2014-04-27 00:38:00	7.85	20.7	5.53	29.6	5
APR032014	GA	P6	KA32	2014-04-27 00:38:00	7.84	20.3	5.55	30.7	5
APR032014	GA	P3	KA32	2014-04-27 00:38:00	7.24	18.3	6.41	24.7	5
APR032014	GA	P1	KA32	2014-04-27 00:38:00	7.85	19.9	5.63	28.5	5
APR032014	GA	P4	KA32	2014-04-27 00:52:00	7.86	19.7	4.89	6.7	5
APR032014	GA	P2	KA32	2014-04-27 00:52:00	7.78	19.7	5.61	29.3	5
APR032014	GA	P5	KA32	2014-04-27 00:53:00	7.84	20.5	5.57	29.7	5
APR032014	GA	P6	KA32	2014-04-27 00:53:00	7.85	20.1	5.6	30.8	5
APR032014	GA	P3	KA32	2014-04-27 00:53:00	7.28	18.1	6.47	24.8	5
APR032014	GA	P1	KA32	2014-04-27 00:53:00	7.84	19.7	5.71	28.6	5
APR032014	GA	P4	KA32	2014-04-27 01:07:00	7.86	19.6	4.94	6.8	5
APR032014	GA	P2	KA32	2014-04-27 01:07:00	7.78	19.6	5.67	29.3	5
APR032014	GA	P5	KA32	2014-04-27 01:08:00	7.84	20.3	5.64	29.7	5
APR032014	GA	P6	KA32	2014-04-27 01:08:00	7.83	19.9	5.63	30.8	5
APR032014	GA	P3	KA32	2014-04-27 01:08:00	7.34	18	6.55	24.7	5
APR032014	GA	P1	KA32	2014-04-27 01:08:00	7.84	19.6	5.76	28.6	5
APR032014	GA	P4	KA32	2014-04-27 01:21:00	7.86	19.4	5	6.9	5
APR032014	GA	P2	KA32	2014-04-27 01:21:00	7.77	19.4	5.73	29.3	5
APR032014	GA	P5	KA32	2014-04-27 01:23:00	7.84	20.1	5.69	29.7	5
APR032014	GA	P6	KA32	2014-04-27 01:23:00	7.83	19.7	5.67	30.8	5
APR032014	GA	P3	KA32	2014-04-27 01:23:00	7.36	17.8	6.6	24.8	5
APR032014	GA	P1	KA32	2014-04-27 01:23:00	7.83	19.4	5.82	28.6	5
APR032014	GA	P4	KA32	2014-04-27 01:37:00	7.86	19.2	5.03	6.9	5
APR032014	GA	P2	KA32	2014-04-27 01:37:00	7.77	19.2	5.8	29.3	5
APR032014	GA	P5	KA32	2014-04-27 01:38:00	7.84	19.9	5.78	29.8	5
APR032014	GA	P6	KA32	2014-04-27 01:38:00	7.83	19.5	5.73	30.8	5
APR032014	GA	P3	KA32	2014-04-27 01:38:00	7.39	17.6	6.67	24.7	5
APR032014	GA	P1	KA32	2014-04-27 01:38:00	7.83	19.2	5.89	28.6	5
APR032014	GA	P4	KA32	2014-04-27 01:52:00	7.85	19.1	5.09	7	5
APR032014	GA	P2	KA32	2014-04-27 01:52:00	7.77	19.1	5.88	29.3	5
APR032014	GA	P5	KA32	2014-04-27 01:53:00	7.85	19.8	5.84	29.8	5
APR032014	GA	P6	KA32	2014-04-27 01:53:00	7.83	19.4	5.78	30.8	5
APR032014	GA	P3	KA32	2014-04-27 01:53:00	7.44	17.5	6.73	25	5
APR032014	GA	P1	KA32	2014-04-27 01:53:00	7.82	19.1	5.93	28.7	5
APR032014	GA	P4	KA32	2014-04-27 02:06:00	7.86	18.9	5.13	7.1	5
APR032014	GA	P2	KA32	2014-04-27 02:06:00	7.76	18.9	5.92	29.3	5
APR032014	GA	P5	KA32	2014-04-27 02:08:00	7.84	19.6	5.9	29.7	5
APR032014	GA	P6	KA32	2014-04-27 02:08:00	7.83	19.2	5.83	30.8	5
APR032014	GA	P3	KA32	2014-04-27 02:08:00	7.44	17.3	6.78	24.8	5
APR032014	GA	P1	KA32	2014-04-27 02:08:00	7.81	18.9	5.99	28.6	5
APR032014	GA	P4	KA32	2014-04-27 02:22:00	7.86	18.8	5.2	7.2	5
APR032014	GA	P2	KA32	2014-04-27 02:22:00	7.77	18.8	5.95	29.3	5
APR032014	GA	P5	KA32	2014-04-27 02:23:00	7.85	19.4	5.96	29.7	4
APR032014	GA	P6	KA32	2014-04-27 02:23:00	7.82	19.1	5.88	30.8	4
APR032014	GA	P3	KA32	2014-04-27 02:23:00	7.42	17.2	6.85	24.8	4
APR032014	GA	P1	KA32	2014-04-27 02:23:00	7.81	18.8	6.07	28.7	4
APR032014	GA	P4	KA32	2014-04-27 02:37:00	7.86	18.7	5.23	7.3	4
APR032014	GA	P2	KA32	2014-04-27 02:37:00	7.77	18.7	5.98	29.3	4
APR032014	GA	P5	KA32	2014-04-27 02:38:00	7.84	19.3	6.02	29.8	4
APR032014	GA	P6	KA32	2014-04-27 02:38:00	7.82	18.9	5.94	30.8	4
APR032014	GA	P3	KA32	2014-04-27 02:38:00	7.42	17	6.9	25	4
APR032014	GA	P1	KA32	2014-04-27 02:38:00	7.81	18.7	6.11	28.7	4
APR032014	GA	P4	KA32	2014-04-27 02:51:00	7.85	18.5	5.28	7.4	4
APR032014	GA	P2	KA32	2014-04-27 02:51:00	7.77	18.5	6.06	29.3	4
APR032014	GA	P5	KA32	2014-04-27 02:53:00	7.85	19.1	6.1	29.8	4
APR032014	GA	P6	KA32	2014-04-27 02:53:00	7.82	18.8	6	30.8	4
APR032014	GA	P3	KA32	2014-04-27 02:53:00	7.42	16.9	6.97	24.8	4
APR032014	GA	P1	KA32	2014-04-27 02:53:00	7.8	18.5	6.16	28.6	4
APR032014	GA	P4	KA32	2014-04-27 03:07:00	7.85	18.4	5.34	7.4	4
APR032014	GA	P2	KA32	2014-04-27 03:07:00	7.77	18.4	6.1	29.3	4
APR032014	GA	P5	KA32	2014-04-27 03:08:00	7.85	19	6.15	29.8	4
APR032014	GA	P6	KA32	2014-04-27 03:08:00	7.81	18.6	6.02	30.8	4
APR032014	GA	P3	KA32	2014-04-27 03:08:00	7.43	16.8	7.03	24.9	4
APR032014	GA	P1	KA32	2014-04-27 03:08:00	7.8	18.4	6.21	28.6	4
APR032014	GA	P4	KA32	2014-04-27 03:22:00	7.86	18.3	5.36	7.5	4
APR032014	GA	P2	KA32	2014-04-27 03:22:00	7.76	18.3	6.17	29.3	4
APR032014	GA	P5	KA32	2014-04-27 03:23:00	7.85	18.8	6.19	29.7	4
APR032014	GA	P6	KA32	2014-04-27 03:23:00	7.82	18.5	6.07	30.8	4
APR032014	GA	P3	KA32	2014-04-27 03:23:00	7.45	16.6	7.09	24.9	4
APR032014	GA	P1	KA32	2014-04-27 03:23:00	7.8	18.3	6.27	28.6	4
APR032014	GA	P4	KA32	2014-04-27 03:36:00	7.86	18.1	5.4	7.6	4
APR032014	GA	P2	KA32	2014-04-27 03:36:00	7.77	18.1	6.22	29.3	4
APR032014	GA	P5	KA32	2014-04-27 03:38:00	7.85	18.7	6.27	29.8	4
APR032014	GA	P6	KA32	2014-04-27 03:38:00	7.82	18.4	6.14	30.8	4
APR032014	GA	P3	KA32	2014-04-27 03:38:00	7.48	16.5	7.07	25	4
APR032014	GA	P1	KA32	2014-04-27 03:38:00	7.8	18.2	6.32	28.6	4
APR032014	GA	P4	KA32	2014-04-27 03:52:00	7.86	18	5.46	7.7	4
APR032014	GA	P2	KA32	2014-04-27 03:52:00	7.77	18	6.24	29.3	4
APR032014	GA	P5	KA32	2014-04-27 03:53:00	7.86	18.6	6.31	29.9	4
APR032014	GA	P6	KA32	2014-04-27 03:53:00	7.81	18.2	6.18	30.9	4
APR032014	GA	P3	KA32	2014-04-27 03:53:00	7.53	16.4	7.13	25	4
APR032014	GA	P1	KA32	2014-04-27 03:53:00	7.79	18	6.36	28.7	4
APR032014	GA	P4	KA32	2014-04-27 04:07:00	7.86	17.9	5.51	7.8	4
APR032014	GA	P2	KA32	2014-04-27 04:07:00	7.77	17.9	6.33	29.3	4
APR032014	GA	P5	KA32	2014-04-27 04:08:00	7.86	18.4	6.37	29.8	4
APR032014	GA	P6	KA32	2014-04-27 04:08:00	7.81	18.1	6.23	30.8	4
APR032014	GA	P3	KA32	2014-04-27 04:08:00	7.52	16.2	7.19	25.1	4
APR032014	GA	P1	KA32	2014-04-27 04:08:00	7.79	17.9	6.39	28.6	4
APR032014	GA	P4	KA32	2014-04-27 04:21:00	7.88	17.7	5.56	7.9	4
APR032014	GA	P2	KA32	2014-04-27 04:21:00	7.77	17.7	6.36	29.3	4
APR032014	GA	P5	KA32	2014-04-27 04:23:00	7.86	18.3	6.42	29.8	4
APR032014	GA	P6	KA32	2014-04-27 04:23:00	7.81	17.9	6.27	30.8	4
APR032014	GA	P3	KA32	2014-04-27 04:23:00	7.59	16.1	7.23	25.3	4
APR032014	GA	P1	KA32	2014-04-27 04:23:00	7.79	17.8	6.46	28.7	4
APR032014	GA	P4	KA32	2014-04-27 04:37:00	7.88	17.6	5.58	7.9	4
APR032014	GA	P2	KA32	2014-04-27 04:37:00	7.78	17.6	6.4	29.3	4
APR032014	GA	P5	KA32	2014-04-27 04:38:00	7.87	18.1	6.47	29.7	4
APR032014	GA	P6	KA32	2014-04-27 04:38:00	7.82	17.8	6.31	30.8	4
APR032014	GA	P3	KA32	2014-04-27 04:38:00	7.59	15.9	7.29	25.1	4
APR032014	GA	P1	KA32	2014-04-27 04:38:00	7.8	17.6	6.48	28.6	4
APR032014	GA	P4	KA32	2014-04-27 04:52:00	7.88	17.5	5.62	8	4
APR032014	GA	P2	KA32	2014-04-27 04:52:00	7.77	17.5	6.42	29.3	4
APR032014	GA	P5	KA32	2014-04-27 04:53:00	7.87	18	6.53	29.7	4
APR032014	GA	P6	KA32	2014-04-27 04:53:00	7.82	17.6	6.36	30.8	4
APR032014	GA	P3	KA32	2014-04-27 04:53:00	7.62	15.8	7.33	25.3	4
APR032014	GA	P1	KA32	2014-04-27 04:53:00	7.81	17.5	6.52	28.7	4
APR032014	GA	P4	KA32	2014-04-27 05:06:00	7.87	17.4	5.66	8.1	4
APR032014	GA	P2	KA32	2014-04-27 05:06:00	7.78	17.4	6.48	29.3	4
APR032014	GA	P5	KA32	2014-04-27 05:08:00	7.88	17.8	6.56	29.7	4
APR032014	GA	P6	KA32	2014-04-27 05:08:00	7.82	17.5	6.39	30.9	4
APR032014	GA	P3	KA32	2014-04-27 05:08:00	7.65	15.7	7.4	25.3	4
APR032014	GA	P1	KA32	2014-04-27 05:08:00	7.81	17.4	6.55	28.7	4
APR032014	GA	P4	KA32	2014-04-27 05:22:00	7.87	17.3	5.68	8.1	4
APR032014	GA	P2	KA32	2014-04-27 05:22:00	7.78	17.3	6.54	29.4	4
APR032014	GA	P5	KA32	2014-04-27 05:23:00	7.88	17.7	6.63	29.8	4
APR032014	GA	P6	KA32	2014-04-27 05:23:00	7.83	17.4	6.45	30.9	4
APR032014	GA	P3	KA32	2014-04-27 05:23:00	7.66	15.6	7.44	25.3	4
APR032014	GA	P1	KA32	2014-04-27 05:23:00	7.8	17.3	6.62	28.6	4
APR032014	GA	P4	KA32	2014-04-27 05:37:00	7.88	17.1	5.73	8.2	4
APR032014	GA	P2	KA32	2014-04-27 05:37:00	7.78	17.1	6.55	29.4	4
APR032014	GA	P5	KA32	2014-04-27 05:38:00	7.88	17.6	6.68	29.8	4
APR032014	GA	P6	KA32	2014-04-27 05:38:00	7.82	17.3	6.48	30.8	4
APR032014	GA	P3	KA32	2014-04-27 05:38:00	7.6	15.5	7.45	25.4	4
APR032014	GA	P1	KA32	2014-04-27 05:38:00	7.8	17.2	6.64	28.7	4
APR032014	GA	P4	KA32	2014-04-27 05:51:00	7.88	17	5.76	8.2	4
APR032014	GA	P2	KA32	2014-04-27 05:51:00	7.79	17	6.57	29.4	4
APR032014	GA	P5	KA32	2014-04-27 05:53:00	7.88	17.5	6.7	29.8	4
APR032014	GA	P6	KA32	2014-04-27 05:53:00	7.83	17.2	6.53	30.9	4
APR032014	GA	P3	KA32	2014-04-27 05:53:00	7.64	15.3	7.52	25.4	4
APR032014	GA	P1	KA32	2014-04-27 05:53:00	7.8	17	6.7	28.7	4
APR032014	GA	P4	KA32	2014-04-27 06:07:00	7.88	16.9	5.8	8.3	4
APR032014	GA	P2	KA32	2014-04-27 06:07:00	7.79	16.9	6.63	29.3	4
APR032014	GA	P5	KA32	2014-04-27 06:08:00	7.89	17.4	6.74	29.8	4
APR032014	GA	P6	KA32	2014-04-27 06:08:00	7.82	17.1	6.57	30.8	4
APR032014	GA	P3	KA32	2014-04-27 06:08:00	7.69	15.2	7.54	25.6	4
APR032014	GA	P1	KA32	2014-04-27 06:08:00	7.79	16.9	6.74	28.7	4
APR032014	GA	P4	KA32	2014-04-27 06:22:00	7.89	16.8	5.81	8.4	4
APR032014	GA	P2	KA32	2014-04-27 06:22:00	7.79	16.8	6.67	29.4	4
APR032014	GA	P5	KA32	2014-04-27 06:23:00	7.88	17.3	6.81	29.8	4
APR032014	GA	P6	KA32	2014-04-27 06:23:00	7.83	16.9	6.64	30.8	4
APR032014	GA	P3	KA32	2014-04-27 06:23:00	7.76	15.1	7.58	25.7	4
APR032014	GA	P1	KA32	2014-04-27 06:23:00	7.79	16.8	6.75	28.7	4
APR032014	GA	P4	KA32	2014-04-27 06:36:00	7.89	16.7	5.84	8.5	4
APR032014	GA	P2	KA32	2014-04-27 06:36:00	7.8	16.7	6.69	29.4	4
APR032014	GA	P5	KA32	2014-04-27 06:38:00	7.89	17.1	6.83	29.9	5
APR032014	GA	P6	KA32	2014-04-27 06:38:00	7.83	16.8	6.65	30.9	5
APR032014	GA	P3	KA32	2014-04-27 06:38:00	7.74	15	7.62	25.9	5
APR032014	GA	P1	KA32	2014-04-27 06:38:00	7.79	16.7	6.79	28.6	5
APR032014	GA	P4	KA32	2014-04-27 06:52:00	7.9	16.7	5.88	8.5	5
APR032014	GA	P2	KA32	2014-04-27 06:52:00	7.79	16.7	6.77	29.4	5
APR032014	GA	P5	KA32	2014-04-27 06:53:00	7.9	17	6.89	29.9	12
APR032014	GA	P6	KA32	2014-04-27 06:53:00	7.83	16.7	6.73	30.8	12
APR032014	GA	P3	KA32	2014-04-27 06:53:00	7.75	14.9	7.71	25.6	12
APR032014	GA	P1	KA32	2014-04-27 06:53:00	7.79	16.7	6.83	28.7	12
APR032014	GA	P4	KA32	2014-04-27 07:07:00	7.9	16.6	5.98	8.6	12
APR032014	GA	P2	KA32	2014-04-27 07:07:00	7.8	16.6	6.87	29.4	12
APR032014	GA	P5	KA32	2014-04-27 07:08:00	7.91	16.9	7.04	29.9	36
APR032014	GA	P6	KA32	2014-04-27 07:08:00	7.85	16.6	6.89	30.8	36
APR032014	GA	P3	KA32	2014-04-27 07:08:00	7.64	14.8	7.81	25.6	36
APR032014	GA	P1	KA32	2014-04-27 07:08:00	7.8	16.6	6.92	28.8	36
APR032014	GA	P4	KA32	2014-04-27 07:21:00	7.91	16.5	6.16	8.6	36
APR032014	GA	P2	KA32	2014-04-27 07:21:00	7.82	16.5	7.05	29.4	36
APR032014	GA	P5	KA32	2014-04-27 07:23:00	7.92	16.9	7.26	29.8	76
APR032014	GA	P6	KA32	2014-04-27 07:23:00	7.85	16.6	7.15	30.8	76
APR032014	GA	P3	KA32	2014-04-27 07:23:00	7.62	14.8	8.04	25.8	76
APR032014	GA	P1	KA32	2014-04-27 07:23:00	7.8	16.5	7.13	28.7	76
APR032014	GA	P4	KA32	2014-04-27 07:37:00	7.93	16.4	6.41	8.7	76
APR032014	GA	P2	KA32	2014-04-27 07:37:00	7.82	16.4	7.35	29.3	76
APR032014	GA	P5	KA32	2014-04-27 07:38:00	7.94	16.8	7.63	29.8	117
APR032014	GA	P6	KA32	2014-04-27 07:38:00	7.88	16.5	7.52	30.8	117
APR032014	GA	P3	KA32	2014-04-27 07:38:00	7.58	14.7	8.38	26.2	117
APR032014	GA	P1	KA32	2014-04-27 07:38:00	7.81	16.4	7.42	28.6	117
APR032014	GA	P4	KA32	2014-04-27 07:52:00	7.96	16.4	6.71	8.7	117
APR032014	GA	P2	KA32	2014-04-27 07:52:00	7.85	16.4	7.68	29.3	117
APR032014	GA	P5	KA32	2014-04-27 07:53:00	7.96	16.8	7.99	29.9	178
APR032014	GA	P6	KA32	2014-04-27 07:53:00	7.89	16.5	7.93	30.9	178
APR032014	GA	P3	KA32	2014-04-27 07:53:00	7.58	14.7	8.81	25.7	178
APR032014	GA	P1	KA32	2014-04-27 07:53:00	7.82	16.4	7.73	28.7	178
APR032014	GA	P4	KA32	2014-04-27 08:06:00	7.99	16.5	7.11	8.8	178
APR032014	GA	P2	KA32	2014-04-27 08:06:00	7.88	16.5	8.18	29.4	178
APR032014	GA	P5	KA32	2014-04-27 08:08:00	7.99	16.8	8.49	29.9	359
APR032014	GA	P6	KA32	2014-04-27 08:08:00	7.93	16.5	8.48	30.9	359
APR032014	GA	P3	KA32	2014-04-27 08:08:00	7.61	14.7	9.34	25.6	359
APR032014	GA	P1	KA32	2014-04-27 08:08:00	7.81	16.4	8.16	28.7	359
APR032014	GA	P4	KA32	2014-04-27 08:22:00	7.98	16.6	7.62	8.8	359
APR032014	GA	P2	KA32	2014-04-27 08:22:00	7.93	16.6	8.72	29.4	359
APR032014	GA	P5	KA32	2014-04-27 08:23:00	7.98	16.9	9.13	30	581
APR032014	GA	P6	KA32	2014-04-27 08:23:00	7.97	16.6	9.18	30.8	581
APR032014	GA	P3	KA32	2014-04-27 08:23:00	7.63	14.8	10.02	26	581
APR032014	GA	P1	KA32	2014-04-27 08:23:00	7.83	16.6	8.74	28.7	581
APR032014	GA	P4	KA32	2014-04-27 08:37:00	7.97	16.7	8.16	8.8	581
APR032014	GA	P2	KA32	2014-04-27 08:37:00	7.96	16.7	9.27	29.4	581
APR032014	GA	P5	KA32	2014-04-27 08:38:00	7.97	17	9.73	29.9	295
APR032014	GA	P6	KA32	2014-04-27 08:38:00	7.99	16.8	9.78	30.8	295
APR032014	GA	P3	KA32	2014-04-27 08:38:00	7.65	14.9	10.65	25.7	295
APR032014	GA	P1	KA32	2014-04-27 08:38:00	7.84	16.7	9.23	28.6	295
APR032014	GA	P4	KA32	2014-04-27 08:51:00	7.96	16.8	8.48	8.8	295
APR032014	GA	P2	KA32	2014-04-27 08:51:00	7.99	16.8	9.56	29.3	295
APR032014	GA	P5	KA32	2014-04-27 08:53:00	7.96	17.1	10.11	29.9	676
APR032014	GA	P6	KA32	2014-04-27 08:53:00	7.98	16.9	10.17	30.8	676
APR032014	GA	P3	KA32	2014-04-27 08:53:00	7.69	15	11.03	25.6	676
APR032014	GA	P1	KA32	2014-04-27 08:53:00	7.88	16.8	9.56	28.7	676
APR032014	GA	P4	KA32	2014-04-27 09:07:00	7.96	17	8.9	8.7	676
APR032014	GA	P2	KA32	2014-04-27 09:07:00	7.96	17	10	29.4	676
APR032014	GA	P5	KA32	2014-04-27 09:08:00	7.96	17.3	10.69	29.9	614
APR032014	GA	P6	KA32	2014-04-27 09:08:00	7.99	17.1	10.78	30.8	614
APR032014	GA	P3	KA32	2014-04-27 09:08:00	7.73	15.3	11.7	25.4	614
APR032014	GA	P1	KA32	2014-04-27 09:08:00	7.9	17	10.04	28.8	614
APR032014	GA	P4	KA32	2014-04-27 09:22:00	7.96	17.2	9.29	8.7	614
APR032014	GA	P2	KA32	2014-04-27 09:22:00	7.93	17.2	10.42	29.3	614
APR032014	GA	P5	KA32	2014-04-27 09:23:00	7.97	17.5	11.19	29.9	821
APR032014	GA	P6	KA32	2014-04-27 09:23:00	8	17.3	11.22	30.8	821
APR032014	GA	P3	KA32	2014-04-27 09:23:00	7.77	15.5	12.23	25.2	821
APR032014	GA	P1	KA32	2014-04-27 09:23:00	7.91	17.2	10.48	28.6	821
APR032014	GA	P4	KA32	2014-04-27 09:36:00	7.98	17.5	9.79	8.6	821
APR032014	GA	P2	KA32	2014-04-27 09:36:00	7.99	17.5	11.01	29.4	821
APR032014	GA	P5	KA32	2014-04-27 09:38:00	7.98	17.9	11.86	29.8	896
APR032014	GA	P6	KA32	2014-04-27 09:38:00	7.98	17.7	11.76	30.8	896
APR032014	GA	P3	KA32	2014-04-27 09:38:00	7.79	15.9	12.99	25	896
APR032014	GA	P1	KA32	2014-04-27 09:38:00	7.91	17.6	11.08	28.6	896
APR032014	GA	P4	KA32	2014-04-27 09:52:00	8	17.9	10.28	8.6	896
APR032014	GA	P2	KA32	2014-04-27 09:52:00	7.96	17.9	11.5	29.3	896
APR032014	GA	P5	KA32	2014-04-27 09:53:00	7.95	18.2	12.51	29.8	917
APR032014	GA	P6	KA32	2014-04-27 09:53:00	7.99	18.1	12.15	30.8	917
APR032014	GA	P3	KA32	2014-04-27 09:53:00	7.83	16.2	13.64	25	917
APR032014	GA	P1	KA32	2014-04-27 09:53:00	7.92	17.9	11.56	28.6	917
APR032014	GA	P4	KA32	2014-04-27 10:07:00	7.96	18.2	10.54	8.5	917
APR032014	GA	P2	KA32	2014-04-27 10:07:00	7.94	18.2	11.87	29.4	917
APR032014	GA	P5	KA32	2014-04-27 10:08:00	7.97	18.5	12.98	29.8	853
APR032014	GA	P6	KA32	2014-04-27 10:08:00	8	18.4	12.31	30.8	853
APR032014	GA	P3	KA32	2014-04-27 10:08:00	7.91	16.6	14.07	24.6	853
APR032014	GA	P1	KA32	2014-04-27 10:08:00	7.96	18.2	11.92	28.7	853
APR032014	GA	P4	KA32	2014-04-27 10:21:00	7.99	18.6	11	8.4	853
APR032014	GA	P2	KA32	2014-04-27 10:21:00	7.94	18.6	12.39	29.4	853
APR032014	GA	P5	KA32	2014-04-27 10:23:00	7.96	18.9	13.5	29.8	1274
APR032014	GA	P6	KA32	2014-04-27 10:23:00	7.99	18.8	12.57	30.8	1274
APR032014	GA	P3	KA32	2014-04-27 10:23:00	8.01	17	14.58	24.3	1274
APR032014	GA	P1	KA32	2014-04-27 10:23:00	7.99	18.7	12.39	28.7	1274
APR032014	GA	P4	KA32	2014-04-27 10:37:00	7.97	19.1	11.29	8.3	1274
APR032014	GA	P2	KA32	2014-04-27 10:37:00	7.94	19.1	12.88	29.4	1274
APR032014	GA	P5	KA32	2014-04-27 10:38:00	7.98	19.5	14.17	29.8	1397
APR032014	GA	P6	KA32	2014-04-27 10:38:00	7.99	19.4	12.84	30.8	1397
APR032014	GA	P3	KA32	2014-04-27 10:38:00	7.87	17.5	15.31	24	1397
APR032014	GA	P1	KA32	2014-04-27 10:38:00	7.99	19.2	12.93	28.7	1397
APR032014	GA	P4	KA32	2014-04-27 10:52:00	7.97	19.7	11.83	8	1397
APR032014	GA	P2	KA32	2014-04-27 10:52:00	7.93	19.7	13.44	29.3	1397
APR032014	GA	P5	KA32	2014-04-27 10:53:00	7.98	20	14.7	29.8	1511
APR032014	GA	P6	KA32	2014-04-27 10:53:00	7.97	20	13.12	30.8	1511
APR032014	GA	P3	KA32	2014-04-27 10:53:00	7.96	18.1	15.99	23.8	1511
APR032014	GA	P1	KA32	2014-04-27 10:53:00	7.99	19.7	13.36	28.8	1511
APR032014	GA	P4	KA32	2014-04-27 11:06:00	7.99	20.2	12.17	7.8	1511
APR032014	GA	P2	KA32	2014-04-27 11:06:00	7.94	20.2	13.85	29.3	1511
APR032014	GA	P5	KA32	2014-04-27 11:08:00	7.97	20.6	15.15	29.8	1062
APR032014	GA	P6	KA32	2014-04-27 11:08:00	7.98	20.5	13.28	30.8	1062
APR032014	GA	P3	KA32	2014-04-27 11:08:00	7.94	18.6	16.45	23.6	1062
APR032014	GA	P1	KA32	2014-04-27 11:08:00	8	20.3	13.74	28.6	1062
APR032014	GA	P4	KA32	2014-04-27 11:22:00	7.98	20.8	12.48	7.7	1062
APR032014	GA	P2	KA32	2014-04-27 11:22:00	7.94	20.8	14.13	29.3	1062
APR032014	GA	P5	KA32	2014-04-27 11:23:00	7.97	21.1	15.5	29.7	1644
APR032014	GA	P6	KA32	2014-04-27 11:23:00	7.98	21.1	13.42	30.8	1644
APR032014	GA	P3	KA32	2014-04-27 11:23:00	7.87	19.2	16.84	23.3	1644
APR032014	GA	P1	KA32	2014-04-27 11:23:00	7.99	20.8	14.05	28.7	1644
APR032014	GA	P4	KA32	2014-04-27 11:37:00	7.97	21.4	12.77	7.5	1644
APR032014	GA	P2	KA32	2014-04-27 11:37:00	7.95	21.4	14.67	29.4	1644
APR032014	GA	P5	KA32	2014-04-27 11:38:00	7.96	21.7	15.78	29.7	1752
APR032014	GA	P6	KA32	2014-04-27 11:38:00	7.99	21.7	13.55	30.7	1752
APR032014	GA	P3	KA32	2014-04-27 11:38:00	7.85	19.8	17.22	22.9	1752
APR032014	GA	P1	KA32	2014-04-27 11:38:00	8	21.4	14.35	28.6	1752
APR032014	GA	P4	KA32	2014-04-27 11:51:00	7.99	21.7	12.67	7.3	1752
APR032014	GA	P2	KA32	2014-04-27 11:51:00	7.93	21.7	14.21	29.3	1752
APR032014	GA	P5	KA32	2014-04-27 11:53:00	7.99	22	15.12	29.7	747
APR032014	GA	P6	KA32	2014-04-27 11:53:00	7.98	22	13.26	30.7	747
APR032014	GA	P3	KA32	2014-04-27 11:53:00	7.95	20.1	16.6	22.7	747
APR032014	GA	P1	KA32	2014-04-27 11:53:00	7.99	21.7	13.86	28.6	747
APR032014	GA	P4	KA32	2014-04-27 12:07:00	7.96	22	12.32	7.1	747
APR032014	GA	P2	KA32	2014-04-27 12:07:00	7.93	22	14.09	29.3	747
APR032014	GA	P5	KA32	2014-04-27 12:08:00	7.97	22.3	14.67	29.7	703
APR032014	GA	P6	KA32	2014-04-27 12:08:00	7.98	22.4	13.1	30.8	703
APR032014	GA	P3	KA32	2014-04-27 12:08:00	7.95	20.4	16.35	22.7	703
APR032014	GA	P1	KA32	2014-04-27 12:08:00	7.99	22	13.61	28.7	703
APR032014	GA	P4	KA32	2014-04-27 12:22:00	7.99	22.5	12.41	6.8	703
APR032014	GA	P2	KA32	2014-04-27 12:22:00	7.94	22.5	14.15	29.3	703
APR032014	GA	P5	KA32	2014-04-27 12:23:00	7.97	22.8	14.68	29.8	2090
APR032014	GA	P6	KA32	2014-04-27 12:23:00	7.98	22.8	13.17	30.8	2090
APR032014	GA	P3	KA32	2014-04-27 12:23:00	7.91	20.8	16.62	22.4	2090
APR032014	GA	P1	KA32	2014-04-27 12:23:00	7.99	22.5	13.82	28.7	2090
APR032014	GA	P4	KA32	2014-04-27 12:36:00	7.98	22.9	12.22	6.8	2090
APR032014	GA	P2	KA32	2014-04-27 12:36:00	7.94	22.9	14.31	29.4	2090
APR032014	GA	P5	KA32	2014-04-27 12:38:00	7.96	23.2	14.69	29.7	751
APR032014	GA	P6	KA32	2014-04-27 12:38:00	7.99	23.2	13.18	30.8	751
APR032014	GA	P3	KA32	2014-04-27 12:38:00	8	21.2	16.8	22	751
APR032014	GA	P1	KA32	2014-04-27 12:38:00	7.99	22.9	13.93	28.7	751
APR032014	GA	P4	KA32	2014-04-27 12:52:00	7.97	23.4	12.3	6.6	751
APR032014	GA	P2	KA32	2014-04-27 12:52:00	7.95	23.4	14.78	29.4	751
APR032014	GA	P5	KA32	2014-04-27 12:53:00	7.96	23.7	14.85	29.9	736
APR032014	GA	P6	KA32	2014-04-27 12:53:00	8	23.8	13.37	30.8	736
APR032014	GA	P3	KA32	2014-04-27 12:53:00	7.93	21.8	17.16	21.9	736
APR032014	GA	P1	KA32	2014-04-27 12:53:00	7.96	23.4	14.33	28.7	736
APR032014	GA	P4	KA32	2014-04-27 13:07:00	7.99	23.7	12.43	6	736
APR032014	GA	P2	KA32	2014-04-27 13:07:00	7.96	23.7	14.6	29.4	736
APR032014	GA	P5	KA32	2014-04-27 13:08:00	7.96	24	14.78	29.8	1501
APR032014	GA	P6	KA32	2014-04-27 13:08:00	7.98	24.1	13.3	30.9	1501
APR032014	GA	P3	KA32	2014-04-27 13:08:00	7.96	22.1	17.03	21.8	1501
APR032014	GA	P1	KA32	2014-04-27 13:08:00	7.99	23.7	14.21	28.7	1501
APR032014	GA	P4	KA32	2014-04-27 13:21:00	7.99	24.1	13.11	5.6	1501
APR032014	GA	P2	KA32	2014-04-27 13:21:00	7.97	24.1	14.6	29.4	1501
APR032014	GA	P5	KA32	2014-04-27 13:23:00	8	24.4	14.75	29.8	692
APR032014	GA	P6	KA32	2014-04-27 13:23:00	7.99	24.5	13.32	30.9	692
APR032014	GA	P3	KA32	2014-04-27 13:23:00	7.95	22.4	16.58	27.3	692
APR032014	GA	P1	KA32	2014-04-27 13:23:00	8	24.1	14.17	28.7	692
APR032014	GA	P4	KA32	2014-04-27 13:37:00	7.97	24.4	12.6	5.4	692
APR032014	GA	P2	KA32	2014-04-27 13:37:00	7.97	24.4	14.39	29.4	692
APR032014	GA	P5	KA32	2014-04-27 13:38:00	8	24.8	14.63	29.9	2082
APR032014	GA	P6	KA32	2014-04-27 13:38:00	7.99	24.9	13.25	30.9	2082
APR032014	GA	P3	KA32	2014-04-27 13:38:00	7.98	22.7	16.51	26.8	2082
APR032014	GA	P1	KA32	2014-04-27 13:38:00	7.99	24.4	14.08	28.6	2082
APR032014	GA	P4	KA32	2014-04-27 13:52:00	7.98	24.7	12.69	5.3	2082
APR032014	GA	P2	KA32	2014-04-27 13:52:00	7.97	24.7	14.4	29.4	2082
APR032014	GA	P5	KA32	2014-04-27 13:53:00	7.98	25.1	14.6	29.9	683
APR032014	GA	P6	KA32	2014-04-27 13:53:00	7.99	25.3	13.25	30.8	683
APR032014	GA	P3	KA32	2014-04-27 13:53:00	7.95	23.1	16.54	26.3	683
APR032014	GA	P1	KA32	2014-04-27 13:53:00	7.99	24.7	13.97	28.7	683
APR032014	GA	P4	KA32	2014-04-27 14:06:00	7.99	24.9	12.62	5.2	683
APR032014	GA	P2	KA32	2014-04-27 14:06:00	7.96	24.9	13.98	29.4	683
APR032014	GA	P5	KA32	2014-04-27 14:08:00	7.96	25.4	14.19	29.9	658
APR032014	GA	P6	KA32	2014-04-27 14:08:00	7.98	25.5	13.05	30.8	658
APR032014	GA	P3	KA32	2014-04-27 14:08:00	7.96	23.3	16.04	25.9	658
APR032014	GA	P1	KA32	2014-04-27 14:08:00	7.98	24.9	13.52	28.8	658
APR032014	GA	P4	KA32	2014-04-27 14:22:00	7.98	25.3	12.58	5.2	658
APR032014	GA	P2	KA32	2014-04-27 14:22:00	7.97	25.3	14.08	29.4	658
APR032014	GA	P5	KA32	2014-04-27 14:23:00	7.96	25.7	14.33	29.9	1636
APR032014	GA	P6	KA32	2014-04-27 14:23:00	7.99	25.9	13.04	30.9	1636
APR032014	GA	P3	KA32	2014-04-27 14:23:00	7.95	23.6	16.17	25.6	1636
APR032014	GA	P1	KA32	2014-04-27 14:23:00	7.98	25.3	13.69	28.8	1636
APR032014	GA	P4	KA32	2014-04-27 14:37:00	7.98	25.6	12.48	4.9	1636
APR032014	GA	P2	KA32	2014-04-27 14:37:00	7.98	25.6	14.29	29.4	1636
APR032014	GA	P5	KA32	2014-04-27 14:38:00	8	26.1	14.35	30.1	2106
APR032014	GA	P6	KA32	2014-04-27 14:38:00	7.98	26.3	13.1	30.9	2106
APR032014	GA	P3	KA32	2014-04-27 14:38:00	7.97	23.9	16.23	25.2	2106
APR032014	GA	P1	KA32	2014-04-27 14:38:00	7.99	25.6	13.72	28.8	2106
APR032014	GA	P4	KA32	2014-04-27 14:51:00	7.97	25.8	12.93	4.8	2106
APR032014	GA	P2	KA32	2014-04-27 14:51:00	7.98	25.8	14.09	29.4	2106
APR032014	GA	P5	KA32	2014-04-27 14:53:00	7.99	26.3	14.16	30	1946
APR032014	GA	P6	KA32	2014-04-27 14:53:00	7.99	26.5	12.96	30.9	1946
APR032014	GA	P3	KA32	2014-04-27 14:53:00	7.94	24.1	15.95	24.8	1946
APR032014	GA	P1	KA32	2014-04-27 14:53:00	7.98	25.7	13.42	28.7	1946
APR032014	GA	P4	KA32	2014-04-27 15:07:00	7.99	26	12.76	4.7	1946
APR032014	GA	P2	KA32	2014-04-27 15:07:00	7.97	26	14.04	29.5	1946
APR032014	GA	P5	KA32	2014-04-27 15:08:00	7.97	26.6	14.2	30	1699
APR032014	GA	P6	KA32	2014-04-27 15:08:00	7.99	26.8	13.01	31	1699
APR032014	GA	P3	KA32	2014-04-27 15:08:00	7.95	24.3	16.04	24.5	1699
APR032014	GA	P1	KA32	2014-04-27 15:08:00	7.99	26	13.48	28.8	1699
APR032014	GA	P4	KA32	2014-04-27 15:22:00	7.97	26.1	12.46	4.7	1699
APR032014	GA	P2	KA32	2014-04-27 15:22:00	7.97	26.1	13.75	29.5	1699
APR032014	GA	P5	KA32	2014-04-27 15:23:00	7.96	26.7	13.9	29.9	1407
APR032014	GA	P6	KA32	2014-04-27 15:23:00	7.99	26.9	12.83	30.9	1407
APR032014	GA	P3	KA32	2014-04-27 15:23:00	7.96	24.4	15.64	24.3	1407
APR032014	GA	P1	KA32	2014-04-27 15:23:00	7.99	26.1	13.11	28.9	1407
APR032014	GA	P4	KA32	2014-04-27 15:36:00	7.98	26.2	12.1	4.6	1407
APR032014	GA	P2	KA32	2014-04-27 15:36:00	7.96	26.2	13.31	29.6	1407
APR032014	GA	P5	KA32	2014-04-27 15:38:00	7.98	26.7	13.62	30	1547
APR032014	GA	P6	KA32	2014-04-27 15:38:00	7.98	26.9	12.58	31	1547
APR032014	GA	P3	KA32	2014-04-27 15:38:00	7.97	24.5	15.11	24.2	1547
APR032014	GA	P1	KA32	2014-04-27 15:38:00	7.98	26.1	12.77	28.8	1547
APR032014	GA	P4	KA32	2014-04-27 15:52:00	7.97	26.5	11.88	4.5	1547
APR032014	GA	P2	KA32	2014-04-27 15:52:00	7.96	26.5	13.37	29.6	1547
APR032014	GA	P5	KA32	2014-04-27 15:53:00	7.97	27	13.76	30	1262
APR032014	GA	P6	KA32	2014-04-27 15:53:00	7.99	27.2	12.64	31	1262
APR032014	GA	P3	KA32	2014-04-27 15:53:00	7.96	24.8	15.29	24	1262
APR032014	GA	P1	KA32	2014-04-27 15:53:00	7.99	26.4	13.04	28.8	1262
APR032014	GA	P4	KA32	2014-04-27 16:07:00	7.97	26.3	11.43	4.6	1262
APR032014	GA	P2	KA32	2014-04-27 16:07:00	7.92	26.3	12.68	29.6	1262
APR032014	GA	P5	KA32	2014-04-27 16:08:00	7.97	26.9	13.17	29.9	443
APR032014	GA	P6	KA32	2014-04-27 16:08:00	7.98	27.1	12.24	31	443
APR032014	GA	P3	KA32	2014-04-27 16:08:00	7.92	24.7	14.45	23.8	443
APR032014	GA	P1	KA32	2014-04-27 16:08:00	7.99	26.3	12.27	28.9	443
APR032014	GA	P4	KA32	2014-04-27 16:21:00	7.99	26.2	10.98	4.5	443
APR032014	GA	P2	KA32	2014-04-27 16:21:00	7.96	26.2	11.82	29.6	443
APR032014	GA	P5	KA32	2014-04-27 16:23:00	7.97	26.8	12.37	30.1	419
APR032014	GA	P6	KA32	2014-04-27 16:23:00	8	27	11.65	31	419
APR032014	GA	P3	KA32	2014-04-27 16:23:00	7.96	24.5	13.39	23.7	419
APR032014	GA	P1	KA32	2014-04-27 16:23:00	8	26.1	11.4	28.9	419
APR032014	GA	P4	KA32	2014-04-27 16:37:00	7.96	26	10.26	4.4	419
APR032014	GA	P2	KA32	2014-04-27 16:37:00	7.98	26	10.88	29.6	419
APR032014	GA	P5	KA32	2014-04-27 16:38:00	7.95	26.6	11.47	30.1	173
APR032014	GA	P6	KA32	2014-04-27 16:38:00	7.97	26.8	10.97	31.1	173
APR032014	GA	P3	KA32	2014-04-27 16:38:00	7.97	24.3	12.27	23.7	173
APR032014	GA	P1	KA32	2014-04-27 16:38:00	7.97	25.9	10.54	28.8	173
APR032014	GA	P4	KA32	2014-04-27 16:52:00	7.99	25.7	9.17	4.5	173
APR032014	GA	P2	KA32	2014-04-27 16:52:00	8	25.7	9.53	29.6	173
APR032014	GA	P5	KA32	2014-04-27 16:53:00	7.95	26.3	10.24	30.1	21
APR032014	GA	P6	KA32	2014-04-27 16:53:00	7.99	26.5	9.86	31	21
APR032014	GA	P3	KA32	2014-04-27 16:53:00	7.95	24	10.7	23.8	21
APR032014	GA	P1	KA32	2014-04-27 16:53:00	8.03	25.6	9.23	29	21
APR032014	GA	P4	KA32	2014-04-27 17:06:00	7.96	24.6	7.8	4.5	21
APR032014	GA	P2	KA32	2014-04-27 17:06:00	7.96	24.6	8.03	27.6	21
APR032014	GA	P5	KA32	2014-04-27 17:08:00	8	25.2	8.55	28	28
APR032014	GA	P6	KA32	2014-04-27 17:08:00	7.96	25.2	8.3	28.8	28
APR032014	GA	P3	KA32	2014-04-27 17:08:00	7.93	22.9	8.9	22.5	28
APR032014	GA	P1	KA32	2014-04-27 17:08:00	7.99	24.6	7.73	27.1	28
APR032014	GA	P4	KA32	2014-04-27 17:22:00	7.97	23.8	7.01	4.6	28
APR032014	GA	P2	KA32	2014-04-27 17:22:00	7.98	23.8	7.37	26.4	28
APR032014	GA	P5	KA32	2014-04-27 17:23:00	7.96	24.4	7.81	26.7	119
APR032014	GA	P6	KA32	2014-04-27 17:23:00	7.99	24.5	7.62	27.5	119
APR032014	GA	P3	KA32	2014-04-27 17:23:00	7.94	22.2	8.19	21.6	119
APR032014	GA	P1	KA32	2014-04-27 17:23:00	7.98	23.9	7.2	25.8	119
APR032014	GA	P4	KA32	2014-04-27 17:37:00	7.97	23.7	7	4.6	119
APR032014	GA	P2	KA32	2014-04-27 17:37:00	7.98	23.7	7.65	26.3	119
APR032014	GA	P5	KA32	2014-04-27 17:38:00	7.96	24.3	8.08	26.7	208
APR032014	GA	P6	KA32	2014-04-27 17:38:00	7.98	24.3	7.89	27.4	208
APR032014	GA	P3	KA32	2014-04-27 17:38:00	7.94	22.1	8.54	21.5	208
APR032014	GA	P1	KA32	2014-04-27 17:38:00	7.97	23.7	7.49	25.8	208
APR032014	GA	P4	KA32	2014-04-27 17:51:00	7.95	23.6	6.82	4.7	208
APR032014	GA	P2	KA32	2014-04-27 17:51:00	7.92	23.6	7.46	26.3	208
APR032014	GA	P5	KA32	2014-04-27 17:53:00	7.95	24.2	7.88	26.8	75
APR032014	GA	P6	KA32	2014-04-27 17:53:00	7.98	24.1	7.7	27.4	75
APR032014	GA	P3	KA32	2014-04-27 17:53:00	7.97	22	8.38	21.6	75
APR032014	GA	P1	KA32	2014-04-27 17:53:00	7.99	23.6	7.35	25.8	75
APR032014	GA	P4	KA32	2014-04-27 18:07:00	7.94	24.1	6.62	4.7	75
APR032014	GA	P3	KA32	2014-04-27 18:08:00	7.93	21.8	8.12	21.7	75
APR032014	GA	P2	KA32	2014-04-27 18:08:00	7.43	23.4	7.23	26.4	75
APR032014	GA	P1	KA32	2014-04-27 18:14:00	7.83	23.4	7.16	25.7	119
APR032014	GA	P4	KA32	2014-04-27 18:22:00	7.95	23.4	6.55	4.7	119
APR032014	GA	P3	KA32	2014-04-27 18:23:00	7.94	21.7	8.14	21.8	119
APR032014	GA	P2	KA32	2014-04-27 18:23:00	7.49	23.3	7.29	26.5	119
APR032014	GA	P1	KA32	2014-04-27 18:30:00	7.84	23.3	7.17	25.7	85
APR032014	GA	P4	KA32	2014-04-27 18:36:00	7.97	23.3	6.48	5.3	85
APR032014	GA	P3	KA32	2014-04-27 18:38:00	7.95	21.6	8.13	21.8	85
APR032014	GA	P2	KA32	2014-04-27 18:38:00	7.54	23.2	7.26	26.5	85
APR032014	GA	P1	KA32	2014-04-27 18:45:00	7.84	23.2	7.16	25.8	63
APR032014	GA	P4	KA32	2014-04-27 18:52:00	7.99	23.2	6.41	4.9	63
APR032014	GA	P3	KA32	2014-04-27 18:53:00	7.98	21.4	7.99	21.9	63
APR032014	GA	P2	KA32	2014-04-27 18:53:00	7.57	23	7.16	26.5	63
APR032014	GA	P1	KA32	2014-04-27 18:59:00	7.85	23.1	6.97	25.7	38
APR032014	GA	P4	KA32	2014-04-27 19:07:00	7.94	23.1	6.26	5	38
APR032014	GA	P3	KA32	2014-04-27 19:08:00	7.98	21.3	7.77	21.9	38
APR032014	GA	P2	KA32	2014-04-27 19:08:00	7.59	22.9	6.92	26.4	38
APR032014	GA	P1	KA32	2014-04-27 19:15:00	7.87	22.9	6.82	25.7	38
APR032014	GA	P4	KA32	2014-04-27 19:21:00	7.95	22.9	6.13	4.9	38
APR032014	GA	P3	KA32	2014-04-27 19:23:00	7.99	21.1	7.61	21.9	38
APR032014	GA	P2	KA32	2014-04-27 19:23:00	7.62	22.7	6.79	26.4	38
APR032014	GA	P1	KA32	2014-04-27 19:30:00	7.86	22.7	6.7	25.7	42
APR032014	GA	P4	KA32	2014-04-27 19:37:00	7.95	22.7	6.02	5	42
APR032014	GA	P3	KA32	2014-04-27 19:38:00	7.92	20.9	7.57	22	42
APR032014	GA	P2	KA32	2014-04-27 19:38:00	7.64	22.5	6.71	26.4	42
APR032014	GA	P1	KA32	2014-04-27 19:44:00	7.86	22.6	6.65	25.7	45
APR032014	GA	P4	KA32	2014-04-27 19:52:00	7.96	22.6	5.97	5	45
APR032014	GA	P3	KA32	2014-04-27 19:53:00	7.93	20.8	7.5	22.1	45
APR032014	GA	P2	KA32	2014-04-27 19:53:00	7.66	22.3	6.64	26.4	45
APR032014	GA	P1	KA32	2014-04-27 20:00:00	7.86	22.4	6.61	25.7	27
APR032014	GA	P4	KA32	2014-04-27 20:06:00	7.95	22.4	5.89	5.3	27
APR032014	GA	P3	KA32	2014-04-27 20:08:00	7.92	20.6	7.39	22.2	27
APR032014	GA	P2	KA32	2014-04-27 20:08:00	7.68	22.2	6.5	26.4	27
APR032014	GA	P1	KA32	2014-04-27 20:15:00	7.84	22.3	6.45	25.7	10
APR032014	GA	P4	KA32	2014-04-27 20:22:00	7.96	22.3	5.75	5.1	10
APR032014	GA	P3	KA32	2014-04-27 20:23:00	7.93	20.5	7.18	22.2	10
APR032014	GA	P2	KA32	2014-04-27 20:23:00	7.69	22	6.37	26.4	10
APR032014	GA	P1	KA32	2014-04-27 20:29:00	7.85	22.1	6.3	25.7	5
APR032014	GA	P4	KA32	2014-04-27 20:37:00	7.95	22.1	5.63	5.2	5
APR032014	GA	P3	KA32	2014-04-27 20:38:00	7.93	20.4	7.03	22.3	5
APR032014	GA	P2	KA32	2014-04-27 20:38:00	7.69	21.9	6.2	26.4	5
APR032014	GA	P1	KA32	2014-04-27 20:45:00	7.85	21.9	6.18	25.7	5
APR032014	GA	P4	KA32	2014-04-27 20:51:00	7.98	21.9	5.53	5.1	5
APR032014	GA	P3	KA32	2014-04-27 20:53:00	7.94	20.2	6.94	22.3	5
APR032014	GA	P2	KA32	2014-04-27 20:53:00	7.7	21.8	6.1	26.4	5
APR032014	GA	P1	KA32	2014-04-27 21:00:00	7.83	21.8	6.12	25.7	4
APR032014	GA	P4	KA32	2014-04-27 21:07:00	7.98	21.8	5.49	5.2	4
APR032014	GA	P3	KA32	2014-04-27 21:08:00	7.95	20.1	6.86	22.4	4
APR032014	GA	P2	KA32	2014-04-27 21:08:00	7.71	21.6	6.06	26.4	4
APR032014	GA	P1	KA32	2014-04-27 21:14:00	7.83	21.7	6.1	25.7	4
APR032014	GA	P4	KA32	2014-04-27 21:22:00	7.94	21.7	5.44	5.4	4
APR032014	GA	P3	KA32	2014-04-27 21:23:00	7.97	19.9	6.83	22.5	4
APR032014	GA	P2	KA32	2014-04-27 21:23:00	7.71	21.5	5.99	26.4	4
APR032014	GA	P1	KA32	2014-04-27 21:30:00	7.83	21.5	6.09	25.7	4
APR032014	GA	P4	KA32	2014-04-27 21:36:00	7.93	21.5	5.4	5.3	4
APR032014	GA	P3	KA32	2014-04-27 21:38:00	7.97	19.8	6.79	22.5	4
APR032014	GA	P2	KA32	2014-04-27 21:38:00	7.72	21.3	6.02	26.4	4
APR032014	GA	P1	KA32	2014-04-27 21:45:00	7.83	21.4	6.05	25.7	4
APR032014	GA	P4	KA32	2014-04-27 21:52:00	7.93	21.4	5.38	5.4	4
APR032014	GA	P3	KA32	2014-04-27 21:53:00	7.97	19.6	6.79	22.6	4
APR032014	GA	P2	KA32	2014-04-27 21:53:00	7.72	21.1	5.98	26.4	4
APR032014	GA	P1	KA32	2014-04-27 21:59:00	7.82	21.2	6.08	25.7	4
APR032014	GA	P4	KA32	2014-04-27 22:07:00	7.93	21.2	5.37	5.5	4
APR032014	GA	P3	KA32	2014-04-27 22:08:00	7.97	19.4	6.8	22.6	4
APR032014	GA	P2	KA32	2014-04-27 22:08:00	7.73	21	5.99	26.4	4
APR032014	GA	P1	KA32	2014-04-27 22:15:00	7.83	21	6.1	25.7	4
APR032014	GA	P4	KA32	2014-04-27 22:21:00	7.92	21	5.35	5.5	4
APR032014	GA	P3	KA32	2014-04-27 22:23:00	7.97	19.3	6.81	22.7	4
APR032014	GA	P2	KA32	2014-04-27 22:23:00	7.74	20.9	5.99	26.5	4
APR032014	GA	P1	KA32	2014-04-27 22:30:00	7.82	20.9	6.1	25.7	4
APR032014	GA	P4	KA32	2014-04-27 22:37:00	7.92	20.9	5.36	5.5	4
APR032014	GA	P3	KA32	2014-04-27 22:38:00	7.96	19.2	6.81	22.7	4
APR032014	GA	P2	KA32	2014-04-27 22:38:00	7.75	20.8	6.01	26.4	4
APR032014	GA	P1	KA32	2014-04-27 22:44:00	7.81	20.9	6.12	25.7	4
APR032014	GA	P4	KA32	2014-04-27 22:52:00	7.92	20.9	5.34	5.5	4
APR032014	GA	P3	KA32	2014-04-27 22:53:00	7.97	19.1	6.83	22.7	4
APR032014	GA	P2	KA32	2014-04-27 22:53:00	7.74	20.7	6.02	26.4	4
APR032014	GA	P1	KA32	2014-04-27 23:00:00	7.8	20.8	6.14	25.7	4
APR032014	GA	P4	KA32	2014-04-27 23:06:00	7.92	20.8	5.37	5.6	4
APR032014	GA	P3	KA32	2014-04-27 23:08:00	7.96	19	6.83	22.8	4
APR032014	GA	P2	KA32	2014-04-27 23:08:00	7.75	20.6	6.03	26.4	4
APR032014	GA	P1	KA32	2014-04-27 23:15:00	7.81	20.7	6.15	25.7	4
APR032014	GA	P4	KA32	2014-04-27 23:22:00	7.92	20.7	5.35	5.6	4
APR032014	GA	P3	KA32	2014-04-27 23:23:00	7.96	18.9	6.84	22.8	4
APR032014	GA	P2	KA32	2014-04-27 23:23:00	7.75	20.5	6.07	26.4	4
APR032014	GA	P1	KA32	2014-04-27 23:29:00	7.81	20.6	6.16	25.7	4
APR032014	GA	P4	KA32	2014-04-27 23:37:00	7.93	20.6	5.35	5.6	4
APR032014	GA	P3	KA32	2014-04-27 23:38:00	7.96	18.8	6.85	22.9	4
APR032014	GA	P2	KA32	2014-04-27 23:38:00	7.75	20.4	6.08	26.4	4
APR032014	GA	P1	KA32	2014-04-27 23:45:00	7.8	20.5	6.2	25.7	4
APR032014	GA	P4	KA32	2014-04-27 23:51:00	7.93	20.5	5.34	5.7	4
APR032014	GA	P3	KA32	2014-04-27 23:53:00	7.96	18.7	6.88	22.9	4
APR032014	GA	P2	KA32	2014-04-27 23:53:00	7.77	20.3	6.08	26.4	4
APR032014	GA	P1	KA32	2014-04-28	7.8	20.4	6.21	25.7	4
APR032014	GA	P4	KA32	2014-04-28 00:07:00	7.94	20.4	5.37	5.7	4
APR032014	GA	P3	KA32	2014-04-28 00:08:00	7.96	18.6	6.9	23	4
APR032014	GA	P2	KA32	2014-04-28 00:08:00	7.76	20.3	6.12	26.4	4
APR032014	GA	P1	KA32	2014-04-28 00:14:00	7.8	20.3	6.24	25.8	4
APR032014	GA	P4	KA32	2014-04-28 00:22:00	7.94	20.3	5.37	5.8	4
APR032014	GA	P3	KA32	2014-04-28 00:23:00	7.97	18.5	6.91	22.9	4
APR032014	GA	P2	KA32	2014-04-28 00:23:00	7.77	20.2	6.11	26.4	4
APR032014	GA	P1	KA32	2014-04-28 00:30:00	7.79	20.2	6.26	25.7	4
APR032014	GA	P4	KA32	2014-04-28 00:36:00	7.95	20.2	5.38	5.8	4
APR032014	GA	P3	KA32	2014-04-28 00:38:00	7.96	18.4	6.93	23	4
APR032014	GA	P2	KA32	2014-04-28 00:38:00	7.77	20.1	6.17	26.4	4
APR032014	GA	P1	KA32	2014-04-28 00:45:00	7.8	20.1	6.29	25.7	4
APR032014	GA	P4	KA32	2014-04-28 00:52:00	7.94	20.1	5.38	5.9	4
APR032014	GA	P3	KA32	2014-04-28 00:53:00	7.97	18.4	6.96	23	4
APR032014	GA	P2	KA32	2014-04-28 00:53:00	7.77	20	6.19	26.5	4
APR032014	GA	P1	KA32	2014-04-28 00:59:00	7.8	20.1	6.3	25.7	4
APR032014	GA	P4	KA32	2014-04-28 01:07:00	7.94	20.1	5.42	5.9	4
APR032014	GA	P3	KA32	2014-04-28 01:08:00	7.97	18.3	7	23	4
APR032014	GA	P2	KA32	2014-04-28 01:08:00	7.78	19.9	6.23	26.4	4
APR032014	GA	P1	KA32	2014-04-28 01:15:00	7.8	20	6.35	25.7	4
APR032014	GA	P4	KA32	2014-04-28 01:21:00	7.93	20	5.42	5.9	4
APR032014	GA	P3	KA32	2014-04-28 01:23:00	7.97	18.2	7	23	4
APR032014	GA	P2	KA32	2014-04-28 01:23:00	7.79	19.8	6.26	26.4	4
APR032014	GA	P1	KA32	2014-04-28 01:30:00	7.8	19.9	6.35	25.7	4
APR032014	GA	P4	KA32	2014-04-28 01:37:00	7.94	19.9	5.45	5.9	4
APR032014	GA	P3	KA32	2014-04-28 01:38:00	7.97	18.1	7.04	23.1	4
APR032014	GA	P2	KA32	2014-04-28 01:38:00	7.79	19.8	6.27	26.4	4
APR032014	GA	P1	KA32	2014-04-28 01:44:00	7.8	19.8	6.38	25.7	4
APR032014	GA	P4	KA32	2014-04-28 01:52:00	7.94	19.8	5.46	6	4
APR032014	GA	P3	KA32	2014-04-28 01:53:00	7.97	18	7.06	23.1	4
APR032014	GA	P2	KA32	2014-04-28 01:53:00	7.79	19.7	6.32	26.4	4
APR032014	GA	P1	KA32	2014-04-28 02:00:00	7.8	19.8	6.41	25.8	4
APR032014	GA	P4	KA32	2014-04-28 02:06:00	7.96	19.8	5.48	6	4
APR032014	GA	P3	KA32	2014-04-28 02:08:00	7.98	18	7.09	23.1	4
APR032014	GA	P2	KA32	2014-04-28 02:08:00	7.8	19.6	6.34	26.4	4
APR032014	GA	P1	KA32	2014-04-28 02:15:00	7.79	19.7	6.45	25.7	4
APR032014	GA	P4	KA32	2014-04-28 02:22:00	7.96	19.7	5.49	6.1	4
APR032014	GA	P3	KA32	2014-04-28 02:23:00	7.98	17.9	7.13	23.2	4
APR032014	GA	P2	KA32	2014-04-28 02:23:00	7.81	19.6	6.36	26.4	4
APR032014	GA	P1	KA32	2014-04-28 02:29:00	7.8	19.6	6.46	25.7	4
APR032014	GA	P4	KA32	2014-04-28 02:37:00	7.96	19.6	5.52	6.1	4
APR032014	GA	P3	KA32	2014-04-28 02:38:00	7.97	17.8	7.15	23.1	4
APR032014	GA	P2	KA32	2014-04-28 02:38:00	7.81	19.5	6.37	26.5	4
APR032014	GA	P1	KA32	2014-04-28 02:45:00	7.79	19.6	6.5	25.7	4
APR032014	GA	P4	KA32	2014-04-28 02:51:00	7.97	19.6	5.53	6.1	4
APR032014	GA	P3	KA32	2014-04-28 02:53:00	7.98	17.8	7.17	23.1	4
APR032014	GA	P2	KA32	2014-04-28 02:53:00	7.82	19.5	6.4	26.5	4
APR032014	GA	P1	KA32	2014-04-28 03:00:00	7.79	19.5	6.52	25.8	5
APR032014	GA	P4	KA32	2014-04-28 03:07:00	7.98	19.5	5.54	6.2	5
APR032014	GA	P3	KA32	2014-04-28 03:08:00	7.98	17.7	7.23	23.2	5
APR032014	GA	P2	KA32	2014-04-28 03:08:00	7.82	19.4	6.45	26.4	5
APR032014	GA	P1	KA32	2014-04-28 03:14:00	7.79	19.4	6.53	25.7	4
APR032014	GA	P4	KA32	2014-04-28 03:22:00	7.99	19.4	5.57	6.2	4
APR032014	GA	P3	KA32	2014-04-28 03:23:00	7.98	17.6	7.25	23.2	4
APR032014	GA	P2	KA32	2014-04-28 03:23:00	7.82	19.3	6.43	26.5	4
APR032014	GA	P1	KA32	2014-04-28 03:30:00	7.79	19.4	6.56	25.7	4
APR032014	GA	P4	KA32	2014-04-28 03:36:00	7.95	19.4	5.58	6.2	4
APR032014	GA	P3	KA32	2014-04-28 03:38:00	7.99	17.6	7.28	23.2	4
APR032014	GA	P2	KA32	2014-04-28 03:38:00	7.82	19.3	6.46	26.5	4
APR032014	GA	P1	KA32	2014-04-28 03:45:00	7.79	19.3	6.58	25.7	4
APR032014	GA	P4	KA32	2014-04-28 03:52:00	7.93	19.3	5.61	6.2	4
APR032014	GA	P3	KA32	2014-04-28 03:53:00	7.99	17.5	7.31	23.3	4
APR032014	GA	P2	KA32	2014-04-28 03:53:00	7.82	19.2	6.5	26.5	4
APR032014	GA	P1	KA32	2014-04-28 03:59:00	7.8	19.2	6.6	25.7	4
APR032014	GA	P4	KA32	2014-04-28 04:07:00	7.95	19.2	5.62	6.3	4
APR032014	GA	P3	KA32	2014-04-28 04:08:00	7.92	17.4	7.33	23.2	4
APR032014	GA	P2	KA32	2014-04-28 04:08:00	7.83	19.1	6.52	26.5	4
APR032014	GA	P1	KA32	2014-04-28 04:15:00	7.8	19.2	6.63	25.8	4
APR032014	GA	P4	KA32	2014-04-28 04:21:00	7.95	19.2	5.65	6.3	4
APR032014	GA	P3	KA32	2014-04-28 04:23:00	7.93	17.4	7.37	23.3	4
APR032014	GA	P2	KA32	2014-04-28 04:23:00	7.84	19.1	6.55	26.5	4
APR032014	GA	P1	KA32	2014-04-28 04:30:00	7.8	19.1	6.66	25.8	4
APR032014	GA	P4	KA32	2014-04-28 04:37:00	7.95	19.1	5.68	6.3	4
APR032014	GA	P3	KA32	2014-04-28 04:38:00	7.93	17.3	7.41	23.3	4
APR032014	GA	P2	KA32	2014-04-28 04:38:00	7.84	19	6.57	26.5	4
APR032014	GA	P1	KA32	2014-04-28 04:44:00	7.8	19	6.66	25.7	4
APR032014	GA	P4	KA32	2014-04-28 04:52:00	7.95	19	5.72	6.3	4
APR032014	GA	P3	KA32	2014-04-28 04:53:00	7.94	17.2	7.44	23.3	4
APR032014	GA	P2	KA32	2014-04-28 04:53:00	7.85	18.9	6.6	26.5	4
APR032014	GA	P1	KA32	2014-04-28 05:00:00	7.81	18.9	6.71	25.7	4
APR032014	GA	P4	KA32	2014-04-28 05:06:00	7.95	18.9	5.73	6.4	4
APR032014	GA	P3	KA32	2014-04-28 05:08:00	7.95	17.2	7.47	23.3	4
APR032014	GA	P2	KA32	2014-04-28 05:08:00	7.85	18.9	6.64	26.5	4
APR032014	GA	P1	KA32	2014-04-28 05:15:00	7.8	18.9	6.72	25.7	4
APR032014	GA	P4	KA32	2014-04-28 05:22:00	7.97	18.9	5.76	6.4	4
APR032014	GA	P3	KA32	2014-04-28 05:23:00	7.96	17.1	7.49	23.3	4
APR032014	GA	P2	KA32	2014-04-28 05:23:00	7.86	18.8	6.64	26.5	4
APR032014	GA	P1	KA32	2014-04-28 05:29:00	7.81	18.8	6.74	25.7	4
APR032014	GA	P4	KA32	2014-04-28 05:37:00	7.96	18.8	5.77	6.4	4
APR032014	GA	P3	KA32	2014-04-28 05:38:00	7.97	17	7.52	23.4	4
APR032014	GA	P2	KA32	2014-04-28 05:38:00	7.86	18.8	6.66	26.5	4
APR032014	GA	P1	KA32	2014-04-28 05:45:00	7.81	18.8	6.75	25.8	4
APR032014	GA	P4	KA32	2014-04-28 05:51:00	7.96	18.8	5.79	6.4	4
APR032014	GA	P3	KA32	2014-04-28 05:53:00	7.96	17	7.56	23.4	4
APR032014	GA	P2	KA32	2014-04-28 05:53:00	7.86	18.7	6.69	26.4	4
APR032014	GA	P1	KA32	2014-04-28 06:00:00	7.81	18.7	6.79	25.8	4
APR032014	GA	P4	KA32	2014-04-28 06:07:00	7.97	18.7	5.81	6.5	4
APR032014	GA	P3	KA32	2014-04-28 06:08:00	7.96	16.9	7.57	23.4	4
APR032014	GA	P2	KA32	2014-04-28 06:08:00	7.87	18.6	6.72	26.5	4
APR032014	GA	P1	KA32	2014-04-28 06:14:00	7.82	18.6	6.81	25.7	4
APR032014	GA	P4	KA32	2014-04-28 06:22:00	7.98	18.6	5.84	6.5	4
APR032014	GA	P3	KA32	2014-04-28 06:23:00	7.97	16.8	7.61	23.4	4
APR032014	GA	P2	KA32	2014-04-28 06:23:00	7.87	18.5	6.74	26.5	4
APR032014	GA	P1	KA32	2014-04-28 06:30:00	7.81	18.5	6.82	25.8	5
APR032014	GA	P4	KA32	2014-04-28 06:36:00	7.99	18.5	5.86	6.5	5
APR032014	GA	P3	KA32	2014-04-28 06:38:00	7.97	16.7	7.62	23.5	5
APR032014	GA	P2	KA32	2014-04-28 06:38:00	7.87	18.4	6.77	26.4	5
APR032014	GA	P1	KA32	2014-04-28 06:45:00	7.82	18.4	6.86	25.8	7
APR032014	GA	P4	KA32	2014-04-28 06:52:00	7.94	18.4	5.88	6.5	7
APR032014	GA	P3	KA32	2014-04-28 06:53:00	7.96	16.6	7.67	23.5	7
APR032014	GA	P2	KA32	2014-04-28 06:53:00	7.88	18.4	6.8	26.5	7
APR032014	GA	P1	KA32	2014-04-28 06:59:00	7.82	18.4	6.88	25.8	20
APR032014	GA	P4	KA32	2014-04-28 07:07:00	7.95	18.4	5.95	6.6	20
APR032014	GA	P3	KA32	2014-04-28 07:08:00	7.96	16.6	7.74	23.5	20
APR032014	GA	P2	KA32	2014-04-28 07:08:00	7.89	18.3	6.86	26.5	20
APR032014	GA	P1	KA32	2014-04-28 07:15:00	7.82	18.3	6.98	25.8	48
APR032014	GA	P4	KA32	2014-04-28 07:21:00	7.96	18.3	6.08	6.6	48
APR032014	GA	P3	KA32	2014-04-28 07:23:00	7.97	16.5	7.95	23.5	48
APR032014	GA	P2	KA32	2014-04-28 07:23:00	7.9	18.2	7.02	26.5	48
APR032014	GA	P1	KA32	2014-04-28 07:30:00	7.83	18.2	7.14	25.8	70
APR032014	GA	P4	KA32	2014-04-28 07:37:00	7.97	18.2	6.23	6.6	70
APR032014	GA	P3	KA32	2014-04-28 07:38:00	7.98	16.5	8.13	23.6	70
APR032014	GA	P2	KA32	2014-04-28 07:38:00	7.91	18.2	7.22	26.5	70
APR032014	GA	P1	KA32	2014-04-28 07:44:00	7.83	18.2	7.33	25.7	120
APR032014	GA	P4	KA32	2014-04-28 07:52:00	7.94	18.2	6.53	6.6	120
APR032014	GA	P4	KA32	2014-04-28 07:52:00	7.94	18.2	6.53	6.6	120
APR032014	GA	P3	KA32	2014-04-28 07:53:00	7.99	16.4	8.53	23.6	120
APR032014	GA	P2	KA32	2014-04-28 07:53:00	7.94	18.2	7.56	26.5	120
APR032014	GA	P1	KA32	2014-04-28 08:00:00	7.84	18.2	7.71	25.8	373
APR032014	GA	P4	KA32	2014-04-28 08:06:00	7.98	18.2	6.98	6.6	373
APR032014	GA	P3	KA32	2014-04-28 08:08:00	7.83	16.5	9.08	23.6	373
APR032014	GA	P2	KA32	2014-04-28 08:08:00	7.74	18.2	8.08	26.5	373
APR032014	GA	P5	KA32	2014-04-28 08:15:00	7.61	19.4	3	27.1	373
APR032014	GA	P5	KA32	2014-04-28 08:15:00	7.61	19.4	3	27.1	373
APR032014	GA	P6	KA32	2014-04-28 08:15:00	7.59	19.3	2.72	27.5	373
APR032014	GA	P6	KA32	2014-04-28 08:15:00	7.59	19.3	2.72	27.5	373
APR032014	GA	P1	KA32	2014-04-28 08:21:00	7.88	18.3	8.48	25.9	350
APR032014	GA	P4	KA32	2014-04-28 08:22:00	7.78	18.3	7.37	6.6	350
APR032014	GA	P3	KA32	2014-04-28 08:23:00	7.69	16.5	9.6	23.6	350
APR032014	GA	P2	KA32	2014-04-28 08:23:00	7.8	18.3	8.5	26.5	350
APR032014	GA	P5	KA32	2014-04-28 08:29:00	7.69	19.5	4.91	27.1	350
APR032014	GA	P6	KA32	2014-04-28 08:29:00	7.67	19.3	4.68	27.4	350
APR032014	GA	P1	KA32	2014-04-28 08:35:00	7.9	18.4	9.05	26	665
APR032014	GA	P4	KA32	2014-04-28 08:37:00	7.93	18.4	7.21	24.9	665
APR032014	GA	P3	KA32	2014-04-28 08:38:00	7.77	16.6	10.36	23.5	665
APR032014	GA	P2	KA32	2014-04-28 08:38:00	7.87	18.4	9.12	26.5	665
APR032014	GA	P5	KA32	2014-04-28 08:45:00	7.77	19.5	6.63	27	665
APR032014	GA	P6	KA32	2014-04-28 08:45:00	7.74	19.5	6.46	27.4	665
APR032014	GA	P4	KA32	2014-04-28 08:51:00	7.99	18.5	7.39	24.9	442
APR032014	GA	P1	KA32	2014-04-28 08:51:00	7.88	18.5	9.53	25.8	442
APR032014	GA	P3	KA32	2014-04-28 08:53:00	7.77	16.7	10.83	23.5	442
APR032014	GA	P2	KA32	2014-04-28 08:53:00	7.87	18.5	9.51	26.4	442
APR032014	GA	P5	KA32	2014-04-28 09:00:00	7.83	19.6	7.7	27.1	442
APR032014	GA	P6	KA32	2014-04-28 09:00:00	7.8	19.5	7.53	27.4	442
APR032014	GA	P1	KA32	2014-04-28 09:06:00	7.9	18.6	9.78	25.9	523
APR032014	GA	P4	KA32	2014-04-28 09:07:00	7.99	18.6	7.55	24.9	523
APR032014	GA	P3	KA32	2014-04-28 09:08:00	7.81	16.8	11.25	23.4	523
APR032014	GA	P2	KA32	2014-04-28 09:08:00	7.93	18.6	9.89	26.4	523
APR032014	GA	P5	KA32	2014-04-28 09:14:00	7.9	19.7	8.74	27.1	523
APR032014	GA	P6	KA32	2014-04-28 09:14:00	7.86	19.6	8.66	27.5	523
APR032014	GA	P1	KA32	2014-04-28 09:20:00	7.92	18.7	10.2	25.8	358
APR032014	GA	P4	KA32	2014-04-28 09:22:00	7.95	18.7	7.75	24.9	358
APR032014	GA	P3	KA32	2014-04-28 09:23:00	7.85	17	11.65	23.5	358
APR032014	GA	P2	KA32	2014-04-28 09:23:00	7.96	18.7	10.15	26.4	358
APR032014	GA	P5	KA32	2014-04-28 09:30:00	7.95	19.7	9.3	27	358
APR032014	GA	P6	KA32	2014-04-28 09:30:00	7.9	19.7	9.18	27.4	358
APR032014	GA	P4	KA32	2014-04-28 09:36:00	7.95	18.8	7.52	24.9	374
APR032014	GA	P1	KA32	2014-04-28 09:36:00	7.96	18.8	10.11	25.9	374
APR032014	GA	P3	KA32	2014-04-28 09:38:00	7.93	17	11.56	23.5	374
APR032014	GA	P2	KA32	2014-04-28 09:38:00	7.93	18.8	10.14	26.4	374
APR032014	GA	P5	KA32	2014-04-28 09:45:00	8	19.8	9.78	27	374
APR032014	GA	P6	KA32	2014-04-28 09:45:00	7.97	19.8	9.67	27.5	374
APR032014	GA	P1	KA32	2014-04-28 09:51:00	7.97	18.9	10.45	25.9	713
APR032014	GA	P4	KA32	2014-04-28 09:52:00	7.99	18.9	7.63	24.9	713
APR032014	GA	P3	KA32	2014-04-28 09:53:00	7.96	17.2	12.03	23.5	713
APR032014	GA	P2	KA32	2014-04-28 09:53:00	7.98	19	10.59	26.4	713
APR032014	GA	P5	KA32	2014-04-28 09:59:00	7.96	20	10.64	27	713
APR032014	GA	P6	KA32	2014-04-28 09:59:00	7.99	20	10.57	27.5	713
APR032014	GA	P1	KA32	2014-04-28 10:05:00	7.99	19.2	11.01	25.8	496
APR032014	GA	P4	KA32	2014-04-28 10:07:00	7.96	19.2	7.78	24.8	496
APR032014	GA	P3	KA32	2014-04-28 10:08:00	7.98	17.4	12.57	23.5	496
APR032014	GA	P2	KA32	2014-04-28 10:08:00	7.97	19.2	10.99	26.4	496
APR032014	GA	P5	KA32	2014-04-28 10:15:00	7.89	20.2	11.26	26.4	496
APR032014	GA	P6	KA32	2014-04-28 10:15:00	7.91	20.2	8.38	27.4	496
APR032014	GA	P4	KA32	2014-04-28 10:21:00	7.95	19.4	8.29	23.5	976
APR032014	GA	P1	KA32	2014-04-28 10:21:00	7.96	19.4	11.21	25.9	976
APR032014	GA	P3	KA32	2014-04-28 10:23:00	7.95	17.7	12.66	24	976
APR032014	GA	P2	KA32	2014-04-28 10:23:00	7.95	19.5	11.19	26.4	976
APR032014	GA	P5	KA32	2014-04-28 10:30:00	7.87	20.5	11.72	23.7	976
APR032014	GA	P6	KA32	2014-04-28 10:30:00	7.72	20.4	11.67	23.9	976
APR032014	GA	P1	KA32	2014-04-28 10:36:00	7.99	19.6	10.53	25.8	439
APR032014	GA	P4	KA32	2014-04-28 10:37:00	7.86	19.6	8.05	20.3	439
APR032014	GA	P3	KA32	2014-04-28 10:38:00	7.98	17.8	11.75	25.1	439
APR032014	GA	P2	KA32	2014-04-28 10:38:00	7.95	19.6	10.5	26.5	439
APR032014	GA	P5	KA32	2014-04-28 10:44:00	7.95	20.6	11.38	23.1	439
APR032014	GA	P6	KA32	2014-04-28 10:44:00	7.74	20.6	11.27	22.1	439
APR032014	GA	P1	KA32	2014-04-28 10:50:00	7.97	19.7	9.93	25.9	266
APR032014	GA	P4	KA32	2014-04-28 10:52:00	7.94	19.7	7.77	25	266
APR032014	GA	P3	KA32	2014-04-28 10:53:00	7.88	17.9	10.81	27.6	266
APR032014	GA	P2	KA32	2014-04-28 10:53:00	7.99	19.8	9.92	26.5	266
APR032014	GA	P5	KA32	2014-04-28 11:00:00	7.72	20.7	10.78	25.9	266
APR032014	GA	P6	KA32	2014-04-28 11:00:00	7.71	20.7	10.68	27.3	266
APR032014	GA	P4	KA32	2014-04-28 11:06:00	7.97	19.8	7.53	25.6	465
APR032014	GA	P1	KA32	2014-04-28 11:06:00	7.93	19.8	9.43	25.8	465
APR032014	GA	P3	KA32	2014-04-28 11:08:00	7.85	18.1	10.37	27.3	465
APR032014	GA	P2	KA32	2014-04-28 11:08:00	7.94	19.9	9.58	26.4	465
APR032014	GA	P5	KA32	2014-04-28 11:15:00	7.82	20.7	10.66	27.5	465
APR032014	GA	P6	KA32	2014-04-28 11:15:00	7.8	20.7	10.55	27.6	465
APR032014	GA	P1	KA32	2014-04-28 11:21:00	7.99	20	9.32	25.8	302
APR032014	GA	P4	KA32	2014-04-28 11:22:00	7.99	20	7.45	25.6	302
APR032014	GA	P3	KA32	2014-04-28 11:23:00	7.9	18.2	10.19	27.3	302
APR032014	GA	P2	KA32	2014-04-28 11:23:00	7.98	20	9.38	26.4	302
APR032014	GA	P5	KA32	2014-04-28 11:29:00	7.9	20.8	10.4	27.5	302
APR032014	GA	P6	KA32	2014-04-28 11:29:00	7.89	20.8	10.29	27.7	302
APR032014	GA	P1	KA32	2014-04-28 11:35:00	7.99	20.1	9.22	25.7	647
APR032014	GA	P4	KA32	2014-04-28 11:37:00	7.94	20.1	7.47	25.6	647
APR032014	GA	P3	KA32	2014-04-28 11:38:00	7.95	18.3	10.2	27.3	647
APR032014	GA	P2	KA32	2014-04-28 11:38:00	7.96	20.2	9.41	26.5	647
APR032014	GA	P5	KA32	2014-04-28 11:45:00	7.99	20.9	10.68	27.6	647
APR032014	GA	P6	KA32	2014-04-28 11:45:00	7.99	21	10.61	27.7	647
APR032014	GA	P4	KA32	2014-04-28 11:51:00	7.98	20.3	7.7	25.6	649
APR032014	GA	P1	KA32	2014-04-28 11:51:00	8	20.3	9.51	25.8	649
APR032014	GA	P3	KA32	2014-04-28 11:53:00	7.95	18.5	10.48	27.2	649
APR032014	GA	P2	KA32	2014-04-28 11:53:00	7.95	20.4	9.67	26.4	649
APR032014	GA	P5	KA32	2014-04-28 12:00:00	7.97	21.1	10.86	27.6	649
APR032014	GA	P6	KA32	2014-04-28 12:00:00	7.98	21.1	10.79	27.7	649
APR032014	GA	P1	KA32	2014-04-28 12:06:00	7.99	20.5	9.51	25.8	525
APR032014	GA	P4	KA32	2014-04-28 12:07:00	7.94	20.5	7.71	25.6	525
APR032014	GA	P3	KA32	2014-04-28 12:08:00	7.99	18.7	10.48	27.1	525
APR032014	GA	P2	KA32	2014-04-28 12:08:00	7.93	20.5	9.62	26.5	525
APR032014	GA	P5	KA32	2014-04-28 12:14:00	7.98	21.2	10.8	27.6	525
APR032014	GA	P6	KA32	2014-04-28 12:14:00	7.99	21.2	10.7	27.7	525
APR032014	GA	P1	KA32	2014-04-28 12:20:00	7.98	20.6	9.47	25.8	499
APR032014	GA	P4	KA32	2014-04-28 12:22:00	7.96	20.6	7.67	25.6	499
APR032014	GA	P3	KA32	2014-04-28 12:23:00	7.99	18.8	10.41	27	499
APR032014	GA	P2	KA32	2014-04-28 12:23:00	7.98	20.7	9.59	26.5	499
APR032014	GA	P5	KA32	2014-04-28 12:30:00	7.97	21.3	10.69	27.5	499
APR032014	GA	P6	KA32	2014-04-28 12:30:00	7.98	21.3	10.54	27.7	499
APR032014	GA	P4	KA32	2014-04-28 12:36:00	8	20.7	7.65	25.6	652
APR032014	GA	P1	KA32	2014-04-28 12:36:00	7.99	20.7	9.43	25.8	652
APR032014	GA	P3	KA32	2014-04-28 12:38:00	7.96	18.9	10.46	26.9	652
APR032014	GA	P2	KA32	2014-04-28 12:38:00	7.98	20.8	9.63	26.5	652
APR032014	GA	P5	KA32	2014-04-28 12:45:00	7.97	21.5	11.03	27.6	652
APR032014	GA	P6	KA32	2014-04-28 12:45:00	7.99	21.5	10.82	27.7	652
APR032014	GA	P1	KA32	2014-04-28 12:51:00	7.99	21	9.76	25.8	700
APR032014	GA	P4	KA32	2014-04-28 12:52:00	7.97	21	7.92	25.6	700
APR032014	GA	P3	KA32	2014-04-28 12:53:00	7.97	19.2	10.81	26.8	700
APR032014	GA	P2	KA32	2014-04-28 12:53:00	7.97	21	9.93	26.5	700
APR032014	GA	P5	KA32	2014-04-28 12:59:00	7.95	21.7	11.2	27.6	700
APR032014	GA	P6	KA32	2014-04-28 12:59:00	7.99	21.7	10.92	27.7	700
APR032014	GA	P1	KA32	2014-04-28 13:05:00	7.98	21.2	9.93	25.8	711
APR032014	GA	P4	KA32	2014-04-28 13:07:00	7.96	21.2	8.04	25.7	711
APR032014	GA	P3	KA32	2014-04-28 13:08:00	7.97	19.4	10.98	26.6	711
APR032014	GA	P2	KA32	2014-04-28 13:08:00	7.95	21.3	10.09	26.5	711
APR032014	GA	P5	KA32	2014-04-28 13:15:00	8	21.9	11.47	27.6	711
APR032014	GA	P6	KA32	2014-04-28 13:15:00	7.99	22	11.1	27.7	711
APR032014	GA	P4	KA32	2014-04-28 13:21:00	7.98	21.5	8.42	25.6	2354
APR032014	GA	P1	KA32	2014-04-28 13:21:00	8	21.5	10.23	25.7	2354
APR032014	GA	P3	KA32	2014-04-28 13:23:00	7.98	19.8	11.55	26.5	2354
APR032014	GA	P2	KA32	2014-04-28 13:23:00	7.99	21.7	10.66	26.5	2354
APR032014	GA	P5	KA32	2014-04-28 13:30:00	7.96	22.4	12.18	27.6	2354
APR032014	GA	P6	KA32	2014-04-28 13:30:00	7.98	22.4	11.62	27.7	2354
APR032014	GA	P1	KA32	2014-04-28 13:36:00	7.99	22	10.7	25.7	908
APR032014	GA	P4	KA32	2014-04-28 13:37:00	8	22	8.7	25.7	908
APR032014	GA	P3	KA32	2014-04-28 13:38:00	7.96	20.2	11.84	26.1	908
APR032014	GA	P2	KA32	2014-04-28 13:38:00	7.99	22.1	10.85	26.5	908
APR032014	GA	P5	KA32	2014-04-28 13:44:00	7.96	22.7	12.22	27.6	908
APR032014	GA	P6	KA32	2014-04-28 13:44:00	7.97	22.8	11.54	27.7	908
APR032014	GA	P1	KA32	2014-04-28 13:50:00	7.99	22.2	10.41	25.7	823
APR032014	GA	P4	KA32	2014-04-28 13:52:00	7.98	22.2	8.43	25.6	823
APR032014	GA	P3	KA32	2014-04-28 13:53:00	7.97	20.4	11.51	25.8	823
APR032014	GA	P2	KA32	2014-04-28 13:53:00	7.99	22.3	10.58	26.5	823
APR032014	GA	P5	KA32	2014-04-28 14:00:00	7.97	23	12.25	27.6	823
APR032014	GA	P6	KA32	2014-04-28 14:00:00	7.98	23.1	11.48	27.7	823
APR032014	GA	P4	KA32	2014-04-28 14:06:00	7.94	22.6	8.74	25.6	1238
APR032014	GA	P1	KA32	2014-04-28 14:06:00	7.99	22.6	10.83	25.7	1238
APR032014	GA	P3	KA32	2014-04-28 14:08:00	7.99	20.8	12.13	25.5	1238
APR032014	GA	P2	KA32	2014-04-28 14:08:00	7.94	22.8	11.03	26.5	1238
APR032014	GA	P5	KA32	2014-04-28 14:15:00	7.99	23.4	12.58	27.6	1238
APR032014	GA	P6	KA32	2014-04-28 14:15:00	7.99	23.5	11.67	27.7	1238
APR032014	GA	P1	KA32	2014-04-28 14:21:00	7.99	22.9	10.72	25.8	897
APR032014	GA	P4	KA32	2014-04-28 14:22:00	7.95	22.9	8.73	25.6	897
APR032014	GA	P3	KA32	2014-04-28 14:23:00	7.94	21.1	11.96	25.2	897
APR032014	GA	P2	KA32	2014-04-28 14:23:00	7.97	23.1	10.88	26.5	897
APR032014	GA	P5	KA32	2014-04-28 14:29:00	7.99	23.6	12.41	27.6	897
APR032014	GA	P6	KA32	2014-04-28 14:29:00	7.98	23.7	11.48	27.7	897
APR032014	GA	P1	KA32	2014-04-28 14:35:00	8	23.1	10.43	25.9	741
APR032014	GA	P4	KA32	2014-04-28 14:37:00	7.95	23.1	8.46	25.7	741
APR032014	GA	P3	KA32	2014-04-28 14:38:00	7.94	21.3	11.57	24.9	741
APR032014	GA	P2	KA32	2014-04-28 14:38:00	7.96	23.2	10.58	26.5	741
APR032014	GA	P5	KA32	2014-04-28 14:45:00	7.97	23.7	11.88	27.6	741
APR032014	GA	P6	KA32	2014-04-28 14:45:00	7.98	23.8	11.01	27.7	741
APR032014	GA	P4	KA32	2014-04-28 14:51:00	7.95	23.3	8.37	25.7	1811
APR032014	GA	P1	KA32	2014-04-28 14:51:00	7.99	23.3	10.2	25.8	1811
APR032014	GA	P3	KA32	2014-04-28 14:53:00	7.97	21.5	11.58	24.6	1811
APR032014	GA	P2	KA32	2014-04-28 14:53:00	7.96	23.5	10.57	26.5	1811
APR032014	GA	P5	KA32	2014-04-28 15:00:00	7.99	24	12.1	27.6	1811
APR032014	GA	P6	KA32	2014-04-28 15:00:00	7.99	24.1	11.14	27.7	1811
APR032014	GA	P1	KA32	2014-04-28 15:06:00	7.99	23.7	10.67	25.8	1933
APR032014	GA	P4	KA32	2014-04-28 15:07:00	7.98	23.7	8.66	25.7	1933
APR032014	GA	P3	KA32	2014-04-28 15:08:00	7.94	22	12.14	24.2	1933
APR032014	GA	P2	KA32	2014-04-28 15:08:00	7.95	23.9	11.06	26.5	1933
APR032014	GA	P5	KA32	2014-04-28 15:14:00	7.95	24.4	12.54	27.6	1933
APR032014	GA	P6	KA32	2014-04-28 15:14:00	7.99	24.6	11.46	27.7	1933
APR032014	GA	P1	KA32	2014-04-28 15:20:00	7.99	24.1	10.65	25.8	1907
APR032014	GA	P4	KA32	2014-04-28 15:22:00	7.99	24.1	8.61	25.6	1907
APR032014	GA	P3	KA32	2014-04-28 15:23:00	7.97	22.3	12.06	23.8	1907
APR032014	GA	P2	KA32	2014-04-28 15:23:00	7.94	24.3	10.93	26.5	1907
APR032014	GA	P5	KA32	2014-04-28 15:30:00	7.95	24.7	12.24	27.6	1907
APR032014	GA	P6	KA32	2014-04-28 15:30:00	7.99	24.8	11.24	27.8	1907
APR032014	GA	P4	KA32	2014-04-28 15:36:00	7.97	24.3	8.24	25.7	502
APR032014	GA	P1	KA32	2014-04-28 15:36:00	7.98	24.3	10.25	25.8	502
APR032014	GA	P3	KA32	2014-04-28 15:38:00	7.98	22.4	11.38	23.5	502
APR032014	GA	P2	KA32	2014-04-28 15:38:00	7.93	24.4	10.28	26.5	502
APR032014	GA	P5	KA32	2014-04-28 15:45:00	7.96	24.7	11.34	27.8	502
APR032014	GA	P6	KA32	2014-04-28 15:45:00	8.01	24.6	12.12	1	502
APR032014	GA	P1	KA32	2014-04-28 15:51:00	7.98	24.3	9.52	26	762
APR032014	GA	P4	KA32	2014-04-28 15:52:00	7.98	24.3	7.74	25.7	762
APR032014	GA	P3	KA32	2014-04-28 15:53:00	7.93	22.5	10.48	28.2	762
APR032014	GA	P2	KA32	2014-04-28 15:53:00	7.99	24.4	9.74	26.6	762
APR032014	GA	P5	KA32	2014-04-28 15:59:00	7.95	24.8	11.07	27.7	762
APR032014	GA	P6	KA32	2014-04-28 15:59:00	7.98	24.9	10.13	28.1	762
APR032014	GA	P1	KA32	2014-04-28 16:05:00	8	24.4	9.48	25.9	909
APR032014	GA	P4	KA32	2014-04-28 16:07:00	7.96	24.4	7.72	25.5	909
APR032014	GA	P3	KA32	2014-04-28 16:08:00	7.97	22.6	10.55	28.4	909
APR032014	GA	P2	KA32	2014-04-28 16:08:00	7.98	24.5	9.77	26.6	909
APR032014	GA	P5	KA32	2014-04-28 16:15:00	7.99	24.9	11.06	27.8	909
APR032014	GA	P6	KA32	2014-04-28 16:15:00	7.97	25	10.16	28.1	909
APR032014	GA	P4	KA32	2014-04-28 16:21:00	8	24.5	7.83	25.4	1317
APR032014	GA	P1	KA32	2014-04-28 16:21:00	7.97	24.5	9.46	26	1317
APR032014	GA	P3	KA32	2014-04-28 16:23:00	7.95	22.7	10.61	28.4	1317
APR032014	GA	P2	KA32	2014-04-28 16:23:00	7.99	24.7	9.81	26.7	1317
APR032014	GA	P5	KA32	2014-04-28 16:30:00	7.98	25	11.13	27.8	1317
APR032014	GA	P6	KA32	2014-04-28 16:30:00	8	25.1	10.22	28.1	1317
APR032014	GA	P1	KA32	2014-04-28 16:36:00	7.99	24.7	9.47	26	524
APR032014	GA	P4	KA32	2014-04-28 16:37:00	7.97	24.7	7.71	25.5	524
APR032014	GA	P3	KA32	2014-04-28 16:38:00	7.96	22.9	10.43	28.4	524
APR032014	GA	P2	KA32	2014-04-28 16:38:00	7.97	24.8	9.56	26.7	524
APR032014	GA	P5	KA32	2014-04-28 16:44:00	7.98	25.1	10.63	27.8	524
APR032014	GA	P6	KA32	2014-04-28 16:44:00	7.98	25.2	9.83	28.1	524
APR032014	GA	P1	KA32	2014-04-28 16:50:00	7.98	24.7	9.11	25.9	513
APR032014	GA	P4	KA32	2014-04-28 16:52:00	8	24.7	7.42	25.4	513
APR032014	GA	P3	KA32	2014-04-28 16:53:00	7.96	22.9	10.01	28.4	513
APR032014	GA	P2	KA32	2014-04-28 16:53:00	7.97	24.8	9.31	26.6	513
APR032014	GA	P5	KA32	2014-04-28 17:00:00	7.98	25.2	10.73	27.8	513
APR032014	GA	P6	KA32	2014-04-28 17:00:00	7.99	25.3	9.92	28.1	513
APR032014	GA	P4	KA32	2014-04-28 17:06:00	7.98	24.8	7.48	25.5	613
APR032014	GA	P1	KA32	2014-04-28 17:06:00	8	24.8	9.17	26	613
APR032014	GA	P3	KA32	2014-04-28 17:08:00	7.95	23	10.11	28.4	613
APR032014	GA	P2	KA32	2014-04-28 17:08:00	7.95	24.9	9.36	26.7	613
APR032014	GA	P5	KA32	2014-04-28 17:15:00	7.95	25.3	10.61	27.7	613
APR032014	GA	P6	KA32	2014-04-28 17:15:00	7.99	25.3	9.81	28.1	613
APR032014	GA	P1	KA32	2014-04-28 17:21:00	7.98	24.9	9.19	26	1011
APR032014	GA	P4	KA32	2014-04-28 17:22:00	7.94	24.9	7.56	25.5	1011
APR032014	GA	P3	KA32	2014-04-28 17:23:00	7.95	23.1	10.24	28.5	1011
APR032014	GA	P2	KA32	2014-04-28 17:23:00	7.95	25.1	9.51	26.7	1011
APR032014	GA	P5	KA32	2014-04-28 17:29:00	7.99	25.4	10.66	27.8	1011
APR032014	GA	P6	KA32	2014-04-28 17:29:00	7.99	25.4	9.78	28.1	1011
APR032014	GA	P1	KA32	2014-04-28 17:35:00	7.98	25	9.1	25.9	1067
APR032014	GA	P4	KA32	2014-04-28 17:37:00	8	25	7.48	25.6	1067
APR032014	GA	P3	KA32	2014-04-28 17:38:00	7.95	23.2	10.21	28.5	1067
APR032014	GA	P2	KA32	2014-04-28 17:38:00	7.94	25.1	9.46	26.7	1067
APR032014	GA	P5	KA32	2014-04-28 17:45:00	7.97	25.5	10.6	27.8	1067
APR032014	GA	P6	KA32	2014-04-28 17:45:00	7.99	25.5	9.7	28.1	1067
APR032014	GA	P4	KA32	2014-04-28 17:51:00	7.95	25	7.2	25.6	370
APR032014	GA	P1	KA32	2014-04-28 17:51:00	7.98	25	8.92	26	370
APR032014	GA	P3	KA32	2014-04-28 17:53:00	7.94	23.2	9.8	28.5	370
APR032014	GA	P2	KA32	2014-04-28 17:53:00	7.98	25.1	8.98	26.7	370
APR032014	GA	P5	KA32	2014-04-28 18:00:00	7.96	25.4	9.75	27.8	370
APR032014	GA	P6	KA32	2014-04-28 18:00:00	7.97	25.4	9.03	28.1	370
APR032014	GA	P1	KA32	2014-04-28 18:06:00	7.99	24.9	8.13	26	172
APR032014	GA	P4	KA32	2014-04-28 18:07:00	7.93	24.9	6.57	25.7	172
APR032014	GA	P3	KA32	2014-04-28 18:08:00	7.97	23	8.93	28.5	172
APR032014	GA	P2	KA32	2014-04-28 18:08:00	7.93	24.9	8.21	26.7	172
APR032014	GA	P5	KA32	2014-04-28 18:14:00	7.99	25.2	9.01	27.8	172
APR032014	GA	P6	KA32	2014-04-28 18:14:00	7.98	25.2	8.46	28.2	172
APR032014	GA	P1	KA32	2014-04-28 18:20:00	7.99	24.7	7.84	26.1	227
APR032014	GA	P4	KA32	2014-04-28 18:22:00	7.93	24.7	6.34	25.8	227
APR032014	GA	P3	KA32	2014-04-28 18:23:00	7.94	22.9	8.66	28.5	227
APR032014	GA	P2	KA32	2014-04-28 18:23:00	7.97	24.8	7.95	26.8	227
APR032014	GA	P5	KA32	2014-04-28 18:30:00	7.98	25.1	8.68	27.8	227
APR032014	GA	P6	KA32	2014-04-28 18:30:00	7.99	25.1	8.19	28.2	227
APR032014	GA	P4	KA32	2014-04-28 18:36:00	7.98	24.5	6.07	25.8	126
APR032014	GA	P1	KA32	2014-04-28 18:36:00	8	24.5	7.53	26.1	126
APR032014	GA	P3	KA32	2014-04-28 18:38:00	7.95	22.8	8.29	28.5	126
APR032014	GA	P2	KA32	2014-04-28 18:38:00	7.99	24.6	7.64	26.8	126
APR032014	GA	P5	KA32	2014-04-28 18:45:00	7.96	25	8.42	27.8	126
APR032014	GA	P6	KA32	2014-04-28 18:45:00	7.97	25	7.97	28.2	126
APR032014	GA	P1	KA32	2014-04-28 18:51:00	7.97	24.4	7.43	26.1	174
APR032014	GA	P4	KA32	2014-04-28 18:52:00	7.96	24.4	5.99	25.8	174
APR032014	GA	P3	KA32	2014-04-28 18:53:00	7.92	22.6	8.24	28.5	174
APR032014	GA	P2	KA32	2014-04-28 18:53:00	7.94	24.5	7.57	26.8	174
APR032014	GA	P5	KA32	2014-04-28 18:59:00	7.99	24.8	8.18	27.8	174
APR032014	GA	P6	KA32	2014-04-28 18:59:00	7.97	24.8	7.74	28.2	174
APR032014	GA	P1	KA32	2014-04-28 19:05:00	7.98	24.3	7.25	26.2	142
APR032014	GA	P4	KA32	2014-04-28 19:07:00	7.94	24.3	5.84	25.9	142
APR032014	GA	P3	KA32	2014-04-28 19:08:00	7.94	22.5	8.03	28.5	142
APR032014	GA	P2	KA32	2014-04-28 19:08:00	7.96	24.3	7.35	26.8	142
APR032014	GA	P5	KA32	2014-04-28 19:15:00	7.96	24.6	7.97	27.8	142
APR032014	GA	P6	KA32	2014-04-28 19:15:00	7.99	24.7	7.57	28.2	142
APR032014	GA	P4	KA32	2014-04-28 19:21:00	7.98	24.1	5.76	25.8	113
APR032014	GA	P1	KA32	2014-04-28 19:21:00	7.98	24.1	7.15	26.1	113
APR032014	GA	P3	KA32	2014-04-28 19:23:00	7.96	22.3	7.91	28.5	113
APR032014	GA	P2	KA32	2014-04-28 19:23:00	7.98	24.2	7.23	26.8	113
APR032014	GA	P5	KA32	2014-04-28 19:30:00	7.99	24.5	7.84	27.8	113
APR032014	GA	P6	KA32	2014-04-28 19:30:00	7.99	24.5	7.46	28.2	113
APR032014	GA	P1	KA32	2014-04-28 19:36:00	7.99	24	6.97	26.1	56
APR032014	GA	P4	KA32	2014-04-28 19:37:00	7.94	24	5.64	25.8	56
APR032014	GA	P3	KA32	2014-04-28 19:38:00	7.95	22.2	7.72	28.5	56
APR032014	GA	P2	KA32	2014-04-28 19:38:00	7.92	24.1	7.02	26.8	56
APR032014	GA	P5	KA32	2014-04-28 19:44:00	7.95	24.3	7.49	27.8	56
APR032014	GA	P6	KA32	2014-04-28 19:44:00	7.98	24.4	7.14	28.2	56
APR032014	GA	P1	KA32	2014-04-28 19:50:00	7.98	23.9	6.68	26.1	17
APR032014	GA	P4	KA32	2014-04-28 19:52:00	7.96	23.9	5.36	25.8	17
APR032014	GA	P3	KA32	2014-04-28 19:53:00	7.96	22.1	7.37	28.6	17
APR032014	GA	P2	KA32	2014-04-28 19:53:00	7.92	23.9	6.7	26.8	17
APR032014	GA	P5	KA32	2014-04-28 20:00:00	7.95	24.2	7.13	27.8	17
APR032014	GA	P6	KA32	2014-04-28 20:00:00	7.98	24.2	6.83	28.2	17
APR032014	GA	P4	KA32	2014-04-28 20:06:00	7.99	23.7	5.16	25.8	7
APR032014	GA	P1	KA32	2014-04-28 20:06:00	7.99	23.7	6.46	26.1	7
APR032014	GA	P3	KA32	2014-04-28 20:08:00	7.96	21.9	7.12	28.6	7
APR032014	GA	P2	KA32	2014-04-28 20:08:00	7.93	23.8	6.47	26.8	7
APR032014	GA	P5	KA32	2014-04-28 20:15:00	7.96	24.1	6.9	27.8	7
APR032014	GA	P6	KA32	2014-04-28 20:15:00	7.99	24.1	6.59	28.3	7
APR032014	GA	P1	KA32	2014-04-28 20:21:00	8	23.6	6.32	26.1	5
APR032014	GA	P4	KA32	2014-04-28 20:22:00	7.92	23.6	5.04	25.8	5
APR032014	GA	P3	KA32	2014-04-28 20:23:00	7.92	21.8	7.01	28.6	5
APR032014	GA	P2	KA32	2014-04-28 20:23:00	7.93	23.7	6.35	26.8	5
APR032014	GA	P5	KA32	2014-04-28 20:29:00	7.96	23.9	6.78	27.8	5
APR032014	GA	P6	KA32	2014-04-28 20:29:00	7.99	23.9	6.48	28.3	5
APR032014	GA	P1	KA32	2014-04-28 20:35:00	7.97	23.5	6.29	26.1	5
APR032014	GA	P4	KA32	2014-04-28 20:37:00	7.94	23.5	4.99	25.9	5
APR032014	GA	P3	KA32	2014-04-28 20:38:00	7.91	21.7	6.96	28.6	5
APR032014	GA	P2	KA32	2014-04-28 20:38:00	7.93	23.5	6.29	26.8	5
APR032014	GA	P5	KA32	2014-04-28 20:45:00	7.97	23.8	6.72	27.9	5
APR032014	GA	P6	KA32	2014-04-28 20:45:00	7.96	23.8	6.45	28.3	5
APR032014	GA	P4	KA32	2014-04-28 20:51:00	7.93	23.4	4.98	25.8	5
APR032014	GA	P1	KA32	2014-04-28 20:51:00	7.97	23.4	6.25	26.2	5
APR032014	GA	P3	KA32	2014-04-28 20:53:00	7.94	21.5	6.95	28.6	5
APR032014	GA	P2	KA32	2014-04-28 20:53:00	7.92	23.4	6.28	26.8	5
APR032014	GA	P5	KA32	2014-04-28 21:00:00	7.97	23.6	6.69	27.9	5
APR032014	GA	P6	KA32	2014-04-28 21:00:00	7.96	23.7	6.41	28.3	5
APR032014	GA	P1	KA32	2014-04-28 21:06:00	7.98	23.3	6.26	26.2	5
APR032014	GA	P4	KA32	2014-04-28 21:07:00	7.93	23.3	4.99	25.6	5
APR032014	GA	P3	KA32	2014-04-28 21:08:00	7.93	21.4	6.96	28.7	5
APR032014	GA	P2	KA32	2014-04-28 21:08:00	7.94	23.3	6.26	26.8	5
APR032014	GA	P5	KA32	2014-04-28 21:14:00	7.97	23.5	6.7	27.9	5
APR032014	GA	P6	KA32	2014-04-28 21:14:00	7.97	23.6	6.43	28.3	5
APR032014	GA	P1	KA32	2014-04-28 21:20:00	7.98	23.1	6.27	26.2	5
APR032014	GA	P4	KA32	2014-04-28 21:22:00	7.96	23.1	4.99	25.7	5
APR032014	GA	P3	KA32	2014-04-28 21:23:00	7.96	21.3	6.98	28.7	5
APR032014	GA	P2	KA32	2014-04-28 21:23:00	7.95	23.2	6.29	26.8	5
APR032014	GA	P5	KA32	2014-04-28 21:30:00	7.98	23.4	6.71	27.9	5
APR032014	GA	P6	KA32	2014-04-28 21:30:00	7.98	23.4	6.43	28.3	5
APR032014	GA	P4	KA32	2014-04-28 21:36:00	7.89	23	4.99	25.6	5
APR032014	GA	P1	KA32	2014-04-28 21:36:00	7.99	23	6.27	26.2	5
APR032014	GA	P3	KA32	2014-04-28 21:38:00	7.97	21.2	6.97	28.7	5
APR032014	GA	P2	KA32	2014-04-28 21:38:00	7.94	23.1	6.31	26.8	5
APR032014	GA	P5	KA32	2014-04-28 21:45:00	7.99	23.3	6.72	27.9	5
APR032014	GA	P6	KA32	2014-04-28 21:45:00	7.98	23.3	6.44	28.3	5
APR032014	GA	P1	KA32	2014-04-28 21:51:00	7.97	22.9	6.3	26.2	5
APR032014	GA	P4	KA32	2014-04-28 21:52:00	7.91	22.9	5	25.6	5
APR032014	GA	P3	KA32	2014-04-28 21:53:00	7.91	21.1	6.99	28.7	5
APR032014	GA	P2	KA32	2014-04-28 21:53:00	7.94	22.9	6.33	26.9	5
APR032014	GA	P5	KA32	2014-04-28 21:59:00	7.99	23.1	6.75	27.9	5
APR032014	GA	P6	KA32	2014-04-28 21:59:00	7.98	23.2	6.45	28.3	5
APR032014	GA	P1	KA32	2014-04-28 22:05:00	7.97	22.8	6.29	26.2	5
APR032014	GA	P4	KA32	2014-04-28 22:07:00	7.93	22.8	5.01	25.8	5
APR032014	GA	P3	KA32	2014-04-28 22:08:00	7.93	21	7	28.7	5
APR032014	GA	P2	KA32	2014-04-28 22:08:00	7.94	22.8	6.33	26.9	5
APR032014	GA	P5	KA32	2014-04-28 22:15:00	7.98	23	6.74	27.9	5
APR032014	GA	P6	KA32	2014-04-28 22:15:00	7.99	23	6.46	28.3	5
APR032014	GA	P4	KA32	2014-04-28 22:21:00	7.97	22.7	5.01	25.8	5
APR032014	GA	P1	KA32	2014-04-28 22:21:00	7.98	22.7	6.31	26.2	5
APR032014	GA	P3	KA32	2014-04-28 22:23:00	7.92	20.8	7.01	28.7	5
APR032014	GA	P2	KA32	2014-04-28 22:23:00	7.94	22.7	6.36	26.9	5
APR032014	GA	P5	KA32	2014-04-28 22:30:00	7.99	22.9	6.77	27.9	5
APR032014	GA	P6	KA32	2014-04-28 22:30:00	7.99	22.9	6.47	28.3	5
APR032014	GA	P1	KA32	2014-04-28 22:36:00	7.98	22.6	6.33	26.2	5
APR032014	GA	P4	KA32	2014-04-28 22:37:00	7.95	22.6	5.02	25.7	5
APR032014	GA	P3	KA32	2014-04-28 22:38:00	7.95	20.7	7.04	28.7	5
APR032014	GA	P2	KA32	2014-04-28 22:38:00	7.95	22.6	6.36	26.9	5
APR032014	GA	P5	KA32	2014-04-28 22:44:00	7.93	22.8	6.77	27.9	5
APR032014	GA	P6	KA32	2014-04-28 22:44:00	7.99	22.8	6.48	28.3	5
APR032014	GA	P1	KA32	2014-04-28 22:50:00	7.97	22.5	6.35	26.2	5
APR032014	GA	P4	KA32	2014-04-28 22:52:00	7.96	22.5	5.03	25.7	5
APR032014	GA	P3	KA32	2014-04-28 22:53:00	7.95	20.6	7.03	28.7	5
APR032014	GA	P2	KA32	2014-04-28 22:53:00	7.95	22.5	6.38	26.9	5
APR032014	GA	P5	KA32	2014-04-28 23:00:00	7.94	22.7	6.78	27.9	5
APR032014	GA	P6	KA32	2014-04-28 23:00:00	7.97	22.7	6.5	28.3	5
APR032014	GA	P4	KA32	2014-04-28 23:06:00	7.97	22.4	5.03	25.7	5
APR032014	GA	P1	KA32	2014-04-28 23:06:00	7.98	22.4	6.35	26.2	5
APR032014	GA	P3	KA32	2014-04-28 23:08:00	7.98	20.6	7.05	28.8	5
APR032014	GA	P2	KA32	2014-04-28 23:08:00	7.95	22.4	6.4	26.9	5
APR032014	GA	P5	KA32	2014-04-28 23:15:00	7.95	22.6	6.8	27.9	5
APR032014	GA	P6	KA32	2014-04-28 23:15:00	7.98	22.6	6.49	28.3	5
APR032014	GA	P1	KA32	2014-04-28 23:21:00	7.98	22.3	6.37	26.2	5
APR032014	GA	P4	KA32	2014-04-28 23:22:00	7.98	22.3	5.03	25.7	5
APR032014	GA	P3	KA32	2014-04-28 23:23:00	7.98	20.5	7.07	28.7	5
APR032014	GA	P2	KA32	2014-04-28 23:23:00	7.96	22.4	6.39	26.9	5
APR032014	GA	P5	KA32	2014-04-28 23:29:00	7.95	22.5	6.81	27.9	5
APR032014	GA	P6	KA32	2014-04-28 23:29:00	7.98	22.6	6.52	28.3	5
APR032014	GA	P1	KA32	2014-04-28 23:35:00	7.99	22.3	6.39	26.2	5
APR032014	GA	P4	KA32	2014-04-28 23:37:00	7.97	22.3	5.04	25.7	5
[truncated: 40,859 more rows]

## Sheet: AZ 15min
ExperimentID	SiteID	PondID	StrainID	DateTime	pH	Temp (C)	DO (mg.L)	Sal (g.L)	PAR (umol.m2.s)	1-hr	4-hr
APR032014	AZ	P1	KA32	2014-04-18 00:06:00	7.89	19.6	4.77	37.4	2	1	1
APR032014	AZ	P1	KA32	2014-04-18 00:20:00	7.89	19.4	4.82	37.4	2
APR032014	AZ	P1	KA32	2014-04-18 00:36:00	7.9	19.2	4.89	37.4	2
APR032014	AZ	P1	KA32	2014-04-18 00:51:00	7.9	19	4.94	37.4	2
APR032014	AZ	P1	KA32	2014-04-18 01:05:00	7.9	18.8	5	37.5	2	1
APR032014	AZ	P1	KA32	2014-04-18 01:21:00	7.9	18.6	5.05	37.5	2
APR032014	AZ	P1	KA32	2014-04-18 01:36:00	7.91	18.4	5.1	37.5	2
APR032014	AZ	P1	KA32	2014-04-18 01:50:00	7.91	18.3	5.15	37.5	2
APR032014	AZ	P1	KA32	2014-04-18 02:06:00	7.91	18.2	5.19	37.5	2	1
APR032014	AZ	P1	KA32	2014-04-18 02:21:00	7.91	18	5.23	37.5	2
APR032014	AZ	P1	KA32	2014-04-18 02:35:00	7.91	17.9	5.28	37.5	2
APR032014	AZ	P1	KA32	2014-04-18 02:51:00	7.92	17.8	5.3	37.5	2
APR032014	AZ	P1	KA32	2014-04-18 03:06:00	7.92	17.6	5.33	37.5	2	1
APR032014	AZ	P1	KA32	2014-04-18 03:20:00	7.92	17.5	5.37	37.5	2
APR032014	AZ	P1	KA32	2014-04-18 03:36:00	7.92	17.3	5.4	37.5	2
APR032014	AZ	P1	KA32	2014-04-18 03:51:00	7.93	17	5.44	37.6	2
APR032014	AZ	P1	KA32	2014-04-18 04:05:00	7.93	16.7	5.46	37.6	2	1	1
APR032014	AZ	P1	KA32	2014-04-18 04:21:00	7.93	16.4	5.51	37.6	2
APR032014	AZ	P1	KA32	2014-04-18 04:36:00	7.94	16.2	5.55	37.6	2
APR032014	AZ	P1	KA32	2014-04-18 04:50:00	7.94	16.1	5.58	37.6	2
APR032014	AZ	P1	KA32	2014-04-18 05:06:00	7.94	15.9	5.62	37.6	2	1
APR032014	AZ	P1	KA32	2014-04-18 05:21:00	7.94	15.7	5.65	37.7	2
APR032014	AZ	P1	KA32	2014-04-18 05:35:00	7.94	15.6	5.68	37.7	2
APR032014	AZ	P1	KA32	2014-04-18 05:51:00	7.95	15.4	5.71	37.7	3
APR032014	AZ	P1	KA32	2014-04-18 06:06:00	7.95	15.3	5.8	37.7	11	1
APR032014	AZ	P1	KA32	2014-04-18 06:20:00	7.96	15.1	5.99	37.7	45
APR032014	AZ	P1	KA32	2014-04-18 06:36:00	7.97	15	6.26	37.7	72
APR032014	AZ	P1	KA32	2014-04-18 06:51:00	7.98	15	6.57	37.7	111
APR032014	AZ	P1	KA32	2014-04-18 07:05:00	7.99	14.9	6.97	37.7	155	1
APR032014	AZ	P1	KA32	2014-04-18 07:21:00	7.86	14.9	7.03	37.7	235
APR032014	AZ	P1	KA32	2014-04-18 07:36:00	7.89	15.3	7.94	35.9	296
APR032014	AZ	P1	KA32	2014-04-18 07:50:00	7.93	15.4	8.71	35.9	724
APR032014	AZ	P1	KA32	2014-04-18 08:06:00	7.97	15.5	9.49	35.9	445	1
APR032014	AZ	P1	KA32	2014-04-18 08:21:00	7.87	15.7	10.17	35.9	863
APR032014	AZ	P1	KA32	2014-04-18 08:35:00	7.89	16	10.83	35.9	815
APR032014	AZ	P1	KA32	2014-04-18 08:51:00	7.93	16.2	11.48	35.9	1068
APR032014	AZ	P1	KA32	2014-04-18 09:06:00	7.98	16.5	11.92	35.9	808	1	1
APR032014	AZ	P1	KA32	2014-04-18 09:20:00	7.87	16.8	12.34	35.9	1080
APR032014	AZ	P1	KA32	2014-04-18 09:36:00	7.91	17	12.42	36	671
APR032014	AZ	P1	KA32	2014-04-18 09:51:00	7.95	17.1	12.4	36	647
APR032014	AZ	P1	KA32	2014-04-18 10:05:00	7.99	17.3	12.33	36	588	1
APR032014	AZ	P1	KA32	2014-04-18 10:21:00	7.87	17.4	12.14	36	552
APR032014	AZ	P1	KA32	2014-04-18 10:36:00	7.9	17.6	11.85	36	420
APR032014	AZ	P1	KA32	2014-04-18 10:50:00	7.94	17.6	11.72	36	501
APR032014	AZ	P1	KA32	2014-04-18 11:06:00	7.97	17.7	11.6	36.1	459	1
APR032014	AZ	P1	KA32	2014-04-18 11:21:00	7.85	17.8	11.69	36.1	628
APR032014	AZ	P1	KA32	2014-04-18 11:35:00	7.88	17.9	11.57	36.1	453
APR032014	AZ	P1	KA32	2014-04-18 11:51:00	7.91	17.9	11.29	36.1	366
APR032014	AZ	P1	KA32	2014-04-18 12:06:00	7.95	17.9	11.17	36.2	421	1
APR032014	AZ	P1	KA32	2014-04-18 12:20:00	7.98	17.8	11.14	36.2	434
APR032014	AZ	P1	KA32	2014-04-18 12:36:00	7.87	17.9	11.25	36.2	567
APR032014	AZ	P1	KA32	2014-04-18 12:51:00	7.91	18	11.57	36.2	712
APR032014	AZ	P1	KA32	2014-04-18 13:05:00	7.95	18.2	11.64	36.2	563	1	1
APR032014	AZ	P1	KA32	2014-04-18 13:21:00	7.98	18.2	11.48	36.3	431
APR032014	AZ	P1	KA32	2014-04-18 13:36:00	7.85	18.3	11.31	36.3	413
APR032014	AZ	P1	KA32	2014-04-18 13:50:00	7.9	18.3	11.47	36.3	597
APR032014	AZ	P1	KA32	2014-04-18 14:06:00	7.94	18.4	11.8	36.3	713	1
APR032014	AZ	P1	KA32	2014-04-18 14:21:00	7.98	18.4	12	36.4	666
APR032014	AZ	P1	KA32	2014-04-18 14:35:00	7.87	18.5	11.96	36.4	571
APR032014	AZ	P1	KA32	2014-04-18 14:51:00	7.91	18.5	11.86	36.4	548
APR032014	AZ	P1	KA32	2014-04-18 15:06:00	7.94	18.6	11.69	36.4	499	1
APR032014	AZ	P1	KA32	2014-04-18 15:20:00	7.98	18.7	11.74	36.4	602
APR032014	AZ	P1	KA32	2014-04-18 15:36:00	7.85	18.7	11.58	36.5	441
APR032014	AZ	P1	KA32	2014-04-18 15:51:00	7.88	18.7	11.15	36.5	412
APR032014	AZ	P1	KA32	2014-04-18 16:05:00	7.91	18.7	11.14	36.5	343	1
APR032014	AZ	P1	KA32	2014-04-18 16:21:00	7.94	18.7	10.89	36.5	356
APR032014	AZ	P1	KA32	2014-04-18 16:36:00	7.97	18.7	10.66	36.6	325
APR032014	AZ	P1	KA32	2014-04-18 16:50:00	7.98	18.7	10.32	36.6	242
APR032014	AZ	P1	KA32	2014-04-18 17:06:00	7.87	18.7	9.91	36.6	215	1
APR032014	AZ	P1	KA32	2014-04-18 17:21:00	7.87	18.6	9.62	36.6	213
APR032014	AZ	P1	KA32	2014-04-18 17:35:00	7.89	18.5	9.44	36.6	229
APR032014	AZ	P1	KA32	2014-04-18 17:51:00	7.91	18.5	9.18	36.7	166
APR032014	AZ	P1	KA32	2014-04-18 18:06:00	7.93	18.4	9	36.7	189	1	1
APR032014	AZ	P1	KA32	2014-04-18 18:20:00	7.95	18.2	8.73	36.7	132
APR032014	AZ	P1	KA32	2014-04-18 18:36:00	7.96	18.1	8.35	36.7	96
APR032014	AZ	P1	KA32	2014-04-18 18:51:00	7.96	17.9	7.88	36.8	38
APR032014	AZ	P1	KA32	2014-04-18 19:05:00	7.96	17.8	7.41	36.8	14	1
APR032014	AZ	P1	KA32	2014-04-18 19:21:00	7.97	17.7	7	36.8	4
APR032014	AZ	P1	KA32	2014-04-18 19:36:00	7.97	17.5	6.69	36.8	3
APR032014	AZ	P1	KA32	2014-04-18 19:50:00	7.97	17.4	6.46	36.8	3
APR032014	AZ	P1	KA32	2014-04-18 20:06:00	7.97	17.3	6.3	36.8	3	1
APR032014	AZ	P1	KA32	2014-04-18 20:21:00	7.97	17.2	6.19	36.8	2
APR032014	AZ	P1	KA32	2014-04-18 20:35:00	7.98	17.1	6.09	36.9	2
APR032014	AZ	P1	KA32	2014-04-18 20:51:00	7.98	17	6.03	36.9	2
APR032014	AZ	P1	KA32	2014-04-18 21:06:00	7.98	16.9	5.99	36.9	2	1
APR032014	AZ	P1	KA32	2014-04-18 21:20:00	7.99	16.8	5.96	36.9	2
APR032014	AZ	P1	KA32	2014-04-18 21:36:00	7.99	16.7	5.94	36.9	2
APR032014	AZ	P1	KA32	2014-04-18 21:51:00	7.99	16.6	5.92	36.9	2
APR032014	AZ	P1	KA32	2014-04-18 22:05:00	7.99	16.5	5.91	36.9	2	1	1
APR032014	AZ	P1	KA32	2014-04-18 22:21:00	7.99	16.4	5.9	36.9	2
APR032014	AZ	P1	KA32	2014-04-18 22:36:00	8	16.3	5.89	36.9	2
APR032014	AZ	P1	KA32	2014-04-18 22:50:00	8	16.2	5.9	36.9	2
APR032014	AZ	P1	KA32	2014-04-18 23:06:00	7.99	16.1	5.9	36.9	2	1
APR032014	AZ	P1	KA32	2014-04-18 23:21:00	7.99	16	5.91	36.9	2
APR032014	AZ	P1	KA32	2014-04-18 23:35:00	7.99	15.9	5.92	36.9	2
APR032014	AZ	P1	KA32	2014-04-18 23:51:00	7.99	15.9	5.93	36.9	2
APR032014	AZ	P1	KA32	2014-04-19 00:06:00	7.99	15.8	5.93	36.9	2	1
APR032014	AZ	P1	KA32	2014-04-19 00:20:00	8	15.7	5.94	36.9	2
APR032014	AZ	P1	KA32	2014-04-19 00:36:00	8	15.6	5.94	37	2
APR032014	AZ	P1	KA32	2014-04-19 00:51:00	8	15.6	5.96	37	2
APR032014	AZ	P1	KA32	2014-04-19 01:05:00	8	15.5	5.96	37	2	1
APR032014	AZ	P1	KA32	2014-04-19 01:21:00	8	15.4	5.98	37	2
APR032014	AZ	P1	KA32	2014-04-19 01:36:00	8	15.4	5.98	37	2
APR032014	AZ	P1	KA32	2014-04-19 01:50:00	8	15.3	5.99	37	2
APR032014	AZ	P1	KA32	2014-04-19 02:06:00	8	15.2	6	37	2	1
APR032014	AZ	P1	KA32	2014-04-19 02:21:00	8	15.2	6.02	37	2
APR032014	AZ	P1	KA32	2014-04-19 02:35:00	8	15.1	6.02	37	2
APR032014	AZ	P1	KA32	2014-04-19 02:51:00	8	15	6.03	37	2
APR032014	AZ	P1	KA32	2014-04-19 03:06:00	8	15	6.04	37	2	1	1
APR032014	AZ	P1	KA32	2014-04-19 03:20:00	8	14.9	6.04	37	2
APR032014	AZ	P1	KA32	2014-04-19 03:36:00	8	14.8	6.05	37	2
APR032014	AZ	P1	KA32	2014-04-19 03:51:00	8	14.8	6.06	37	2
APR032014	AZ	P1	KA32	2014-04-19 04:05:00	8	14.7	6.08	37.1	2	1
APR032014	AZ	P1	KA32	2014-04-19 04:21:00	7.99	14.7	6.08	37	2
APR032014	AZ	P1	KA32	2014-04-19 04:36:00	8	14.6	6.09	37.1	2
APR032014	AZ	P1	KA32	2014-04-19 04:50:00	8	14.6	6.1	37.1	2
APR032014	AZ	P1	KA32	2014-04-19 05:06:00	8	14.5	6.11	37.1	2	1
APR032014	AZ	P1	KA32	2014-04-19 05:21:00	8	14.5	6.12	37.1	2
APR032014	AZ	P1	KA32	2014-04-19 05:35:00	8	14.5	6.12	37.1	2
APR032014	AZ	P1	KA32	2014-04-19 05:51:00	8	14.5	6.15	37.1	4
APR032014	AZ	P1	KA32	2014-04-19 06:06:00	8.01	14.5	6.21	37.1	14	1
APR032014	AZ	P1	KA32	2014-04-19 06:20:00	8.01	14.5	6.37	37.1	39
APR032014	AZ	P1	KA32	2014-04-19 06:36:00	7.86	14.4	6.57	37.1	53
APR032014	AZ	P1	KA32	2014-04-19 06:51:00	7.88	14.4	6.79	37.1	73
APR032014	AZ	P1	KA32	2014-04-19 07:05:00	7.9	14.5	7.17	37.1	145	1	1
APR032014	AZ	P1	KA32	2014-04-19 07:21:00	7.91	14.5	7.48	37.1	128
APR032014	AZ	P1	KA32	2014-04-19 07:36:00	7.93	14.5	7.69	37.1	118
APR032014	AZ	P1	KA32	2014-04-19 07:50:00	7.95	14.6	8.02	37.1	190
APR032014	AZ	P1	KA32	2014-04-19 08:06:00	7.98	14.7	8.65	37.1	361	1
APR032014	AZ	P1	KA32	2014-04-19 08:21:00	7.83	14.8	9.21	37.1	407
APR032014	AZ	P1	KA32	2014-04-19 08:35:00	7.87	14.9	9.72	37.1	433
APR032014	AZ	P1	KA32	2014-04-19 08:51:00	7.93	15.4	10.92	37.1	1411
APR032014	AZ	P1	KA32	2014-04-19 09:06:00	7.98	15.7	11.76	37.1	975	1
APR032014	AZ	P1	KA32	2014-04-19 09:20:00	7.85	16	12.13	37.1	701
APR032014	AZ	P1	KA32	2014-04-19 09:36:00	7.91	16.2	12.57	37.1	806
APR032014	AZ	P1	KA32	2014-04-19 09:51:00	7.95	16.5	12.89	37.2	733
APR032014	AZ	P1	KA32	2014-04-19 10:05:00	8	16.8	13.37	37.1	943	1
APR032014	AZ	P1	KA32	2014-04-19 10:21:00	7.9	17.1	13.59	37.2	865
APR032014	AZ	P1	KA32	2014-04-19 10:36:00	7.95	17.4	13.75	37.2	879
APR032014	AZ	P1	KA32	2014-04-19 10:50:00	7.99	17.6	13.81	37.2	879
APR032014	AZ	P1	KA32	2014-04-19 11:06:00	7.89	17.9	13.9	37.2	885	1
APR032014	AZ	P1	KA32	2014-04-19 11:21:00	7.95	18.3	14.25	37.2	970
APR032014	AZ	P1	KA32	2014-04-19 11:35:00	8	18.6	14.46	37.2	1139
APR032014	AZ	P1	KA32	2014-04-19 11:51:00	7.91	18.7	14.21	37.3	836
APR032014	AZ	P1	KA32	2014-04-19 12:06:00	7.96	18.9	14.21	37.3	925	1	1
APR032014	AZ	P1	KA32	2014-04-19 12:20:00	7.91	19.1	14.19	37.3	1055
APR032014	AZ	P1	KA32	2014-04-19 12:36:00	7.92	19.4	14.11	37.3	910
APR032014	AZ	P1	KA32	2014-04-19 12:51:00	7.96	19.6	14.19	37.3	945
APR032014	AZ	P1	KA32	2014-04-19 13:05:00	7.9	20.1	14.83	37.4	1827	1
APR032014	AZ	P1	KA32	2014-04-19 13:21:00	7.95	20.3	14.82	37.4	928
APR032014	AZ	P1	KA32	2014-04-19 13:36:00	7.98	20.4	14.32	37.4	735
APR032014	AZ	P1	KA32	2014-04-19 13:50:00	7.89	20.5	13.8	37.4	741
APR032014	AZ	P1	KA32	2014-04-19 14:06:00	7.93	20.6	13.52	37.4	724	1
APR032014	AZ	P1	KA32	2014-04-19 14:21:00	7.97	20.8	13.51	37.4	817
APR032014	AZ	P1	KA32	2014-04-19 14:35:00	7.89	21	13.43	37.5	879
APR032014	AZ	P1	KA32	2014-04-19 14:51:00	7.94	21.2	13.57	37.5	982
APR032014	AZ	P1	KA32	2014-04-19 15:06:00	7.98	21.4	13.65	37.5	956	1
APR032014	AZ	P1	KA32	2014-04-19 15:20:00	7.91	21.8	13.94	37.5	1470
APR032014	AZ	P1	KA32	2014-04-19 15:36:00	7.96	22.1	14.3	37.5	1336
APR032014	AZ	P1	KA32	2014-04-19 15:51:00	7.89	22.5	14.5	37.5	1387
APR032014	AZ	P1	KA32	2014-04-19 16:05:00	7.94	22.7	14.33	37.5	1366	1	1
APR032014	AZ	P1	KA32	2014-04-19 16:21:00	7.98	22.9	14.07	37.6	1252
APR032014	AZ	P1	KA32	2014-04-19 16:36:00	7.89	23.1	13.57	37.6	1157
APR032014	AZ	P1	KA32	2014-04-19 16:50:00	7.93	23.1	13.05	37.6	937
APR032014	AZ	P1	KA32	2014-04-19 17:06:00	7.96	23.1	12.49	37.6	853	1
APR032014	AZ	P1	KA32	2014-04-19 17:21:00	7.98	23.1	11.9	37.7	715
APR032014	AZ	P1	KA32	2014-04-19 17:35:00	8	22.9	11.23	37.7	587
APR032014	AZ	P1	KA32	2014-04-19 17:51:00	7.89	22.7	10.48	37.7	469
APR032014	AZ	P1	KA32	2014-04-19 18:06:00	7.91	22.5	9.85	37.8	351	1
APR032014	AZ	P1	KA32	2014-04-19 18:20:00	7.92	22.3	9.14	37.8	144
APR032014	AZ	P1	KA32	2014-04-19 18:36:00	7.93	22	8.42	37.8	92
APR032014	AZ	P1	KA32	2014-04-19 18:51:00	7.93	21.8	7.76	37.8	54
APR032014	AZ	P1	KA32	2014-04-19 19:05:00	7.93	21.5	7.11	37.9	18	1
APR032014	AZ	P1	KA32	2014-04-19 19:21:00	7.93	21.3	6.57	37.9	4
APR032014	AZ	P1	KA32	2014-04-19 19:36:00	7.93	21.1	6.19	37.9	3
APR032014	AZ	P1	KA32	2014-04-19 19:50:00	7.93	20.9	5.9	37.9	3
APR032014	AZ	P1	KA32	2014-04-19 20:06:00	7.94	20.7	5.7	37.9	3	1
APR032014	AZ	P1	KA32	2014-04-19 20:21:00	7.94	20.6	5.55	37.9	3
APR032014	AZ	P1	KA32	2014-04-19 20:35:00	7.94	20.4	5.46	38	3
APR032014	AZ	P1	KA32	2014-04-19 20:51:00	7.94	20.2	5.37	38	3
APR032014	AZ	P1	KA32	2014-04-19 21:06:00	7.94	20.1	5.3	38	3	1	1
APR032014	AZ	P1	KA32	2014-04-19 21:20:00	7.94	19.9	5.26	38	3
APR032014	AZ	P1	KA32	2014-04-19 21:36:00	7.94	19.7	5.22	38	2
APR032014	AZ	P1	KA32	2014-04-19 21:51:00	7.94	19.5	5.2	38	2
APR032014	AZ	P1	KA32	2014-04-19 22:05:00	7.94	19.4	5.19	38	2	1
APR032014	AZ	P1	KA32	2014-04-19 22:21:00	7.94	19.2	5.18	38	2
APR032014	AZ	P1	KA32	2014-04-19 22:36:00	7.94	19.1	5.17	38	3
APR032014	AZ	P1	KA32	2014-04-19 22:50:00	7.94	18.9	5.18	38.1	2
APR032014	AZ	P1	KA32	2014-04-19 23:06:00	7.94	18.8	5.19	38.1	2	1
APR032014	AZ	P1	KA32	2014-04-19 23:21:00	7.95	18.6	5.2	38.1	2
APR032014	AZ	P1	KA32	2014-04-19 23:35:00	7.95	18.4	5.22	38.1	2
APR032014	AZ	P1	KA32	2014-04-19 23:51:00	7.95	18.2	5.25	38.1	2
APR032014	AZ	P1	KA32	2014-04-20 00:06:00	7.95	17.9	5.28	38.1	2	1
APR032014	AZ	P1	KA32	2014-04-20 00:20:00	7.95	17.7	5.32	38.1	2
APR032014	AZ	P1	KA32	2014-04-20 00:36:00	7.96	17.5	5.37	38.1	2
APR032014	AZ	P1	KA32	2014-04-20 00:51:00	7.96	17.3	5.41	38.2	2
APR032014	AZ	P1	KA32	2014-04-20 01:05:00	7.96	17	5.46	38.2	2	1	1
APR032014	AZ	P1	KA32	2014-04-20 01:21:00	7.96	16.8	5.51	38.2	2
APR032014	AZ	P1	KA32	2014-04-20 01:36:00	7.97	16.6	5.56	38.2	2
APR032014	AZ	P1	KA32	2014-04-20 01:50:00	7.97	16.4	5.61	38.2	2
APR032014	AZ	P1	KA32	2014-04-20 02:06:00	7.97	16.2	5.65	38.2	2	1
APR032014	AZ	P1	KA32	2014-04-20 02:21:00	7.97	16	5.7	38.2	2
APR032014	AZ	P1	KA32	2014-04-20 02:35:00	7.98	15.8	5.73	38.3	2
APR032014	AZ	P1	KA32	2014-04-20 02:51:00	7.98	15.6	5.77	38.3	2
APR032014	AZ	P1	KA32	2014-04-20 03:06:00	7.98	15.5	5.81	38.3	2	1
APR032014	AZ	P1	KA32	2014-04-20 03:20:00	7.98	15.3	5.84	38.3	2
APR032014	AZ	P1	KA32	2014-04-20 03:36:00	7.99	15.2	5.87	38.3	2
APR032014	AZ	P1	KA32	2014-04-20 03:51:00	7.99	15	5.91	38.3	2
APR032014	AZ	P1	KA32	2014-04-20 04:05:00	7.99	14.9	5.94	38.3	2	1
APR032014	AZ	P1	KA32	2014-04-20 04:21:00	8	14.7	5.96	38.3	2
APR032014	AZ	P1	KA32	2014-04-20 04:36:00	8	14.5	5.99	38.3	2
APR032014	AZ	P1	KA32	2014-04-20 04:50:00	8	14.4	6.01	38.3	2
APR032014	AZ	P1	KA32	2014-04-20 05:06:00	8	14.3	6.03	38.4	2	1
APR032014	AZ	P1	KA32	2014-04-20 05:21:00	8.01	14.1	6.06	38.3	2
APR032014	AZ	P1	KA32	2014-04-20 05:35:00	8.01	14	6.09	38.4	2
APR032014	AZ	P1	KA32	2014-04-20 05:51:00	8.01	13.9	6.13	38.4	6
APR032014	AZ	P1	KA32	2014-04-20 06:06:00	8.02	13.8	6.27	38.4	27	1	1
APR032014	AZ	P1	KA32	2014-04-20 06:20:00	8.02	13.7	6.52	38.4	77
APR032014	AZ	P1	KA32	2014-04-20 06:36:00	7.82	14.4	6.77	35.6	164
APR032014	AZ	P1	KA32	2014-04-20 06:51:00	7.85	14.3	7.29	35.6	263
APR032014	AZ	P1	KA32	2014-04-20 07:05:00	7.87	14.4	7.82	35.6	371	1
APR032014	AZ	P1	KA32	2014-04-20 07:21:00	7.9	14.4	8.39	35.6	487
APR032014	AZ	P1	KA32	2014-04-20 07:36:00	7.93	14.6	9.03	35.6	605
APR032014	AZ	P1	KA32	2014-04-20 07:50:00	7.97	14.8	9.69	35.6	730
APR032014	AZ	P1	KA32	2014-04-20 08:06:00	7.86	15	10.33	35.6	855	1
APR032014	AZ	P1	KA32	2014-04-20 08:21:00	7.89	15.3	10.99	35.6	975
APR032014	AZ	P1	KA32	2014-04-20 08:35:00	7.93	15.7	11.65	35.6	1095
APR032014	AZ	P1	KA32	2014-04-20 08:51:00	7.98	16.1	12.26	35.7	1208
APR032014	AZ	P1	KA32	2014-04-20 09:06:00	7.87	16.5	12.74	35.6	1318	1
APR032014	AZ	P1	KA32	2014-04-20 09:20:00	7.93	17	13.32	35.6	1423
APR032014	AZ	P1	KA32	2014-04-20 09:36:00	7.98	17.5	13.79	35.7	1521
APR032014	AZ	P1	KA32	2014-04-20 09:51:00	7.9	18	14.15	35.7	1616
APR032014	AZ	P1	KA32	2014-04-20 10:05:00	7.96	18.6	14.52	35.7	1701	1	1
APR032014	AZ	P1	KA32	2014-04-20 10:21:00	7.89	19.1	14.82	35.7	1777
APR032014	AZ	P1	KA32	2014-04-20 10:36:00	7.95	19.7	15.18	35.7	1846
APR032014	AZ	P1	KA32	2014-04-20 10:50:00	7.9	20.3	15.4	35.7	1910
APR032014	AZ	P1	KA32	2014-04-20 11:06:00	7.95	20.8	15.66	35.7	1961	1
APR032014	AZ	P1	KA32	2014-04-20 11:21:00	7.9	21.5	15.77	35.7	2007
APR032014	AZ	P1	KA32	2014-04-20 11:35:00	7.95	22	15.98	35.7	2050
APR032014	AZ	P1	KA32	2014-04-20 11:51:00	7.91	22.6	15.91	35.8	2079
APR032014	AZ	P1	KA32	2014-04-20 12:06:00	7.97	23.1	16.12	35.8	2102	1
APR032014	AZ	P1	KA32	2014-04-20 12:20:00	7.92	23.6	16.06	35.8	2115
APR032014	AZ	P1	KA32	2014-04-20 12:36:00	7.98	24	16.18	35.9	2118
APR032014	AZ	P1	KA32	2014-04-20 12:51:00	7.94	24.5	15.98	35.9	2108
APR032014	AZ	P1	KA32	2014-04-20 13:05:00	8	25	16.02	35.9	2094	1
APR032014	AZ	P1	KA32	2014-04-20 13:21:00	7.95	25.4	15.86	35.9	2069
APR032014	AZ	P1	KA32	2014-04-20 13:36:00	7.91	25.7	15.71	35.9	2046
APR032014	AZ	P1	KA32	2014-04-20 13:50:00	7.96	26	15.46	36	2006
APR032014	AZ	P1	KA32	2014-04-20 14:06:00	7.9	26.3	15.13	36	1953	1
APR032014	AZ	P1	KA32	2014-04-20 14:21:00	7.95	26.5	14.94	36	1900
APR032014	AZ	P1	KA32	2014-04-20 14:35:00	8	26.8	14.71	36.1	1827
APR032014	AZ	P1	KA32	2014-04-20 14:51:00	7.93	26.9	14.3	36.1	1764
APR032014	AZ	P1	KA32	2014-04-20 15:06:00	7.98	27	13.97	36.2	1682	1	1
APR032014	AZ	P1	KA32	2014-04-20 15:20:00	7.9	27.1	13.51	36.2	1593
APR032014	AZ	P1	KA32	2014-04-20 15:36:00	7.94	27.2	13.22	36.2	1498
APR032014	AZ	P1	KA32	2014-04-20 15:51:00	7.98	27.3	12.78	36.3	1394
APR032014	AZ	P1	KA32	2014-04-20 16:05:00	7.89	27.2	12.28	36.3	1285	1
APR032014	AZ	P1	KA32	2014-04-20 16:21:00	7.92	26.9	11.84	36.3	1177
APR032014	AZ	P1	KA32	2014-04-20 16:36:00	7.95	26.7	11.42	36.4	1066
APR032014	AZ	P1	KA32	2014-04-20 16:50:00	7.98	26.6	10.92	36.4	940
APR032014	AZ	P1	KA32	2014-04-20 17:06:00	8	26.3	10.44	36.5	817	1
APR032014	AZ	P1	KA32	2014-04-20 17:21:00	7.89	26	9.88	36.5	698
APR032014	AZ	P1	KA32	2014-04-20 17:35:00	7.91	25.7	9.37	36.6	579
APR032014	AZ	P1	KA32	2014-04-20 17:51:00	7.93	25.4	8.86	36.6	456
APR032014	AZ	P1	KA32	2014-04-20 18:06:00	7.94	25.1	8.32	36.7	344	1
APR032014	AZ	P1	KA32	2014-04-20 18:20:00	7.95	24.7	7.75	36.7	236
APR032014	AZ	P1	KA32	2014-04-20 18:36:00	7.96	24.4	7.15	36.7	137
APR032014	AZ	P1	KA32	2014-04-20 18:51:00	7.96	24	6.57	36.7	55
APR032014	AZ	P1	KA32	2014-04-20 19:05:00	7.95	23.8	5.99	36.8	20	1	1
APR032014	AZ	P1	KA32	2014-04-20 19:21:00	7.95	23.6	5.51	36.8	5
APR032014	AZ	P1	KA32	2014-04-20 19:36:00	7.95	23.4	5.15	36.8	3
APR032014	AZ	P1	KA32	2014-04-20 19:50:00	7.95	23.2	4.9	36.8	3
APR032014	AZ	P1	KA32	2014-04-20 20:06:00	7.95	23	4.72	36.8	3	1
APR032014	AZ	P1	KA32	2014-04-20 20:21:00	7.94	22.9	4.6	36.9	3
APR032014	AZ	P1	KA32	2014-04-20 20:35:00	7.94	22.7	4.52	36.9	3
APR032014	AZ	P1	KA32	2014-04-20 20:51:00	7.94	22.5	4.47	36.9	3
APR032014	AZ	P1	KA32	2014-04-20 21:06:00	7.94	22.4	4.45	36.9	3	1
APR032014	AZ	P1	KA32	2014-04-20 21:20:00	7.94	22.2	4.43	36.9	3
APR032014	AZ	P1	KA32	2014-04-20 21:36:00	7.94	22	4.44	36.9	3
APR032014	AZ	P1	KA32	2014-04-20 21:51:00	7.94	21.8	4.45	36.9	3
APR032014	AZ	P1	KA32	2014-04-20 22:05:00	7.94	21.6	4.48	36.9	3	1
APR032014	AZ	P1	KA32	2014-04-20 22:21:00	7.94	21.4	4.52	36.9	3
APR032014	AZ	P1	KA32	2014-04-20 22:36:00	7.94	21.2	4.57	36.9	3
APR032014	AZ	P1	KA32	2014-04-20 22:50:00	7.94	21	4.62	37	2
APR032014	AZ	P1	KA32	2014-04-20 23:06:00	7.94	20.8	4.67	37	2	1
APR032014	AZ	P1	KA32	2014-04-20 23:21:00	7.94	20.6	4.73	37	2
APR032014	AZ	P1	KA32	2014-04-20 23:35:00	7.94	20.3	4.79	37	2
APR032014	AZ	P1	KA32	2014-04-20 23:51:00	7.94	20.1	4.86	37	2
APR032014	AZ	P1	KA32	2014-04-21 00:06:00	7.94	19.9	4.93	37	2	1	1
APR032014	AZ	P1	KA32	2014-04-21 00:20:00	7.95	19.7	4.98	37	2
APR032014	AZ	P1	KA32	2014-04-21 00:36:00	7.95	19.5	5.06	37	2
APR032014	AZ	P1	KA32	2014-04-21 00:51:00	7.95	19.2	5.12	37	2
APR032014	AZ	P1	KA32	2014-04-21 01:05:00	7.95	19	5.18	37.1	2	1
APR032014	AZ	P1	KA32	2014-04-21 01:21:00	7.96	18.7	5.22	37.1	2
APR032014	AZ	P1	KA32	2014-04-21 01:36:00	7.96	18.5	5.28	37.1	2
APR032014	AZ	P1	KA32	2014-04-21 01:50:00	7.97	18.3	5.34	37.1	2
APR032014	AZ	P1	KA32	2014-04-21 02:06:00	7.97	18.1	5.39	37.1	2	1
APR032014	AZ	P1	KA32	2014-04-21 02:21:00	7.97	17.9	5.43	37.1	2
APR032014	AZ	P1	KA32	2014-04-21 02:35:00	7.97	17.8	5.47	37.1	2
APR032014	AZ	P1	KA32	2014-04-21 02:51:00	7.98	17.6	5.5	37.1	2
APR032014	AZ	P1	KA32	2014-04-21 03:06:00	7.98	17.4	5.53	37.1	2	1
APR032014	AZ	P1	KA32	2014-04-21 03:20:00	7.98	17.3	5.58	37.1	2
APR032014	AZ	P1	KA32	2014-04-21 03:36:00	7.98	17.1	5.61	37.1	2
APR032014	AZ	P1	KA32	2014-04-21 03:51:00	7.99	16.9	5.63	37.1	2
APR032014	AZ	P1	KA32	2014-04-21 04:05:00	7.98	16.7	5.67	37.2	2	1	1
APR032014	AZ	P1	KA32	2014-04-21 04:21:00	7.98	16.5	5.7	37.2	2
APR032014	AZ	P1	KA32	2014-04-21 04:36:00	7.99	16.3	5.73	37.2	2
APR032014	AZ	P1	KA32	2014-04-21 04:50:00	7.99	16.1	5.76	37.2	2
APR032014	AZ	P1	KA32	2014-04-21 05:06:00	7.99	15.9	5.8	37.2	2	1
APR032014	AZ	P1	KA32	2014-04-21 05:21:00	7.99	15.8	5.83	37.2	2
APR032014	AZ	P1	KA32	2014-04-21 05:35:00	7.99	15.6	5.85	37.2	2
APR032014	AZ	P1	KA32	2014-04-21 05:51:00	8	15.3	5.93	37.2	6
APR032014	AZ	P1	KA32	2014-04-21 06:06:00	8	15.1	6.08	37.2	28	1
APR032014	AZ	P1	KA32	2014-04-21 06:20:00	8.01	15	6.36	37.3	79
APR032014	AZ	P1	KA32	2014-04-21 06:36:00	7.94	14.9	6.72	37.3	165
APR032014	AZ	P1	KA32	2014-04-21 06:51:00	7.96	14.9	7.18	37.3	265
APR032014	AZ	P1	KA32	2014-04-21 07:05:00	7.98	14.9	7.71	37.3	374	1
APR032014	AZ	P1	KA32	2014-04-21 07:21:00	7.74	15.3	8.07	35.7	492
APR032014	AZ	P1	KA32	2014-04-21 07:36:00	7.74	15.4	8.8	35.8	615
APR032014	AZ	P1	KA32	2014-04-21 07:50:00	7.79	15.5	9.48	35.8	737
APR032014	AZ	P1	KA32	2014-04-21 08:06:00	7.84	15.7	10.14	35.8	862	1
APR032014	AZ	P1	KA32	2014-04-21 08:21:00	7.88	16	10.83	35.8	984
APR032014	AZ	P1	KA32	2014-04-21 08:35:00	7.93	16.4	11.47	35.8	1102
APR032014	AZ	P1	KA32	2014-04-21 08:51:00	7.97	16.7	12.05	35.8	1218
APR032014	AZ	P1	KA32	2014-04-21 09:06:00	7.85	17.2	12.54	35.8	1327	1	1
APR032014	AZ	P1	KA32	2014-04-21 09:20:00	7.91	17.7	13.12	35.8	1429
APR032014	AZ	P1	KA32	2014-04-21 09:36:00	7.96	18.2	13.64	35.8	1530
APR032014	AZ	P1	KA32	2014-04-21 09:51:00	7.88	18.7	13.96	35.8	1622
APR032014	AZ	P1	KA32	2014-04-21 10:05:00	7.92	19.3	14.36	35.8	1706	1
APR032014	AZ	P1	KA32	2014-04-21 10:21:00	7.97	19.9	14.75	35.8	1783
APR032014	AZ	P1	KA32	2014-04-21 10:36:00	7.88	20.5	14.91	35.8	1850
APR032014	AZ	P1	KA32	2014-04-21 10:50:00	7.94	21.1	15.22	35.9	1914
APR032014	AZ	P1	KA32	2014-04-21 11:06:00	7.99	21.7	15.52	35.9	1970	1
APR032014	AZ	P1	KA32	2014-04-21 11:21:00	7.92	22.4	15.54	35.9	2016
APR032014	AZ	P1	KA32	2014-04-21 11:35:00	7.97	23	15.8	35.9	2053
APR032014	AZ	P1	KA32	2014-04-21 11:51:00	7.9	23.6	15.78	36	2080
APR032014	AZ	P1	KA32	2014-04-21 12:06:00	7.96	24.1	15.95	36	2106	1
APR032014	AZ	P1	KA32	2014-04-21 12:20:00	7.88	24.7	15.8	36	2123
APR032014	AZ	P1	KA32	2014-04-21 12:36:00	7.94	25.1	15.91	36	2120
APR032014	AZ	P1	KA32	2014-04-21 12:51:00	7.99	25.6	15.93	36.1	2117
APR032014	AZ	P1	KA32	2014-04-21 13:05:00	7.92	26	15.68	36.1	2107	1	1
APR032014	AZ	P1	KA32	2014-04-21 13:21:00	7.98	26.4	15.68	36.2	2083
APR032014	AZ	P1	KA32	2014-04-21 13:36:00	7.9	26.7	15.31	36.2	2042
APR032014	AZ	P1	KA32	2014-04-21 13:50:00	7.95	27	15.24	36.2	2009
APR032014	AZ	P1	KA32	2014-04-21 14:06:00	8	27.3	15.13	36.3	1955	1
APR032014	AZ	P1	KA32	2014-04-21 14:21:00	7.93	27.5	14.73	36.3	1899
APR032014	AZ	P1	KA32	2014-04-21 14:35:00	7.98	27.6	14.48	36.3	1839
APR032014	AZ	P1	KA32	2014-04-21 14:51:00	7.91	27.7	13.98	36.4	1764
APR032014	AZ	P1	KA32	2014-04-21 15:06:00	7.95	27.8	13.8	36.4	1684	1
APR032014	AZ	P1	KA32	2014-04-21 15:20:00	7.99	27.8	13.46	36.5	1598
APR032014	AZ	P1	KA32	2014-04-21 15:36:00	7.78	27.7	13.05	36.5	1503
APR032014	AZ	P1	KA32	2014-04-21 15:51:00	7.83	27.8	12.78	36.6	1404
APR032014	AZ	P1	KA32	2014-04-21 16:05:00	7.87	27.8	12.41	36.6	1296	1
APR032014	AZ	P1	KA32	2014-04-21 16:21:00	7.9	27.7	11.98	36.6	1188
APR032014	AZ	P1	KA32	2014-04-21 16:36:00	7.93	27.6	11.54	36.7	1077
APR032014	AZ	P1	KA32	2014-04-21 16:50:00	7.96	27.5	11.07	36.7	956
APR032014	AZ	P1	KA32	2014-04-21 17:06:00	7.98	27.3	10.55	36.8	833	1
APR032014	AZ	P1	KA32	2014-04-21 17:21:00	8	26.9	10.01	36.8	710
APR032014	AZ	P1	KA32	2014-04-21 17:35:00	7.89	26.5	9.44	36.9	587
APR032014	AZ	P1	KA32	2014-04-21 17:51:00	7.91	26.2	8.94	36.9	470
APR032014	AZ	P1	KA32	2014-04-21 18:06:00	7.93	25.8	8.42	37	354	1	1
APR032014	AZ	P1	KA32	2014-04-21 18:20:00	7.94	25.4	7.88	37	247
APR032014	AZ	P1	KA32	2014-04-21 18:36:00	7.95	25.1	7.31	37	145
APR032014	AZ	P1	KA32	2014-04-21 18:51:00	7.95	24.8	6.74	37.1	55
APR032014	AZ	P1	KA32	2014-04-21 19:05:00	7.95	24.5	6.19	37.1	22	1
APR032014	AZ	P1	KA32	2014-04-21 19:21:00	7.95	24.3	5.75	37.1	5
APR032014	AZ	P1	KA32	2014-04-21 19:36:00	7.95	24.1	5.4	37.2	3
APR032014	AZ	P1	KA32	2014-04-21 19:50:00	7.95	23.9	5.18	37.2	3
APR032014	AZ	P1	KA32	2014-04-21 20:06:00	7.95	23.8	5.02	37.2	3	1
APR032014	AZ	P1	KA32	2014-04-21 20:21:00	7.95	23.6	4.88	37.2	3
APR032014	AZ	P1	KA32	2014-04-21 20:35:00	7.95	23.4	4.79	37.2	3
APR032014	AZ	P1	KA32	2014-04-21 20:51:00	7.95	23.3	4.72	37.2	3
APR032014	AZ	P1	KA32	2014-04-21 21:06:00	7.95	23	4.65	37.2	3	1
APR032014	AZ	P1	KA32	2014-04-21 21:20:00	7.95	22.8	4.6	37.3	3
APR032014	AZ	P1	KA32	2014-04-21 21:36:00	7.95	22.6	4.56	37.3	3
APR032014	AZ	P1	KA32	2014-04-21 21:51:00	7.95	22.4	4.54	37.3	3
APR032014	AZ	P1	KA32	2014-04-21 22:05:00	7.95	22.3	4.52	37.3	3	1	1
APR032014	AZ	P1	KA32	2014-04-21 22:21:00	7.95	22.1	4.51	37.3	3
APR032014	AZ	P1	KA32	2014-04-21 22:36:00	7.95	21.9	4.51	37.3	3
APR032014	AZ	P1	KA32	2014-04-21 22:50:00	7.95	21.7	4.53	37.3	3
APR032014	AZ	P1	KA32	2014-04-21 23:06:00	7.95	21.5	4.56	37.4	3	1
APR032014	AZ	P1	KA32	2014-04-21 23:21:00	7.95	21.3	4.59	37.3	3
APR032014	AZ	P1	KA32	2014-04-21 23:35:00	7.95	21.1	4.63	37.4	3
APR032014	AZ	P1	KA32	2014-04-21 23:51:00	7.95	20.9	4.68	37.4	3
APR032014	AZ	P1	KA32	2014-04-22 00:06:00	7.95	20.8	4.74	37.4	2	1
APR032014	AZ	P1	KA32	2014-04-22 00:20:00	7.95	20.6	4.78	37.4	2
APR032014	AZ	P1	KA32	2014-04-22 00:36:00	7.95	20.4	4.84	37.4	2
APR032014	AZ	P1	KA32	2014-04-22 00:51:00	7.95	20.2	4.89	37.4	2
APR032014	AZ	P1	KA32	2014-04-22 01:05:00	7.95	20	4.95	37.4	2	1
APR032014	AZ	P1	KA32	2014-04-22 01:21:00	7.95	19.8	5.01	37.4	2
APR032014	AZ	P1	KA32	2014-04-22 01:36:00	7.95	19.5	5.05	37.4	2
APR032014	AZ	P1	KA32	2014-04-22 01:50:00	7.96	19.3	5.11	37.5	2
APR032014	AZ	P1	KA32	2014-04-22 02:06:00	7.96	19	5.15	37.5	2	1
APR032014	AZ	P1	KA32	2014-04-22 02:21:00	7.96	18.7	5.21	37.5	2
APR032014	AZ	P1	KA32	2014-04-22 02:35:00	7.96	18.5	5.25	37.5	2
APR032014	AZ	P1	KA32	2014-04-22 02:51:00	7.96	18.3	5.29	37.5	2
APR032014	AZ	P1	KA32	2014-04-22 03:06:00	7.97	18.1	5.33	37.5	2	1	1
APR032014	AZ	P1	KA32	2014-04-22 03:20:00	7.97	17.9	5.36	37.5	2
APR032014	AZ	P1	KA32	2014-04-22 03:36:00	7.97	17.8	5.39	37.6	2
APR032014	AZ	P1	KA32	2014-04-22 03:51:00	7.97	17.6	5.42	37.6	2
APR032014	AZ	P1	KA32	2014-04-22 04:05:00	7.97	17.4	5.45	37.6	2	1
APR032014	AZ	P1	KA32	2014-04-22 04:21:00	7.98	17.2	5.48	37.6	2
APR032014	AZ	P1	KA32	2014-04-22 04:36:00	7.98	16.9	5.51	37.6	2
APR032014	AZ	P1	KA32	2014-04-22 04:50:00	7.98	16.6	5.55	37.6	2
APR032014	AZ	P1	KA32	2014-04-22 05:06:00	7.98	16.4	5.58	37.6	2	1
APR032014	AZ	P1	KA32	2014-04-22 05:21:00	7.98	16.2	5.62	37.6	2
APR032014	AZ	P1	KA32	2014-04-22 05:35:00	7.98	16	5.67	37.7	3
APR032014	AZ	P1	KA32	2014-04-22 05:51:00	7.99	15.8	5.75	37.7	9
APR032014	AZ	P1	KA32	2014-04-22 06:06:00	7.98	15.6	5.94	37.7	37	1
APR032014	AZ	P1	KA32	2014-04-22 06:20:00	7.99	15.5	6.27	37.7	99
APR032014	AZ	P1	KA32	2014-04-22 06:36:00	7.88	15.4	6.68	37.7	179
APR032014	AZ	P1	KA32	2014-04-22 06:51:00	7.9	15.4	7.23	37.8	299
APR032014	AZ	P1	KA32	2014-04-22 07:05:00	7.92	15.4	7.8	37.8	390	1	1
APR032014	AZ	P1	KA32	2014-04-22 07:21:00	7.96	15.8	8.25	35.9	537
APR032014	AZ	P1	KA32	2014-04-22 07:36:00	7.99	15.9	8.86	35.9	559
APR032014	AZ	P1	KA32	2014-04-22 07:50:00	7.88	16.1	9.32	36	455
APR032014	AZ	P1	KA32	2014-04-22 08:06:00	7.91	16.3	10.04	36	890	1
APR032014	AZ	P1	KA32	2014-04-22 08:21:00	7.95	16.6	10.73	36	1051
APR032014	AZ	P1	KA32	2014-04-22 08:35:00	7.99	17	11.37	36	1110
APR032014	AZ	P1	KA32	2014-04-22 08:51:00	7.92	17.4	11.93	36	1261
APR032014	AZ	P1	KA32	2014-04-22 09:06:00	7.95	17.8	12.55	36	1351	1
APR032014	AZ	P1	KA32	2014-04-22 09:20:00	8	18.3	13.05	36	1432
APR032014	AZ	P1	KA32	2014-04-22 09:36:00	7.94	18.8	13.5	36	1503
APR032014	AZ	P1	KA32	2014-04-22 09:51:00	7.99	19.3	13.98	36	1659
APR032014	AZ	P1	KA32	2014-04-22 10:05:00	7.93	19.9	14.28	36	1702	1
APR032014	AZ	P1	KA32	2014-04-22 10:21:00	7.98	20.5	14.68	36	1804
APR032014	AZ	P1	KA32	2014-04-22 10:36:00	7.94	21.1	14.92	36	1938
APR032014	AZ	P1	KA32	2014-04-22 10:50:00	7.99	21.6	15.22	36	1932
APR032014	AZ	P1	KA32	2014-04-22 11:06:00	7.95	22.2	15.32	36.1	2097	1
APR032014	AZ	P1	KA32	2014-04-22 11:21:00	8	22.7	15.54	36.1	1801
APR032014	AZ	P1	KA32	2014-04-22 11:35:00	7.96	23.2	15.56	36.1	2053
APR032014	AZ	P1	KA32	2014-04-22 11:51:00	7.93	23.7	15.49	36.1	2024
APR032014	AZ	P1	KA32	2014-04-22 12:06:00	7.97	24	15.36	36.2	1725	1	1
APR032014	AZ	P1	KA32	2014-04-22 12:20:00	7.94	24.4	15.14	36.2	1973
APR032014	AZ	P1	KA32	2014-04-22 12:36:00	7.99	24.9	15.56	36.2	2138
APR032014	AZ	P1	KA32	2014-04-22 12:51:00	7.96	25.5	15.51	36.2	2157
APR032014	AZ	P1	KA32	2014-04-22 13:05:00	7.93	25.8	15.41	36.3	2065	1
APR032014	AZ	P1	KA32	2014-04-22 13:21:00	7.98	26.1	15.43	36.3	2066
APR032014	AZ	P1	KA32	2014-04-22 13:36:00	7.95	26.5	15.17	36.4	2124
APR032014	AZ	P1	KA32	2014-04-22 13:50:00	7.99	26.6	15.1	36.4	2013
APR032014	AZ	P1	KA32	2014-04-22 14:06:00	7.96	26.8	14.9	36.5	1803	1
APR032014	AZ	P1	KA32	2014-04-22 14:21:00	7.93	26.7	14.46	36.5	1850
APR032014	AZ	P1	KA32	2014-04-22 14:35:00	7.97	26.5	14.13	36.6	1437
APR032014	AZ	P1	KA32	2014-04-22 14:51:00	7.93	26.4	13.82	36.7	1574
APR032014	AZ	P1	KA32	2014-04-22 15:06:00	7.97	26.2	13.61	36.8	1582	1
APR032014	AZ	P1	KA32	2014-04-22 15:20:00	7.93	26.1	13.36	36.8	1501
APR032014	AZ	P1	KA32	2014-04-22 15:36:00	7.97	25.9	13.14	36.9	1547
APR032014	AZ	P1	KA32	2014-04-22 15:51:00	7.93	25.8	12.78	37	1138
APR032014	AZ	P1	KA32	2014-04-22 16:05:00	7.96	25.5	12.52	36.9	1194	1	1
APR032014	AZ	P1	KA32	2014-04-22 16:21:00	7.99	25.2	12.19	37	1036
APR032014	AZ	P1	KA32	2014-04-22 16:36:00	7.93	24.8	11.52	37.1	620
APR032014	AZ	P1	KA32	2014-04-22 16:50:00	7.96	24.4	11.11	37.2	735
APR032014	AZ	P1	KA32	2014-04-22 17:06:00	7.98	24.1	10.76	37.2	638	1
APR032014	AZ	P1	KA32	2014-04-22 17:21:00	7.93	23.7	10.38	37.3	681
APR032014	AZ	P1	KA32	2014-04-22 17:35:00	7.95	23.4	10.04	37.3	496
APR032014	AZ	P1	KA32	2014-04-22 17:51:00	7.97	23	9.73	37.4	517
APR032014	AZ	P1	KA32	2014-04-22 18:06:00	7.99	22.7	9.25	37.5	291	1
APR032014	AZ	P1	KA32	2014-04-22 18:20:00	8	22.4	8.78	37.5	235
APR032014	AZ	P1	KA32	2014-04-22 18:36:00	7.94	22	8.2	37.6	119
APR032014	AZ	P1	KA32	2014-04-22 18:51:00	7.94	21.6	7.56	37.6	46
APR032014	AZ	P1	KA32	2014-04-22 19:05:00	7.95	21.3	6.95	37.7	17	1
APR032014	AZ	P1	KA32	2014-04-22 19:21:00	7.95	21	6.47	37.7	5
APR032014	AZ	P1	KA32	2014-04-22 19:36:00	7.95	20.7	6.11	37.8	3
APR032014	AZ	P1	KA32	2014-04-22 19:50:00	7.95	20.5	5.87	37.8	3
APR032014	AZ	P1	KA32	2014-04-22 20:06:00	7.95	20.2	5.69	37.8	3	1
APR032014	AZ	P1	KA32	2014-04-22 20:21:00	7.96	19.9	5.59	37.9	3
APR032014	AZ	P1	KA32	2014-04-22 20:35:00	7.96	19.7	5.51	37.9	3
APR032014	AZ	P1	KA32	2014-04-22 20:51:00	7.96	19.3	5.45	37.9	3
APR032014	AZ	P1	KA32	2014-04-22 21:06:00	7.96	19	5.42	38	3	1	1
APR032014	AZ	P1	KA32	2014-04-22 21:20:00	7.96	18.8	5.39	38	3
APR032014	AZ	P1	KA32	2014-04-22 21:36:00	7.97	18.6	5.38	38.1	3
APR032014	AZ	P1	KA32	2014-04-22 21:51:00	7.97	18.4	5.36	38.1	3
APR032014	AZ	P1	KA32	2014-04-22 22:05:00	7.97	18.2	5.36	38.1	3	1
APR032014	AZ	P1	KA32	2014-04-22 22:21:00	7.97	18	5.34	38.2	3
APR032014	AZ	P1	KA32	2014-04-22 22:36:00	7.97	17.9	5.33	38.2	3
APR032014	AZ	P1	KA32	2014-04-22 22:50:00	7.97	17.7	5.33	38.2	3
APR032014	AZ	P1	KA32	2014-04-22 23:06:00	7.97	17.5	5.33	38.2	3	1
APR032014	AZ	P1	KA32	2014-04-22 23:21:00	7.97	17.3	5.36	38.2	3
APR032014	AZ	P1	KA32	2014-04-22 23:35:00	7.97	17.1	5.37	38.3	3
APR032014	AZ	P1	KA32	2014-04-22 23:51:00	7.97	16.9	5.39	38.3	3
APR032014	AZ	P1	KA32	2014-04-23 00:06:00	7.97	16.7	5.4	38.3	3	1
APR032014	AZ	P1	KA32	2014-04-23 00:20:00	7.97	16.5	5.44	38.3	3
APR032014	AZ	P1	KA32	2014-04-23 00:36:00	7.97	16.4	5.47	38.4	3
APR032014	AZ	P1	KA32	2014-04-23 00:51:00	7.98	16.2	5.51	38.4	3
APR032014	AZ	P1	KA32	2014-04-23 01:05:00	7.98	16	5.53	38.4	3	1	1
APR032014	AZ	P1	KA32	2014-04-23 01:21:00	7.98	15.9	5.57	38.4	3
APR032014	AZ	P1	KA32	2014-04-23 01:36:00	7.98	15.7	5.59	38.5	3
APR032014	AZ	P1	KA32	2014-04-23 01:50:00	7.98	15.6	5.63	38.5	2
APR032014	AZ	P1	KA32	2014-04-23 02:06:00	7.98	15.5	5.65	38.5	2	1
APR032014	AZ	P1	KA32	2014-04-23 02:21:00	7.98	15.4	5.68	38.5	2
APR032014	AZ	P1	KA32	2014-04-23 02:35:00	7.98	15.3	5.7	38.5	2
APR032014	AZ	P1	KA32	2014-04-23 02:51:00	7.99	15.2	5.72	38.5	2
APR032014	AZ	P1	KA32	2014-04-23 03:06:00	7.99	15	5.73	38.6	2	1
APR032014	AZ	P1	KA32	2014-04-23 03:20:00	7.99	14.9	5.76	38.6	2
APR032014	AZ	P1	KA32	2014-04-23 03:36:00	7.99	14.7	5.77	38.6	2
APR032014	AZ	P1	KA32	2014-04-23 03:51:00	7.99	14.5	5.79	38.6	2
APR032014	AZ	P1	KA32	2014-04-23 04:05:00	7.99	14.3	5.82	38.6	2	1
APR032014	AZ	P1	KA32	2014-04-23 04:21:00	7.99	14.1	5.84	38.7	2
APR032014	AZ	P1	KA32	2014-04-23 04:36:00	7.99	13.9	5.87	38.7	2
APR032014	AZ	P1	KA32	2014-04-23 04:50:00	8	13.7	5.9	38.7	2
APR032014	AZ	P1	KA32	2014-04-23 05:06:00	8	13.5	5.93	38.7	2	1
APR032014	AZ	P1	KA32	2014-04-23 05:21:00	8	13.4	5.96	38.7	2
APR032014	AZ	P1	KA32	2014-04-23 05:35:00	8	13.2	6	38.8	2
APR032014	AZ	P1	KA32	2014-04-23 05:51:00	8	13.1	6.07	38.8	8
APR032014	AZ	P1	KA32	2014-04-23 06:06:00	8.01	12.9	6.24	38.8	33	1	1
APR032014	AZ	P1	KA32	2014-04-23 06:20:00	8.01	12.8	6.54	38.8	85
APR032014	AZ	P1	KA32	2014-04-23 06:36:00	7.9	12.7	6.91	38.9	165
APR032014	AZ	P1	KA32	2014-04-23 06:51:00	7.91	12.7	7.38	38.9	268
APR032014	AZ	P1	KA32	2014-04-23 07:05:00	7.93	12.7	7.92	38.9	382	1
APR032014	AZ	P1	KA32	2014-04-23 07:21:00	7.96	12.8	8.34	38.8	504
APR032014	AZ	P1	KA32	2014-04-23 07:36:00	7.9	13.8	8.81	35.8	633
APR032014	AZ	P1	KA32	2014-04-23 07:50:00	7.93	13.9	9.5	35.8	755
APR032014	AZ	P1	KA32	2014-04-23 08:06:00	7.96	14.1	10.11	35.8	876	1
APR032014	AZ	P1	KA32	2014-04-23 08:21:00	7.99	14.4	10.73	35.8	994
APR032014	AZ	P1	KA32	2014-04-23 08:35:00	7.94	14.6	11.28	35.8	1117
APR032014	AZ	P1	KA32	2014-04-23 08:51:00	7.97	14.9	11.89	35.9	1231
APR032014	AZ	P1	KA32	2014-04-23 09:06:00	7.93	15.2	12.41	35.9	1337	1
APR032014	AZ	P1	KA32	2014-04-23 09:20:00	7.98	15.8	11.04	20.8	1441
APR032014	AZ	P1	KA32	2014-04-23 09:36:00	7.72	23.7	9.04	35	1535
APR032014	AZ	P1	KA32	2014-04-23 09:51:00	7.86	24.4	10.6	35	1629
APR032014	AZ	P1	KA32	2014-04-23 10:05:00	7.92	24.3	12.28	35	1713	1	1
APR032014	AZ	P1	KA32	2014-04-23 10:21:00	7.83	24.3	13.49	35.3	1785
APR032014	AZ	P1	KA32	2014-04-23 10:36:00	7.91	24.4	14.45	35.3	1848
APR032014	AZ	P1	KA32	2014-04-23 10:50:00	7.99	24.5	15.19	35.3	1923
APR032014	AZ	P1	KA32	2014-04-23 11:06:00	7.94	24.6	15.59	35.4	1981	1
APR032014	AZ	P1	KA32	2014-04-23 11:21:00	7.9	24.7	15.62	35.4	2027
APR032014	AZ	P1	KA32	2014-04-23 11:35:00	7.98	24.9	16.06	35.4	2059
APR032014	AZ	P1	KA32	2014-04-23 11:51:00	7.93	25	16.01	35.5	2080
APR032014	AZ	P1	KA32	2014-04-23 12:06:00	7.91	25.1	16.29	35.5	2079	1
APR032014	AZ	P1	KA32	2014-04-23 12:20:00	7.97	25.3	16.26	35.6	2109
APR032014	AZ	P1	KA32	2014-04-23 12:36:00	7.92	25.4	16.27	35.6	2101
APR032014	AZ	P1	KA32	2014-04-23 12:51:00	7.99	25.6	16.38	35.6	2107
APR032014	AZ	P1	KA32	2014-04-23 13:05:00	7.94	25.8	15.92	35.7	2091	1
APR032014	AZ	P1	KA32	2014-04-23 13:21:00	7.89	25.7	15.9	35.7	2072
APR032014	AZ	P1	KA32	2014-04-23 13:36:00	7.96	25.7	15.99	35.8	2028
APR032014	AZ	P1	KA32	2014-04-23 13:50:00	7.91	25.6	15.63	35.8	2005
APR032014	AZ	P1	KA32	2014-04-23 14:06:00	7.97	25.5	15.63	35.9	1953	1
APR032014	AZ	P1	KA32	2014-04-23 14:21:00	7.91	25.4	15.28	36	1919
APR032014	AZ	P1	KA32	2014-04-23 14:35:00	7.98	25.1	15.13	36	1848
APR032014	AZ	P1	KA32	2014-04-23 14:51:00	7.91	25	14.79	36.1	1779
APR032014	AZ	P1	KA32	2014-04-23 15:06:00	7.97	25	14.76	36.1	1676	1	1
APR032014	AZ	P1	KA32	2014-04-23 15:20:00	7.9	24.9	14.35	36.2	1590
APR032014	AZ	P1	KA32	2014-04-23 15:36:00	7.96	24.9	14.25	36.2	1499
APR032014	AZ	P1	KA32	2014-04-23 15:51:00	7.88	24.8	14.39	36.3	1399
APR032014	AZ	P1	KA32	2014-04-23 16:05:00	7.93	24.6	13.97	36.3	1302	1
APR032014	AZ	P1	KA32	2014-04-23 16:21:00	7.98	24.4	13.51	36.4	1185
APR032014	AZ	P1	KA32	2014-04-23 16:36:00	7.89	24	12.89	36.4	1066
APR032014	AZ	P1	KA32	2014-04-23 16:50:00	7.93	23.7	12.53	36.5	949
APR032014	AZ	P1	KA32	2014-04-23 17:06:00	7.97	23.3	12.08	36.5	826	1
APR032014	AZ	P1	KA32	2014-04-23 17:21:00	7.88	22.9	11.53	36.6	703
APR032014	AZ	P1	KA32	2014-04-23 17:35:00	7.9	22.6	11.06	36.6	581
APR032014	AZ	P1	KA32	2014-04-23 17:51:00	7.93	22.2	10.53	36.7	468
APR032014	AZ	P1	KA32	2014-04-23 18:06:00	7.95	21.9	9.96	36.7	354	1
APR032014	AZ	P1	KA32	2014-04-23 18:20:00	7.96	21.5	9.37	36.7	240
APR032014	AZ	P1	KA32	2014-04-23 18:36:00	7.97	21.2	8.73	36.8	140
APR032014	AZ	P1	KA32	2014-04-23 18:51:00	7.98	21	8.1	36.8	56
APR032014	AZ	P1	KA32	2014-04-23 19:05:00	7.98	20.7	7.48	36.8	18	1	1
APR032014	AZ	P1	KA32	2014-04-23 19:21:00	7.98	20.5	6.94	36.8	5
APR032014	AZ	P1	KA32	2014-04-23 19:36:00	7.97	20.2	6.54	36.8	2
APR032014	AZ	P1	KA32	2014-04-23 19:50:00	7.97	19.9	6.28	36.8	2
APR032014	AZ	P1	KA32	2014-04-23 20:06:00	7.97	19.7	6.06	36.9	2	1
APR032014	AZ	P1	KA32	2014-04-23 20:21:00	7.97	19.5	5.91	36.9	2
APR032014	AZ	P1	KA32	2014-04-23 20:35:00	7.97	19.2	5.81	36.9	2
APR032014	AZ	P1	KA32	2014-04-23 20:51:00	7.97	19	5.73	36.9	2
APR032014	AZ	P1	KA32	2014-04-23 21:06:00	7.97	18.7	5.7	36.9	2	1
APR032014	AZ	P1	KA32	2014-04-23 21:20:00	7.97	18.4	5.68	36.9	2
APR032014	AZ	P1	KA32	2014-04-23 21:36:00	7.97	18.1	5.67	37	2
APR032014	AZ	P1	KA32	2014-04-23 21:51:00	7.97	17.9	5.68	37	2
APR032014	AZ	P1	KA32	2014-04-23 22:05:00	7.97	17.7	5.69	37	2	1
APR032014	AZ	P1	KA32	2014-04-23 22:21:00	7.97	17.5	5.69	37	2
APR032014	AZ	P1	KA32	2014-04-23 22:36:00	7.97	17.3	5.72	37	2
APR032014	AZ	P1	KA32	2014-04-23 22:50:00	7.97	17.1	5.74	37	2
APR032014	AZ	P1	KA32	2014-04-23 23:06:00	7.97	16.9	5.76	37	2	1
APR032014	AZ	P1	KA32	2014-04-23 23:21:00	7.97	16.7	5.79	37	2
APR032014	AZ	P1	KA32	2014-04-23 23:35:00	7.97	16.5	5.79	37	2
APR032014	AZ	P1	KA32	2014-04-23 23:51:00	7.97	16.3	5.83	37.1	2
APR032014	AZ	P1	KA32	2014-04-24 00:06:00	7.97	16.2	5.85	37.1	2	1	1
APR032014	AZ	P1	KA32	2014-04-24 00:20:00	7.97	16	5.88	37.1	2
APR032014	AZ	P1	KA32	2014-04-24 00:36:00	7.97	15.8	5.9	37.1	2
APR032014	AZ	P1	KA32	2014-04-24 00:51:00	7.97	15.5	5.93	37.1	2
APR032014	AZ	P1	KA32	2014-04-24 01:05:00	7.97	15.3	5.96	37.1	2	1
APR032014	AZ	P1	KA32	2014-04-24 01:21:00	7.97	15.1	5.99	37.1	2
APR032014	AZ	P1	KA32	2014-04-24 01:36:00	7.97	14.8	6.02	37.1	2
APR032014	AZ	P1	KA32	2014-04-24 01:50:00	7.97	14.6	6.05	37.2	2
APR032014	AZ	P1	KA32	2014-04-24 02:06:00	7.96	14.3	6.09	37.2	2	1
APR032014	AZ	P1	KA32	2014-04-24 02:21:00	7.97	14.1	6.13	37.2	2
APR032014	AZ	P1	KA32	2014-04-24 02:35:00	7.97	13.9	6.17	37.2	2
APR032014	AZ	P1	KA32	2014-04-24 02:51:00	7.97	13.6	6.2	37.2	2
APR032014	AZ	P1	KA32	2014-04-24 03:06:00	7.97	13.3	6.24	37.2	2	1
APR032014	AZ	P1	KA32	2014-04-24 03:20:00	7.97	13.1	6.28	37.2	2
APR032014	AZ	P1	KA32	2014-04-24 03:36:00	7.97	12.8	6.33	37.2	2
APR032014	AZ	P1	KA32	2014-04-24 03:51:00	7.97	12.6	6.37	37.2	2
APR032014	AZ	P1	KA32	2014-04-24 04:05:00	7.97	12.4	6.41	37.2	2	1	1
APR032014	AZ	P1	KA32	2014-04-24 04:21:00	7.98	12.1	6.45	37.3	2
APR032014	AZ	P1	KA32	2014-04-24 04:36:00	7.98	11.9	6.5	37.3	2
APR032014	AZ	P1	KA32	2014-04-24 04:50:00	7.98	11.7	6.54	37.3	2
APR032014	AZ	P1	KA32	2014-04-24 05:06:00	7.98	11.5	6.59	37.3	2	1
APR032014	AZ	P1	KA32	2014-04-24 05:21:00	7.98	11.3	6.62	37.3	2
APR032014	AZ	P1	KA32	2014-04-24 05:35:00	7.98	11.1	6.67	37.3	2
APR032014	AZ	P1	KA32	2014-04-24 05:51:00	7.99	11	6.75	37.3	9
APR032014	AZ	P1	KA32	2014-04-24 06:06:00	7.99	10.8	6.89	37.3	38	1
APR032014	AZ	P1	KA32	2014-04-24 06:20:00	8	10.7	7.14	37.3	94
APR032014	AZ	P1	KA32	2014-04-24 06:36:00	7.84	10.6	7.48	37.4	186
APR032014	AZ	P1	KA32	2014-04-24 06:51:00	7.87	10.6	7.92	37.4	286
APR032014	AZ	P1	KA32	2014-04-24 07:05:00	7.9	10.6	8.43	37.4	395	1
APR032014	AZ	P1	KA32	2014-04-24 07:21:00	7.95	11.4	8.75	34.9	513
APR032014	AZ	P1	KA32	2014-04-24 07:36:00	7.98	11.5	9.35	34.9	636
APR032014	AZ	P1	KA32	2014-04-24 07:50:00	7.85	11.6	9.86	35	760
APR032014	AZ	P1	KA32	2014-04-24 08:06:00	7.89	11.9	10.38	35	880	1
APR032014	AZ	P1	KA32	2014-04-24 08:21:00	7.93	12.2	10.85	35	1001
APR032014	AZ	P1	KA32	2014-04-24 08:35:00	7.97	12.5	11.27	35	1121
APR032014	AZ	P1	KA32	2014-04-24 08:51:00	7.88	13	11.59	35	1204
APR032014	AZ	P1	KA32	2014-04-24 09:06:00	7.92	13.4	11.94	35	1344	1	1
APR032014	AZ	P1	KA32	2014-04-24 09:20:00	7.97	14	12.25	35	1445
APR032014	AZ	P1	KA32	2014-04-24 09:36:00	7.88	14.5	12.48	35	1537
APR032014	AZ	P1	KA32	2014-04-24 09:51:00	7.92	15.1	12.77	35	1638
APR032014	AZ	P1	KA32	2014-04-24 10:05:00	7.97	15.6	13.04	35.1	1731	1
APR032014	AZ	P1	KA32	2014-04-24 10:21:00	7.87	16.3	13.24	35.1	1801
APR032014	AZ	P1	KA32	2014-04-24 10:36:00	7.93	16.9	13.53	35.1	1868
APR032014	AZ	P1	KA32	2014-04-24 10:50:00	7.98	17.5	13.74	35.1	1846
APR032014	AZ	P1	KA32	2014-04-24 11:06:00	7.89	18.2	13.89	35.1	2006	1
APR032014	AZ	P1	KA32	2014-04-24 11:21:00	7.95	18.8	14.22	35.1	2009
APR032014	AZ	P1	KA32	2014-04-24 11:35:00	7.86	19.4	14.36	35.2	2062
APR032014	AZ	P1	KA32	2014-04-24 11:51:00	7.92	19.9	14.55	35.2	2035
APR032014	AZ	P1	KA32	2014-04-24 12:06:00	7.98	20.5	14.76	35.2	1982	1
APR032014	AZ	P1	KA32	2014-04-24 12:20:00	7.88	21.1	14.89	35.2	2168
APR032014	AZ	P1	KA32	2014-04-24 12:36:00	7.95	21.7	15.06	35.3	2018
APR032014	AZ	P1	KA32	2014-04-24 12:51:00	7.87	22.2	15.06	35.3	2069
APR032014	AZ	P1	KA32	2014-04-24 13:05:00	7.93	22.7	15.18	35.3	2075	1	1
APR032014	AZ	P1	KA32	2014-04-24 13:21:00	8	23.1	15.24	35.4	2181
APR032014	AZ	P1	KA32	2014-04-24 13:36:00	7.92	23.5	15.12	35.4	2134
APR032014	AZ	P1	KA32	2014-04-24 13:50:00	7.99	23.8	15.05	35.4	2092
APR032014	AZ	P1	KA32	2014-04-24 14:06:00	7.91	24	14.86	35.5	1872	1
APR032014	AZ	P1	KA32	2014-04-24 14:21:00	7.98	24.3	14.82	35.5	1933
APR032014	AZ	P1	KA32	2014-04-24 14:35:00	7.9	24.5	14.61	35.5	1823
APR032014	AZ	P1	KA32	2014-04-24 14:51:00	7.96	24.7	14.5	35.6	1765
APR032014	AZ	P1	KA32	2014-04-24 15:06:00	7.88	24.9	14.13	35.6	1688	1
APR032014	AZ	P1	KA32	2014-04-24 15:20:00	7.94	24.8	13.87	35.7	1598
APR032014	AZ	P1	KA32	2014-04-24 15:36:00	7.99	24.9	14.23	35.7	1514
APR032014	AZ	P1	KA32	2014-04-24 15:51:00	7.89	24.8	13.62	35.8	1270
APR032014	AZ	P1	KA32	2014-04-24 16:05:00	7.94	24.8	13.27	35.8	1290	1
APR032014	AZ	P1	KA32	2014-04-24 16:21:00	7.98	24.7	12.94	35.8	1182
APR032014	AZ	P1	KA32	2014-04-24 16:36:00	7.87	24.4	12.38	35.9	989
APR032014	AZ	P1	KA32	2014-04-24 16:50:00	7.92	24.2	11.95	35.9	955
APR032014	AZ	P1	KA32	2014-04-24 17:06:00	7.95	24	11.56	36	838	1
APR032014	AZ	P1	KA32	2014-04-24 17:21:00	7.98	23.8	11.08	36	711
APR032014	AZ	P1	KA32	2014-04-24 17:35:00	7.87	23.6	10.46	36.1	589
APR032014	AZ	P1	KA32	2014-04-24 17:51:00	7.87	23.4	9.91	36.1	461
APR032014	AZ	P1	KA32	2014-04-24 18:06:00	7.89	23	9.29	36.2	351	1	1
APR032014	AZ	P1	KA32	2014-04-24 18:20:00	7.9	22.7	8.67	36.2	245
APR032014	AZ	P1	KA32	2014-04-24 18:36:00	7.91	22.4	8	36.2	147
APR032014	AZ	P1	KA32	2014-04-24 18:51:00	7.91	22.2	7.37	36.2	63
APR032014	AZ	P1	KA32	2014-04-24 19:05:00	7.91	21.9	6.77	36.3	25	1
APR032014	AZ	P1	KA32	2014-04-24 19:21:00	7.91	21.6	6.25	36.3	6
APR032014	AZ	P1	KA32	2014-04-24 19:36:00	7.91	21.3	5.87	36.3	3
APR032014	AZ	P1	KA32	2014-04-24 19:50:00	7.91	21	5.6	36.3	3
APR032014	AZ	P1	KA32	2014-04-24 20:06:00	7.91	20.7	5.42	36.3	2	1
APR032014	AZ	P1	KA32	2014-04-24 20:21:00	7.9	20.5	5.29	36.3	2
APR032014	AZ	P1	KA32	2014-04-24 20:35:00	7.9	20.3	5.22	36.3	2
APR032014	AZ	P1	KA32	2014-04-24 20:51:00	7.9	20	5.16	36.4	2
APR032014	AZ	P1	KA32	2014-04-24 21:06:00	7.9	19.9	5.14	36.4	2	1
APR032014	AZ	P1	KA32	2014-04-24 21:20:00	7.9	19.7	5.13	36.4	2
APR032014	AZ	P1	KA32	2014-04-24 21:36:00	7.9	19.5	5.14	36.4	2
APR032014	AZ	P1	KA32	2014-04-24 21:51:00	7.9	19.4	5.15	36.4	2
APR032014	AZ	P1	KA32	2014-04-24 22:05:00	7.9	19.2	5.18	36.4	2	1	1
APR032014	AZ	P1	KA32	2014-04-24 22:21:00	7.9	19	5.2	36.4	2
APR032014	AZ	P1	KA32	2014-04-24 22:36:00	7.9	18.8	5.23	36.5	2
APR032014	AZ	P1	KA32	2014-04-24 22:50:00	7.9	18.5	5.27	36.5	2
APR032014	AZ	P1	KA32	2014-04-24 23:06:00	7.9	18.3	5.32	36.5	2	1
APR032014	AZ	P1	KA32	2014-04-24 23:21:00	7.9	18.1	5.36	36.5	2
APR032014	AZ	P1	KA32	2014-04-24 23:35:00	7.91	17.9	5.41	36.5	2
APR032014	AZ	P1	KA32	2014-04-24 23:51:00	7.91	17.8	5.45	36.5	2
APR032014	AZ	P1	KA32	2014-04-25 00:06:00	7.91	17.6	5.52	36.5	2	1
APR032014	AZ	P1	KA32	2014-04-25 00:20:00	7.91	17.4	5.57	36.5	2
APR032014	AZ	P1	KA32	2014-04-25 00:36:00	7.91	17.2	5.63	36.5	2
APR032014	AZ	P1	KA32	2014-04-25 00:51:00	7.91	16.9	5.67	36.5	2
APR032014	AZ	P1	KA32	2014-04-25 01:05:00	7.91	16.7	5.72	36.5	2	1
APR032014	AZ	P1	KA32	2014-04-25 01:21:00	7.91	16.4	5.78	36.6	2
APR032014	AZ	P1	KA32	2014-04-25 01:36:00	7.92	16.2	5.84	36.6	2
APR032014	AZ	P1	KA32	2014-04-25 01:50:00	7.92	15.9	5.89	36.6	2
APR032014	AZ	P1	KA32	2014-04-25 02:06:00	7.92	15.7	5.95	36.6	2	1
APR032014	AZ	P1	KA32	2014-04-25 02:21:00	7.93	15.4	6	36.6	2
APR032014	AZ	P1	KA32	2014-04-25 02:35:00	7.93	15	6.06	36.7	2
APR032014	AZ	P1	KA32	2014-04-25 02:51:00	7.93	14.8	6.12	36.7	2
APR032014	AZ	P1	KA32	2014-04-25 03:06:00	7.93	14.5	6.16	36.7	2	1	1
APR032014	AZ	P1	KA32	2014-04-25 03:20:00	7.93	14.3	6.21	36.7	2
APR032014	AZ	P1	KA32	2014-04-25 03:36:00	7.94	14	6.28	36.7	2
APR032014	AZ	P1	KA32	2014-04-25 03:51:00	7.94	13.8	6.31	36.7	2
APR032014	AZ	P1	KA32	2014-04-25 04:05:00	7.94	13.6	6.36	36.7	2	1
APR032014	AZ	P1	KA32	2014-04-25 04:21:00	7.95	13.4	6.41	36.7	2
APR032014	AZ	P1	KA32	2014-04-25 04:36:00	7.95	13.2	6.45	36.8	2
APR032014	AZ	P1	KA32	2014-04-25 04:50:00	7.95	13.1	6.5	36.8	2
APR032014	AZ	P1	KA32	2014-04-25 05:06:00	7.95	12.9	6.53	36.8	2	1
APR032014	AZ	P1	KA32	2014-04-25 05:21:00	7.96	12.7	6.56	36.8	2
APR032014	AZ	P1	KA32	2014-04-25 05:35:00	7.96	12.5	6.61	36.8	2
APR032014	AZ	P1	KA32	2014-04-25 05:51:00	7.96	12.4	6.68	36.8	9
APR032014	AZ	P1	KA32	2014-04-25 06:06:00	7.97	12.2	6.86	36.8	44	1
APR032014	AZ	P1	KA32	2014-04-25 06:20:00	7.98	12.1	7.14	36.8	90
APR032014	AZ	P1	KA32	2014-04-25 06:36:00	7.99	12	7.55	36.9	198
APR032014	AZ	P1	KA32	2014-04-25 06:51:00	7.84	12	8.11	36.9	298
APR032014	AZ	P1	KA32	2014-04-25 07:05:00	7.87	12	8.75	36.9	357	1	1
APR032014	AZ	P1	KA32	2014-04-25 07:21:00	7.91	12.1	8.29	36.8	434
APR032014	AZ	P1	KA32	2014-04-25 07:36:00	7.96	12.6	8.97	34.9	516
APR032014	AZ	P1	KA32	2014-04-25 07:50:00	7.99	12.8	10.58	34.9	811
APR032014	AZ	P1	KA32	2014-04-25 08:06:00	7.84	13.1	11.17	34.9	830	1
APR032014	AZ	P1	KA32	2014-04-25 08:21:00	7.89	13.3	11.56	35	508
APR032014	AZ	P1	KA32	2014-04-25 08:35:00	7.94	13.6	12.07	35	884
APR032014	AZ	P1	KA32	2014-04-25 08:51:00	7.99	14	12.64	35	1260
APR032014	AZ	P1	KA32	2014-04-25 09:06:00	7.88	14.4	13.18	35	1417	1
APR032014	AZ	P1	KA32	2014-04-25 09:20:00	7.94	14.9	13.56	35	1422
APR032014	AZ	P1	KA32	2014-04-25 09:36:00	8	15.3	13.95	35	1328
APR032014	AZ	P1	KA32	2014-04-25 09:51:00	7.91	15.9	14.3	35.1	1727
APR032014	AZ	P1	KA32	2014-04-25 10:05:00	7.97	16.5	14.75	35.1	1761	1
APR032014	AZ	P1	KA32	2014-04-25 10:21:00	7.89	17.1	15.07	35.1	1897
APR032014	AZ	P1	KA32	2014-04-25 10:36:00	7.96	17.7	15.4	35.1	1875
APR032014	AZ	P1	KA32	2014-04-25 10:50:00	7.9	18.3	15.59	35.1	1960
APR032014	AZ	P1	KA32	2014-04-25 11:06:00	7.97	18.9	15.86	35.2	2012	1
APR032014	AZ	P1	KA32	2014-04-25 11:21:00	7.91	19.4	15.94	35.2	2059
APR032014	AZ	P1	KA32	2014-04-25 11:35:00	7.99	20	16.21	35.2	2099
APR032014	AZ	P1	KA32	2014-04-25 11:51:00	7.94	20.6	16.26	35.2	2096
APR032014	AZ	P1	KA32	2014-04-25 12:06:00	7.9	21	16.25	35.3	2152	1	1
APR032014	AZ	P1	KA32	2014-04-25 12:20:00	7.97	21.4	16.36	35.3	2168
APR032014	AZ	P1	KA32	2014-04-25 12:36:00	7.94	21.8	16.37	35.4	2157
APR032014	AZ	P1	KA32	2014-04-25 12:51:00	7.91	22.2	16.36	35.4	2152
APR032014	AZ	P1	KA32	2014-04-25 13:05:00	7.97	22.5	16.36	35.5	2073	1
APR032014	AZ	P1	KA32	2014-04-25 13:21:00	7.94	22.8	16.23	35.5	2009
APR032014	AZ	P1	KA32	2014-04-25 13:36:00	7.92	23	16.17	35.6	1772
APR032014	AZ	P1	KA32	2014-04-25 13:50:00	7.96	23.2	15.75	35.6	2266
APR032014	AZ	P1	KA32	2014-04-25 14:06:00	7.92	23.1	15.13	35.7	1184	1
APR032014	AZ	P1	KA32	2014-04-25 14:21:00	7.98	23.2	15.03	35.7	1024
APR032014	AZ	P1	KA32	2014-04-25 14:35:00	7.94	23.2	14.73	35.8	1610
APR032014	AZ	P1	KA32	2014-04-25 14:51:00	7.99	23.2	14.56	35.9	1092
APR032014	AZ	P1	KA32	2014-04-25 15:06:00	7.95	23.2	14.41	35.9	1544	1
APR032014	AZ	P1	KA32	2014-04-25 15:20:00	8	23	13.95	36	1154
APR032014	AZ	P1	KA32	2014-04-25 15:36:00	7.96	22.9	13.09	36	1165
APR032014	AZ	P1	KA32	2014-04-25 15:51:00	8	22.8	13.52	36.1	1244
APR032014	AZ	P1	KA32	2014-04-25 16:05:00	7.94	22.5	12.91	36.2	756	1	1
APR032014	AZ	P1	KA32	2014-04-25 16:21:00	7.98	22.3	12.55	36.2	723
APR032014	AZ	P1	KA32	2014-04-25 16:36:00	7.9	22	12.09	36.3	883
APR032014	AZ	P1	KA32	2014-04-25 16:50:00	7.93	21.7	11.54	36.4	541
APR032014	AZ	P1	KA32	2014-04-25 17:06:00	7.96	21.5	11.12	36.4	496	1
APR032014	AZ	P1	KA32	2014-04-25 17:21:00	7.99	21.2	10.81	36.5	496
APR032014	AZ	P1	KA32	2014-04-25 17:35:00	7.89	20.9	10.5	36.6	621
APR032014	AZ	P1	KA32	2014-04-25 17:51:00	7.91	20.6	9.96	36.6	318
APR032014	AZ	P1	KA32	2014-04-25 18:06:00	7.92	20.3	9.33	36.7	223	1
APR032014	AZ	P1	KA32	2014-04-25 18:20:00	7.94	20	8.74	36.7	154
APR032014	AZ	P1	KA32	2014-04-25 18:36:00	7.94	19.7	8.16	36.8	118
APR032014	AZ	P1	KA32	2014-04-25 18:51:00	7.95	19.4	7.57	36.8	52
APR032014	AZ	P1	KA32	2014-04-25 19:05:00	7.95	19.1	6.99	36.9	20	1
APR032014	AZ	P1	KA32	2014-04-25 19:21:00	7.94	18.9	6.5	36.9	5
APR032014	AZ	P1	KA32	2014-04-25 19:36:00	7.94	18.6	6.14	36.9	3
APR032014	AZ	P1	KA32	2014-04-25 19:50:00	7.94	18.4	5.89	37	3
APR032014	AZ	P1	KA32	2014-04-25 20:06:00	7.94	18.1	5.72	37	3	1
APR032014	AZ	P1	KA32	2014-04-25 20:21:00	7.94	17.9	5.6	37	2
APR032014	AZ	P1	KA32	2014-04-25 20:35:00	7.94	17.7	5.52	37.1	3
APR032014	AZ	P1	KA32	2014-04-25 20:51:00	7.93	17.5	5.46	37.1	2
APR032014	AZ	P1	KA32	2014-04-25 21:06:00	7.93	17.3	5.43	37.1	2	1	1
APR032014	AZ	P1	KA32	2014-04-25 21:20:00	7.93	17	5.42	37.2	2
APR032014	AZ	P1	KA32	2014-04-25 21:36:00	7.94	16.8	5.42	37.2	2
APR032014	AZ	P1	KA32	2014-04-25 21:51:00	7.94	16.6	5.43	37.2	2
APR032014	AZ	P1	KA32	2014-04-25 22:05:00	7.93	16.4	5.43	37.3	2	1
APR032014	AZ	P1	KA32	2014-04-25 22:21:00	7.93	16.2	5.44	37.3	2
APR032014	AZ	P1	KA32	2014-04-25 22:36:00	7.93	15.9	5.46	37.3	2
APR032014	AZ	P1	KA32	2014-04-25 22:50:00	7.93	15.7	5.5	37.4	2
APR032014	AZ	P1	KA32	2014-04-25 23:06:00	7.93	15.5	5.52	37.4	2	1
APR032014	AZ	P1	KA32	2014-04-25 23:21:00	7.93	15.3	5.53	37.4	2
APR032014	AZ	P1	KA32	2014-04-25 23:35:00	7.93	15.2	5.57	37.5	2
APR032014	AZ	P1	KA32	2014-04-25 23:51:00	7.93	15.1	5.59	37.5	2
APR032014	AZ	P1	KA32	2014-04-26 00:06:00	7.93	15	5.62	37.5	2	1
APR032014	AZ	P1	KA32	2014-04-26 00:20:00	7.93	14.9	5.63	37.5	2
APR032014	AZ	P1	KA32	2014-04-26 00:36:00	7.93	14.8	5.67	37.5	2
APR032014	AZ	P1	KA32	2014-04-26 00:51:00	7.93	14.7	5.71	37.5	2
APR032014	AZ	P1	KA32	2014-04-26 01:05:00	7.93	14.6	5.73	37.6	2	1	1
APR032014	AZ	P1	KA32	2014-04-26 01:21:00	7.93	14.4	5.77	37.6	2
APR032014	AZ	P1	KA32	2014-04-26 01:36:00	7.93	14.3	5.81	37.6	2
APR032014	AZ	P1	KA32	2014-04-26 01:50:00	7.93	14.2	5.84	37.6	2
APR032014	AZ	P1	KA32	2014-04-26 02:06:00	7.93	14.1	5.87	37.6	2	1
APR032014	AZ	P1	KA32	2014-04-26 02:21:00	7.93	14.1	5.9	37.6	2
APR032014	AZ	P1	KA32	2014-04-26 02:35:00	7.93	14	5.94	37.6	2
APR032014	AZ	P1	KA32	2014-04-26 02:51:00	7.93	13.9	5.98	37.6	2
APR032014	AZ	P1	KA32	2014-04-26 03:06:00	7.93	13.8	5.99	37.7	2	1
APR032014	AZ	P1	KA32	2014-04-26 03:20:00	7.93	13.8	6.03	37.7	2
APR032014	AZ	P1	KA32	2014-04-26 03:36:00	7.93	13.7	6.06	37.7	2
APR032014	AZ	P1	KA32	2014-04-26 03:51:00	7.93	13.6	6.08	37.7	2
APR032014	AZ	P1	KA32	2014-04-26 04:05:00	7.93	13.6	6.12	37.7	2	1
APR032014	AZ	P1	KA32	2014-04-26 04:21:00	7.94	13.5	6.14	37.7	2
APR032014	AZ	P1	KA32	2014-04-26 04:36:00	7.94	13.4	6.17	37.7	2
APR032014	AZ	P1	KA32	2014-04-26 04:50:00	7.94	13.4	6.19	37.7	2
APR032014	AZ	P1	KA32	2014-04-26 05:06:00	7.94	13.3	6.22	37.7	2	1
APR032014	AZ	P1	KA32	2014-04-26 05:21:00	7.94	13.3	6.24	37.8	2
APR032014	AZ	P1	KA32	2014-04-26 05:35:00	7.94	13.3	6.26	37.8	2
APR032014	AZ	P1	KA32	2014-04-26 05:51:00	7.95	13.2	6.31	37.8	7
APR032014	AZ	P1	KA32	2014-04-26 06:06:00	7.95	13.2	6.42	37.8	18	1	1
APR032014	AZ	P1	KA32	2014-04-26 06:20:00	7.95	13.2	6.61	37.8	42
APR032014	AZ	P1	KA32	2014-04-26 06:36:00	7.96	13.2	6.81	37.8	56
APR032014	AZ	P1	KA32	2014-04-26 06:51:00	7.97	13.2	7.05	37.8	84
APR032014	AZ	P1	KA32	2014-04-26 07:05:00	7.98	13.2	7.35	37.8	114	1
APR032014	AZ	P1	KA32	2014-04-26 07:21:00	7.66	14.1	7.51	34.9	137
APR032014	AZ	P1	KA32	2014-04-26 07:36:00	7.67	14.1	7.87	35	151
APR032014	AZ	P1	KA32	2014-04-26 07:50:00	7.71	14	8.18	35	169
APR032014	AZ	P1	KA32	2014-04-26 08:06:00	7.74	13.9	8.44	35	170	1
APR032014	AZ	P1	KA32	2014-04-26 08:21:00	7.78	13.9	8.91	35	290
APR032014	AZ	P1	KA32	2014-04-26 08:35:00	7.82	13.8	9.43	35	356
APR032014	AZ	P1	KA32	2014-04-26 08:51:00	7.86	13.8	9.8	35	340
APR032014	AZ	P1	KA32	2014-04-26 09:06:00	7.9	13.8	10.17	35.1	382	1
APR032014	AZ	P1	KA32	2014-04-26 09:20:00	7.94	13.8	10.67	35.1	538
APR032014	AZ	P1	KA32	2014-04-26 09:36:00	7.96	13.8	10.54	35.1	234
APR032014	AZ	P1	KA32	2014-04-26 09:51:00	7.99	13.8	10.57	35.1	271
APR032014	AZ	P1	KA32	2014-04-26 10:05:00	7.83	13.8	10.65	35.1	333	1	1
APR032014	AZ	P1	KA32	2014-04-26 10:21:00	7.87	13.9	10.84	35.1	447
APR032014	AZ	P1	KA32	2014-04-26 10:36:00	7.9	13.9	11	35.2	378
APR032014	AZ	P1	KA32	2014-04-26 10:50:00	7.95	14	11.44	35.2	1015
APR032014	AZ	P1	KA32	2014-04-26 11:06:00	7.98	14	11.35	35.2	339	1
APR032014	AZ	P1	KA32	2014-04-26 11:21:00	7.84	14.1	11.71	35.2	708
APR032014	AZ	P1	KA32	2014-04-26 11:35:00	7.87	14	11.68	35.2	425
APR032014	AZ	P1	KA32	2014-04-26 11:51:00	7.92	14.1	11.94	35.2	462
APR032014	AZ	P1	KA32	2014-04-26 12:06:00	7.96	14.2	12.37	35.3	606	1
APR032014	AZ	P1	KA32	2014-04-26 12:20:00	7.84	14.4	12.83	35.3	1512
APR032014	AZ	P1	KA32	2014-04-26 12:36:00	7.92	15	14.08	35.3	2400
APR032014	AZ	P1	KA32	2014-04-26 12:51:00	7.99	15.4	15	35.3	2196
APR032014	AZ	P1	KA32	2014-04-26 13:05:00	7.9	15.8	15.46	35.4	2030	1
APR032014	AZ	P1	KA32	2014-04-26 13:21:00	7.97	16.1	15.88	35.4	2031
APR032014	AZ	P1	KA32	2014-04-26 13:36:00	7.88	16.3	15.84	35.5	1930
APR032014	AZ	P1	KA32	2014-04-26 13:50:00	7.96	16.5	15.91	35.5	1853
APR032014	AZ	P1	KA32	2014-04-26 14:06:00	7.87	16.7	15.69	35.6	1829	1
APR032014	AZ	P1	KA32	2014-04-26 14:21:00	7.94	16.8	15.68	35.6	1748
APR032014	AZ	P1	KA32	2014-04-26 14:35:00	8	16.9	15.47	35.6	1602
APR032014	AZ	P1	KA32	2014-04-26 14:51:00	7.92	16.9	15.27	35.7	1612
APR032014	AZ	P1	KA32	2014-04-26 15:06:00	7.98	17	15.18	35.8	1623	1	1
APR032014	AZ	P1	KA32	2014-04-26 15:20:00	7.89	17	14.9	35.8	1454
APR032014	AZ	P1	KA32	2014-04-26 15:36:00	7.94	17	14.71	35.8	1395
APR032014	AZ	P1	KA32	2014-04-26 15:51:00	8	17	14.47	35.9	1339
APR032014	AZ	P1	KA32	2014-04-26 16:05:00	7.9	17	14.14	35.9	1226	1
APR032014	AZ	P1	KA32	2014-04-26 16:21:00	7.95	17	13.85	36	1124
APR032014	AZ	P1	KA32	2014-04-26 16:36:00	7.99	17	13.55	36	1022
APR032014	AZ	P1	KA32	2014-04-26 16:50:00	7.88	16.9	13.09	36	936
APR032014	AZ	P1	KA32	2014-04-26 17:06:00	7.92	16.9	12.7	36.1	842	1
APR032014	AZ	P1	KA32	2014-04-26 17:21:00	7.95	16.7	12.25	36.1	727
APR032014	AZ	P1	KA32	2014-04-26 17:35:00	7.98	16.6	11.76	36.1	355
APR032014	AZ	P1	KA32	2014-04-26 17:51:00	7.99	16.5	11.14	36.2	266
APR032014	AZ	P1	KA32	2014-04-26 18:06:00	7.85	16.3	10.57	36.2	403	1
APR032014	AZ	P1	KA32	2014-04-26 18:20:00	7.87	16.2	9.96	36.2	259
APR032014	AZ	P1	KA32	2014-04-26 18:36:00	7.88	15.9	9.3	36.2	148
APR032014	AZ	P1	KA32	2014-04-26 18:51:00	7.89	15.7	8.61	36.2	67
APR032014	AZ	P1	KA32	2014-04-26 19:05:00	7.9	15.5	8.01	36.3	27	1	1
APR032014	AZ	P1	KA32	2014-04-26 19:21:00	7.9	15.2	7.46	36.3	6
APR032014	AZ	P1	KA32	2014-04-26 19:36:00	7.9	15	7.07	36.3	2
APR032014	AZ	P1	KA32	2014-04-26 19:50:00	7.9	14.8	6.8	36.3	2
APR032014	AZ	P1	KA32	2014-04-26 20:06:00	7.9	14.7	6.61	36.3	2	1
APR032014	AZ	P1	KA32	2014-04-26 20:21:00	7.9	14.5	6.49	36.3	2
APR032014	AZ	P1	KA32	2014-04-26 20:35:00	7.9	14.3	6.4	36.3	2
APR032014	AZ	P1	KA32	2014-04-26 20:51:00	7.9	14.2	6.36	36.4	2
APR032014	AZ	P1	KA32	2014-04-26 21:06:00	7.91	14	6.33	36.4	2	1
APR032014	AZ	P1	KA32	2014-04-26 21:20:00	7.91	13.9	6.31	36.4	2
APR032014	AZ	P1	KA32	2014-04-26 21:36:00	7.91	13.7	6.31	36.4	2
APR032014	AZ	P1	KA32	2014-04-26 21:51:00	7.91	13.6	6.32	36.4	2
APR032014	AZ	P1	KA32	2014-04-26 22:05:00	7.91	13.4	6.33	36.4	2	1
APR032014	AZ	P1	KA32	2014-04-26 22:21:00	7.92	13.3	6.35	36.4	2
APR032014	AZ	P1	KA32	2014-04-26 22:36:00	7.92	13.2	6.37	36.4	2
APR032014	AZ	P1	KA32	2014-04-26 22:50:00	7.92	13.1	6.38	36.4	2
APR032014	AZ	P1	KA32	2014-04-26 23:06:00	7.92	12.9	6.41	36.4	2	1
APR032014	AZ	P1	KA32	2014-04-26 23:21:00	7.93	12.8	6.43	36.4	2
APR032014	AZ	P1	KA32	2014-04-26 23:35:00	7.93	12.6	6.45	36.4	2
APR032014	AZ	P1	KA32	2014-04-26 23:51:00	7.93	12.5	6.49	36.4	2
APR032014	AZ	P1	KA32	2014-04-27 00:06:00	7.93	12.3	6.51	36.4	2	1	1
APR032014	AZ	P1	KA32	2014-04-27 00:20:00	7.93	12.2	6.55	36.5	2
APR032014	AZ	P1	KA32	2014-04-27 00:36:00	7.94	12	6.57	36.5	2
APR032014	AZ	P1	KA32	2014-04-27 00:51:00	7.94	11.9	6.6	36.5	2
APR032014	AZ	P1	KA32	2014-04-27 01:05:00	7.94	11.8	6.63	36.5	2	1
APR032014	AZ	P1	KA32	2014-04-27 01:21:00	7.94	11.7	6.66	36.5	2
APR032014	AZ	P1	KA32	2014-04-27 01:36:00	7.95	11.6	6.68	36.5	2
APR032014	AZ	P1	KA32	2014-04-27 01:50:00	7.94	11.5	6.7	36.5	2
APR032014	AZ	P1	KA32	2014-04-27 02:06:00	7.95	11.4	6.73	36.5	2	1
APR032014	AZ	P1	KA32	2014-04-27 02:21:00	7.95	11.3	6.74	36.5	2
APR032014	AZ	P1	KA32	2014-04-27 02:35:00	7.95	11.2	6.77	36.5	2
APR032014	AZ	P1	KA32	2014-04-27 02:51:00	7.95	11.1	6.79	36.5	2
APR032014	AZ	P1	KA32	2014-04-27 03:06:00	7.96	11	6.81	36.5	2	1
APR032014	AZ	P1	KA32	2014-04-27 03:20:00	7.96	10.9	6.84	36.5	2
APR032014	AZ	P1	KA32	2014-04-27 03:36:00	7.96	10.7	6.86	36.5	2
APR032014	AZ	P1	KA32	2014-04-27 03:51:00	7.96	10.6	6.9	36.5	2
APR032014	AZ	P1	KA32	2014-04-27 04:05:00	7.96	10.5	6.9	36.5	1	1	1
APR032014	AZ	P1	KA32	2014-04-27 04:21:00	7.97	10.4	6.92	36.5	1
APR032014	AZ	P1	KA32	2014-04-27 04:36:00	7.97	10.3	6.95	36.5	2
APR032014	AZ	P1	KA32	2014-04-27 04:50:00	7.97	10.2	6.97	36.5	1
APR032014	AZ	P1	KA32	2014-04-27 05:06:00	7.97	10	7	36.6	1	1
APR032014	AZ	P1	KA32	2014-04-27 05:21:00	7.97	9.9	7.02	36.5	2
APR032014	AZ	P1	KA32	2014-04-27 05:35:00	7.97	9.8	7.05	36.6	2
APR032014	AZ	P1	KA32	2014-04-27 05:51:00	7.98	9.6	7.13	36.5	12
APR032014	AZ	P1	KA32	2014-04-27 06:06:00	7.98	9.5	7.3	36.6	41	1
APR032014	AZ	P1	KA32	2014-04-27 06:20:00	7.99	9.4	7.58	36.6	95
APR032014	AZ	P1	KA32	2014-04-27 06:36:00	7.89	9.4	7.92	36.6	174
APR032014	AZ	P1	KA32	2014-04-27 06:51:00	7.86	9.4	8.42	36.6	271
APR032014	AZ	P1	KA32	2014-04-27 07:05:00	7.89	9.4	8.98	36.6	378	1
APR032014	AZ	P1	KA32	2014-04-27 07:21:00	7.92	9.5	9.59	36.6	491
APR032014	AZ	P1	KA32	2014-04-27 07:36:00	7.95	9.7	10.21	36.6	613
APR032014	AZ	P1	KA32	2014-04-27 07:50:00	8	10.5	10.57	33.8	735
APR032014	AZ	P1	KA32	2014-04-27 08:06:00	7.86	10.7	11.24	33.8	862	1
APR032014	AZ	P1	KA32	2014-04-27 08:21:00	7.9	11	11.9	33.8	992
APR032014	AZ	P1	KA32	2014-04-27 08:35:00	7.95	11.3	12.51	33.9	1105
APR032014	AZ	P1	KA32	2014-04-27 08:51:00	8	11.7	13.09	33.9	1225
APR032014	AZ	P1	KA32	2014-04-27 09:06:00	7.88	12.1	13.56	33.9	1336	1	1
APR032014	AZ	P1	KA32	2014-04-27 09:20:00	7.94	12.6	14.03	33.9	1427
APR032014	AZ	P1	KA32	2014-04-27 09:36:00	7.99	13.1	14.47	33.9	1543
APR032014	AZ	P1	KA32	2014-04-27 09:51:00	7.89	13.6	14.77	33.9	1679
APR032014	AZ	P1	KA32	2014-04-27 10:05:00	7.95	14.1	15.08	33.9	1418	1
APR032014	AZ	P1	KA32	2014-04-27 10:21:00	7.87	14.6	15.28	33.9	1885
APR032014	AZ	P1	KA32	2014-04-27 10:36:00	7.93	15.2	15.56	34	1984
APR032014	AZ	P1	KA32	2014-04-27 10:50:00	7.99	15.7	15.77	34	2018
APR032014	AZ	P1	KA32	2014-04-27 11:06:00	7.92	16.2	15.82	34	2055	1
APR032014	AZ	P1	KA32	2014-04-27 11:21:00	7.98	16.7	15.95	34	2056
APR032014	AZ	P1	KA32	2014-04-27 11:35:00	7.91	17.3	16.03	34	2025
APR032014	AZ	P1	KA32	2014-04-27 11:51:00	7.98	17.8	16.21	34.1	2100
APR032014	AZ	P1	KA32	2014-04-27 12:06:00	7.92	18.3	16.22	34.1	2101	1
APR032014	AZ	P1	KA32	2014-04-27 12:20:00	7.99	18.7	16.29	34.1	2128
APR032014	AZ	P1	KA32	2014-04-27 12:36:00	7.93	19.1	16.24	34.1	2120
APR032014	AZ	P1	KA32	2014-04-27 12:51:00	8	19.5	16.27	34.2	2133
APR032014	AZ	P1	KA32	2014-04-27 13:05:00	7.94	19.9	16.18	34.2	2119	1	1
APR032014	AZ	P1	KA32	2014-04-27 13:21:00	7.9	20.3	16.03	34.2	2151
APR032014	AZ	P1	KA32	2014-04-27 13:36:00	7.95	20.5	15.93	34.3	1857
APR032014	AZ	P1	KA32	2014-04-27 13:50:00	7.9	20.8	15.63	34.3	1867
APR032014	AZ	P1	KA32	2014-04-27 14:06:00	7.96	21	15.58	34.3	1905	1
APR032014	AZ	P1	KA32	2014-04-27 14:21:00	7.9	21.2	15.26	34.3	1249
APR032014	AZ	P1	KA32	2014-04-27 14:35:00	7.96	21.4	15.13	34.4	1833
APR032014	AZ	P1	KA32	2014-04-27 14:51:00	7.89	21.5	14.75	34.4	1772
APR032014	AZ	P1	KA32	2014-04-27 15:06:00	7.95	21.6	14.55	34.4	1700	1
APR032014	AZ	P1	KA32	2014-04-27 15:20:00	7.99	21.7	14.31	34.5	1688
APR032014	AZ	P1	KA32	2014-04-27 15:36:00	7.93	21.9	14.01	34.5	1665
APR032014	AZ	P1	KA32	2014-04-27 15:51:00	7.98	21.9	13.6	34.5	1421
APR032014	AZ	P1	KA32	2014-04-27 16:05:00	7.9	21.8	13.1	34.6	1390	1
APR032014	AZ	P1	KA32	2014-04-27 16:21:00	7.93	21.7	12.59	34.6	1151
APR032014	AZ	P1	KA32	2014-04-27 16:36:00	7.97	21.5	12.08	34.6	1079
APR032014	AZ	P1	KA32	2014-04-27 16:50:00	8	21.5	11.57	34.7	953
APR032014	AZ	P1	KA32	2014-04-27 17:06:00	7.89	21.4	11	34.7	829	1
APR032014	AZ	P1	KA32	2014-04-27 17:21:00	7.92	21.3	10.48	34.7	705
APR032014	AZ	P1	KA32	2014-04-27 17:35:00	7.94	21.1	9.96	34.7	595
APR032014	AZ	P1	KA32	2014-04-27 17:51:00	7.95	20.9	9.35	34.8	420
APR032014	AZ	P1	KA32	2014-04-27 18:06:00	7.97	20.7	8.82	34.8	323	1	1
APR032014	AZ	P1	KA32	2014-04-27 18:20:00	7.97	20.5	8.35	34.8	303
APR032014	AZ	P1	KA32	2014-04-27 18:36:00	7.98	20.3	7.83	34.8	138
APR032014	AZ	P1	KA32	2014-04-27 18:51:00	7.98	20	7.32	34.8	82
APR032014	AZ	P1	KA32	2014-04-27 19:05:00	7.98	19.7	6.79	34.9	31	1
APR032014	AZ	P1	KA32	2014-04-27 19:21:00	7.98	19.5	6.3	34.9	7
APR032014	AZ	P1	KA32	2014-04-27 19:36:00	7.97	19.2	5.95	34.9	3
APR032014	AZ	P1	KA32	2014-04-27 19:50:00	7.97	18.9	5.73	34.9	2
APR032014	AZ	P1	KA32	2014-04-27 20:06:00	7.97	18.7	5.59	34.9	2	1
APR032014	AZ	P1	KA32	2014-04-27 20:21:00	7.97	18.4	5.49	34.9	2
APR032014	AZ	P1	KA32	2014-04-27 20:35:00	7.97	18.1	5.43	35	2
APR032014	AZ	P1	KA32	2014-04-27 20:51:00	7.97	17.9	5.41	35	2
APR032014	AZ	P1	KA32	2014-04-27 21:06:00	7.97	17.6	5.41	35	2	1
APR032014	AZ	P1	KA32	2014-04-27 21:20:00	7.97	17.3	5.43	35	2
APR032014	AZ	P1	KA32	2014-04-27 21:36:00	7.97	17	5.45	35	2
APR032014	AZ	P1	KA32	2014-04-27 21:51:00	7.97	16.7	5.48	35	2
APR032014	AZ	P1	KA32	2014-04-27 22:05:00	7.97	16.5	5.53	35.1	2	1	1
APR032014	AZ	P1	KA32	2014-04-27 22:21:00	7.97	16.2	5.57	35.1	2
APR032014	AZ	P1	KA32	2014-04-27 22:36:00	7.97	16	5.62	35.1	2
APR032014	AZ	P1	KA32	2014-04-27 22:50:00	7.97	15.8	5.67	35.1	2
APR032014	AZ	P1	KA32	2014-04-27 23:06:00	7.97	15.6	5.72	35.1	2	1
APR032014	AZ	P1	KA32	2014-04-27 23:21:00	7.97	15.5	5.77	35.1	2
APR032014	AZ	P1	KA32	2014-04-27 23:35:00	7.97	15.3	5.81	35.1	2
APR032014	AZ	P1	KA32	2014-04-27 23:51:00	7.97	15.1	5.87	35.1	2
APR032014	AZ	P1	KA32	2014-04-28 00:06:00	7.97	14.9	5.92	35.1	2	1
APR032014	AZ	P1	KA32	2014-04-28 00:20:00	7.97	14.8	5.97	35.1	2
APR032014	AZ	P1	KA32	2014-04-28 00:36:00	7.98	14.6	6.02	35.1	2
APR032014	AZ	P1	KA32	2014-04-28 00:51:00	7.98	14.5	6.07	35.1	2
APR032014	AZ	P1	KA32	2014-04-28 01:05:00	7.98	14.3	6.11	35.1	2	1
APR032014	AZ	P1	KA32	2014-04-28 01:21:00	7.98	14.2	6.15	35.2	2
APR032014	AZ	P1	KA32	2014-04-28 01:36:00	7.98	14	6.2	35.2	2
APR032014	AZ	P1	KA32	2014-04-28 01:50:00	7.98	13.8	6.25	35.2	2
APR032014	AZ	P1	KA32	2014-04-28 02:06:00	7.98	13.7	6.28	35.2	2	1
APR032014	AZ	P1	KA32	2014-04-28 02:21:00	7.99	13.5	6.33	35.2	2
APR032014	AZ	P1	KA32	2014-04-28 02:35:00	7.99	13.3	6.38	35.2	2
APR032014	AZ	P1	KA32	2014-04-28 02:51:00	7.99	13	6.42	35.2	2
APR032014	AZ	P1	KA32	2014-04-28 03:06:00	7.99	12.9	6.45	35.2	2	1	1
APR032014	AZ	P1	KA32	2014-04-28 03:20:00	7.99	12.7	6.5	35.2	2
APR032014	AZ	P1	KA32	2014-04-28 03:36:00	7.99	12.5	6.54	35.2	2
APR032014	AZ	P1	KA32	2014-04-28 03:51:00	7.99	12.4	6.58	35.2	2
APR032014	AZ	P1	KA32	2014-04-28 04:05:00	7.99	12.2	6.62	35.2	2	1
APR032014	AZ	P1	KA32	2014-04-28 04:21:00	8	12	6.65	35.2	2
APR032014	AZ	P1	KA32	2014-04-28 04:36:00	8	11.8	6.69	35.3	2
APR032014	AZ	P1	KA32	2014-04-28 04:50:00	8	11.6	6.74	35.2	2
APR032014	AZ	P1	KA32	2014-04-28 05:06:00	8	11.4	6.77	35.2	2	1
APR032014	AZ	P1	KA32	2014-04-28 05:21:00	8	11.3	6.81	35.3	2
APR032014	AZ	P1	KA32	2014-04-28 05:35:00	8	11.1	6.84	35.3	3
APR032014	AZ	P1	KA32	2014-04-28 05:51:00	8	11	6.95	35.3	15
APR032014	AZ	P1	KA32	2014-04-28 06:06:00	8.01	10.9	7.14	35.3	52	1
APR032014	AZ	P1	KA32	2014-04-28 06:20:00	8.02	10.8	7.43	35.3	123
APR032014	AZ	P1	KA32	2014-04-28 06:36:00	7.82	10.8	7.79	35.3	228
APR032014	AZ	P1	KA32	2014-04-28 06:51:00	7.85	10.8	8.28	35.3	334
APR032014	AZ	P1	KA32	2014-04-28 07:05:00	7.88	10.9	8.79	35.3	387	1	1
APR032014	AZ	P1	KA32	2014-04-28 07:21:00	7.91	11	8.48	35.3	543
APR032014	AZ	P1	KA32	2014-04-28 07:36:00	7.94	11.2	9.94	35.1	679
APR032014	AZ	P1	KA32	2014-04-28 07:50:00	7.97	11.5	10.58	35.1	806
APR032014	AZ	P1	KA32	2014-04-28 08:06:00	7.95	11.8	11.2	35.1	920	1
APR032014	AZ	P1	KA32	2014-04-28 08:21:00	7.89	12.1	11.86	35.1	1035
APR032014	AZ	P1	KA32	2014-04-28 08:35:00	7.94	12.5	12.51	35.1	1165
APR032014	AZ	P1	KA32	2014-04-28 08:51:00	7.98	12.9	13.09	35.1	1272
APR032014	AZ	P1	KA32	2014-04-28 09:06:00	7.88	13.4	13.58	35.1	1370	1
APR032014	AZ	P1	KA32	2014-04-28 09:20:00	7.94	13.9	14.14	35.1	1480
APR032014	AZ	P1	KA32	2014-04-28 09:36:00	7.99	14.5	14.62	35.1	1575
APR032014	AZ	P1	KA32	2014-04-28 09:51:00	7.91	15	14.96	35.1	1665
APR032014	AZ	P1	KA32	2014-04-28 10:05:00	7.96	15.6	15.36	35.1	1746	1
APR032014	AZ	P1	KA32	2014-04-28 10:21:00	7.89	16.2	15.56	35.1	1823
APR032014	AZ	P1	KA32	2014-04-28 10:36:00	7.95	16.8	15.87	35.2	1888
APR032014	AZ	P1	KA32	2014-04-28 10:50:00	7.89	17.5	15.98	35.2	1952
APR032014	AZ	P1	KA32	2014-04-28 11:06:00	7.95	18.1	16.18	35.2	2002	1
APR032014	AZ	P1	KA32	2014-04-28 11:21:00	7.9	18.7	16.21	35.2	2049
APR032014	AZ	P1	KA32	2014-04-28 11:35:00	7.96	19.3	16.34	35.2	2077
APR032014	AZ	P1	KA32	2014-04-28 11:51:00	7.91	19.9	16.27	35.2	2113
APR032014	AZ	P1	KA32	2014-04-28 12:06:00	7.97	20.4	16.33	35.3	2127	1	1
APR032014	AZ	P1	KA32	2014-04-28 12:20:00	7.93	20.9	16.21	35.3	2139
APR032014	AZ	P1	KA32	2014-04-28 12:36:00	7.99	21.4	16.29	35.3	2139
APR032014	AZ	P1	KA32	2014-04-28 12:51:00	7.95	21.9	16.1	35.4	2132
APR032014	AZ	P1	KA32	2014-04-28 13:05:00	7.94	22.3	15.99	35.4	2117	1
APR032014	AZ	P1	KA32	2014-04-28 13:21:00	7.96	22.7	15.78	35.4	2094
APR032014	AZ	P1	KA32	2014-04-28 13:36:00	7.92	23	15.51	35.5	2064
APR032014	AZ	P1	KA32	2014-04-28 13:50:00	7.97	23.2	15.38	35.5	2017
APR032014	AZ	P1	KA32	2014-04-28 14:06:00	7.93	23.4	15.08	35.5	1974	1
APR032014	AZ	P1	KA32	2014-04-28 14:21:00	7.98	23.7	14.87	35.6	1908
APR032014	AZ	P1	KA32	2014-04-28 14:35:00	7.93	23.8	14.5	35.6	1856
APR032014	AZ	P1	KA32	2014-04-28 14:51:00	7.98	23.9	14.29	35.7	1778
APR032014	AZ	P1	KA32	2014-04-28 15:06:00	7.93	24	13.87	35.7	1703	1
APR032014	AZ	P1	KA32	2014-04-28 15:20:00	7.97	24	13.54	35.7	1611
APR032014	AZ	P1	KA32	2014-04-28 15:36:00	7.63	24.1	12.2	35.8	1516
APR032014	AZ	P1	KA32	2014-04-28 15:51:00	7.71	24.2	13.34	35.8	1418
APR032014	AZ	P1	KA32	2014-04-28 16:05:00	7.77	24.1	12.84	35.9	1324	1	1
APR032014	AZ	P1	KA32	2014-04-28 16:21:00	7.81	24	12.32	35.9	1208
APR032014	AZ	P1	KA32	2014-04-28 16:36:00	7.85	23.8	11.79	36	1102
APR032014	AZ	P1	KA32	2014-04-28 16:50:00	7.89	23.6	11.27	36	985
APR032014	AZ	P1	KA32	2014-04-28 17:06:00	7.91	23.4	10.74	36	861	1
APR032014	AZ	P1	KA32	2014-04-28 17:21:00	7.94	23.1	10.23	36.1	744
APR032014	AZ	P1	KA32	2014-04-28 17:35:00	7.95	22.8	9.68	36.1	626
APR032014	AZ	P1	KA32	2014-04-28 17:51:00	7.97	22.5	9.16	36.2	502
APR032014	AZ	P1	KA32	2014-04-28 18:06:00	7.98	22.2	8.64	36.2	386	1
APR032014	AZ	P1	KA32	2014-04-28 18:20:00	7.99	21.8	8.14	36.2	277
APR032014	AZ	P1	KA32	2014-04-28 18:36:00	7.99	21.5	7.59	36.3	179
APR032014	AZ	P1	KA32	2014-04-28 18:51:00	7.99	21.1	7.02	36.3	66
APR032014	AZ	P1	KA32	2014-04-28 19:05:00	8	20.7	6.51	36.3	32	1
APR032014	AZ	P1	KA32	2014-04-28 19:21:00	8	20.4	6.05	36.4	8
APR032014	AZ	P1	KA32	2014-04-28 19:36:00	8	20.1	5.71	36.4	3
APR032014	AZ	P1	KA32	2014-04-28 19:50:00	8	19.7	5.52	36.4	3
APR032014	AZ	P1	KA32	2014-04-28 20:06:00	7.99	19.5	5.37	36.5	2	1
APR032014	AZ	P1	KA32	2014-04-28 20:21:00	7.99	19.2	5.28	36.5	2
APR032014	AZ	P1	KA32	2014-04-28 20:35:00	7.99	19	5.23	36.5	2
APR032014	AZ	P1	KA32	2014-04-28 20:51:00	7.99	18.8	5.2	36.5	2
APR032014	AZ	P1	KA32	2014-04-28 21:06:00	7.99	18.6	5.19	36.5	2	1	1
APR032014	AZ	P1	KA32	2014-04-28 21:20:00	7.99	18.4	5.18	36.6	2
APR032014	AZ	P1	KA32	2014-04-28 21:36:00	7.99	18.2	5.2	36.6	2
APR032014	AZ	P1	KA32	2014-04-28 21:51:00	7.99	18	5.2	36.6	2
APR032014	AZ	P1	KA32	2014-04-28 22:05:00	7.99	17.8	5.22	36.6	2	1
APR032014	AZ	P1	KA32	2014-04-28 22:21:00	7.99	17.6	5.24	36.6	2
APR032014	AZ	P1	KA32	2014-04-28 22:36:00	7.99	17.4	5.27	36.6	2
APR032014	AZ	P1	KA32	2014-04-28 22:50:00	7.99	17.2	5.29	36.6	2
APR032014	AZ	P1	KA32	2014-04-28 23:06:00	7.99	17	5.34	36.7	2	1
APR032014	AZ	P1	KA32	2014-04-28 23:21:00	7.99	16.8	5.38	36.7	2
APR032014	AZ	P1	KA32	2014-04-28 23:35:00	7.99	16.6	5.42	36.7	2
APR032014	AZ	P1	KA32	2014-04-28 23:51:00	7.99	16.4	5.47	36.7	2
APR032014	AZ	P1	KA32	2014-04-29 00:06:00	7.99	16.2	5.52	36.7	2	1
APR032014	AZ	P1	KA32	2014-04-29 00:20:00	7.99	16.1	5.58	36.7	2
APR032014	AZ	P1	KA32	2014-04-29 00:36:00	7.99	15.9	5.62	36.8	2
APR032014	AZ	P1	KA32	2014-04-29 00:51:00	7.99	15.7	5.67	36.8	2
APR032014	AZ	P1	KA32	2014-04-29 01:05:00	7.99	15.5	5.73	36.8	2	1	1
APR032014	AZ	P1	KA32	2014-04-29 01:21:00	7.99	15.3	5.78	36.8	2
APR032014	AZ	P1	KA32	2014-04-29 01:36:00	7.99	15.2	5.82	36.8	2
APR032014	AZ	P1	KA32	2014-04-29 01:50:00	7.99	15	5.86	36.9	2
APR032014	AZ	P1	KA32	2014-04-29 02:06:00	7.99	14.8	5.9	36.9	2	1
APR032014	AZ	P1	KA32	2014-04-29 02:21:00	8	14.7	5.93	36.9	2
APR032014	AZ	P1	KA32	2014-04-29 02:35:00	8	14.5	5.98	36.9	2
APR032014	AZ	P1	KA32	2014-04-29 02:51:00	8	14.3	6.01	36.9	2
APR032014	AZ	P1	KA32	2014-04-29 03:06:00	8	14.2	6.05	36.9	2	1
APR032014	AZ	P1	KA32	2014-04-29 03:20:00	8	14	6.09	36.9	2
APR032014	AZ	P1	KA32	2014-04-29 03:36:00	8	13.8	6.11	36.9	2
APR032014	AZ	P1	KA32	2014-04-29 03:51:00	8	13.7	6.15	36.9	2
APR032014	AZ	P1	KA32	2014-04-29 04:05:00	8	13.5	6.19	37	2	1
APR032014	AZ	P1	KA32	2014-04-29 04:21:00	8	13.3	6.22	37	2
APR032014	AZ	P1	KA32	2014-04-29 04:36:00	8	13.1	6.26	37	2
APR032014	AZ	P1	KA32	2014-04-29 04:50:00	8	12.9	6.3	37	2
APR032014	AZ	P1	KA32	2014-04-29 05:06:00	8	12.7	6.33	37.1	2	1
APR032014	AZ	P1	KA32	2014-04-29 05:21:00	8.01	12.5	6.37	37.1	2
APR032014	AZ	P1	KA32	2014-04-29 05:35:00	8.01	12.3	6.41	37.1	4
APR032014	AZ	P1	KA32	2014-04-29 05:51:00	8.01	12.1	6.53	37.1	17
APR032014	AZ	P1	KA32	2014-04-29 06:06:00	8.01	11.9	6.75	37.1	53	1	1
APR032014	AZ	P1	KA32	2014-04-29 06:20:00	8.02	11.8	7.08	37.2	129
APR032014	AZ	P1	KA32	2014-04-29 06:36:00	7.83	11.7	7.47	37.2	231
APR032014	AZ	P1	KA32	2014-04-29 06:51:00	7.85	11.7	7.97	37.2	336
APR032014	AZ	P1	KA32	2014-04-29 07:05:00	7.88	11.6	8.52	37.3	441	1
APR032014	AZ	P1	KA32	2014-04-29 07:21:00	7.91	11.7	8.57	37.2	553
APR032014	AZ	P1	KA32	2014-04-29 07:36:00	7.96	12.4	9.53	34.5	687
APR032014	AZ	P1	KA32	2014-04-29 07:50:00	7.98	12.5	10.19	34.5	811
APR032014	AZ	P1	KA32	2014-04-29 08:06:00	7.87	12.6	10.82	34.5	918	1
APR032014	AZ	P1	KA32	2014-04-29 08:21:00	7.91	12.8	11.49	34.5	1049
APR032014	AZ	P1	KA32	2014-04-29 08:35:00	7.95	13	12.12	34.6	1158
APR032014	AZ	P1	KA32	2014-04-29 08:51:00	7.99	13.3	12.72	34.6	1278
APR032014	AZ	P1	KA32	2014-04-29 09:06:00	7.9	13.5	13.24	34.6	1380	1
APR032014	AZ	P1	KA32	2014-04-29 09:20:00	7.95	13.9	13.78	34.7	1487
APR032014	AZ	P1	KA32	2014-04-29 09:36:00	8	14.3	14.26	34.7	1585
APR032014	AZ	P1	KA32	2014-04-29 09:51:00	7.92	14.7	14.58	34.4	1673
APR032014	AZ	P1	KA32	2014-04-29 10:05:00	7.98	15.2	14.96	34.2	1758	1	1
APR032014	AZ	P1	KA32	2014-04-29 10:21:00	7.91	15.7	15.1	34	1833
APR032014	AZ	P1	KA32	2014-04-29 10:36:00	7.97	16.2	15.37	33.9	1904
APR032014	AZ	P1	KA32	2014-04-29 10:50:00	7.9	16.7	15.45	33.8	1959
APR032014	AZ	P1	KA32	2014-04-29 11:06:00	7.97	17.2	15.58	33.5	2006	1
APR032014	AZ	P1	KA32	2014-04-29 11:21:00	7.91	17.6	15.55	33.3	2044
APR032014	AZ	P1	KA32	2014-04-29 11:35:00	7.97	18.1	15.71	33.1	2089
APR032014	AZ	P1	KA32	2014-04-29 11:51:00	7.93	18.5	15.72	33.2	2116
APR032014	AZ	P1	KA32	2014-04-29 12:06:00	7.99	18.9	15.85	33.2	2138	1
APR032014	AZ	P1	KA32	2014-04-29 12:20:00	7.94	19.4	15.8	33.2	2146
APR032014	AZ	P1	KA32	2014-04-29 12:36:00	8	19.8	15.82	33.2	2143
APR032014	AZ	P1	KA32	2014-04-29 12:51:00	7.96	20.2	15.73	33.2	2138
APR032014	AZ	P1	KA32	2014-04-29 13:05:00	7.92	20.6	15.53	33.3	2109	1
APR032014	AZ	P1	KA32	2014-04-29 13:21:00	7.97	21	15.52	33.3	2096
APR032014	AZ	P1	KA32	2014-04-29 13:36:00	7.93	21.3	15.3	33.3	2068
APR032014	AZ	P1	KA32	2014-04-29 13:50:00	7.98	21.6	15.17	33.4	2020
APR032014	AZ	P1	KA32	2014-04-29 14:06:00	7.93	21.8	14.85	33.4	1978	1
APR032014	AZ	P1	KA32	2014-04-29 14:21:00	7.98	22.1	14.66	33.4	1918
APR032014	AZ	P1	KA32	2014-04-29 14:35:00	7.93	22.3	14.33	33.5	1850
APR032014	AZ	P1	KA32	2014-04-29 14:51:00	7.98	22.5	14.07	33.5	1788
APR032014	AZ	P1	KA32	2014-04-29 15:06:00	7.92	22.6	12.9	33.5	1702	1	1
APR032014	AZ	P1	KA32	2014-04-29 15:20:00	7.95	22.7	13.78	33.6	1617
APR032014	AZ	P1	KA32	2014-04-29 15:36:00	7.99	22.6	13.27	33.6	1527
APR032014	AZ	P1	KA32	2014-04-29 15:51:00	7.92	22.6	12.7	33.7	1429
APR032014	AZ	P1	KA32	2014-04-29 16:05:00	7.96	22.5	12.27	33.7	1327	1
APR032014	AZ	P1	KA32	2014-04-29 16:21:00	7.99	22.4	11.82	33.7	1212
APR032014	AZ	P1	KA32	2014-04-29 16:36:00	7.91	22.2	11.26	33.8	1100
APR032014	AZ	P1	KA32	2014-04-29 16:50:00	7.94	22	10.89	33.8	982
APR032014	AZ	P1	KA32	2014-04-29 17:06:00	7.96	21.7	10.43	33.9	854	1
APR032014	AZ	P1	KA32	2014-04-29 17:21:00	7.98	21.4	9.97	33.9	732
APR032014	AZ	P1	KA32	2014-04-29 17:35:00	8	21.1	9.5	34	613
APR032014	AZ	P1	KA32	2014-04-29 17:51:00	7.9	20.8	9	34	496
APR032014	AZ	P1	KA32	2014-04-29 18:06:00	7.91	20.5	8.56	34	381	1
APR032014	AZ	P1	KA32	2014-04-29 18:20:00	7.92	20.1	8.11	34	277
APR032014	AZ	P1	KA32	2014-04-29 18:36:00	7.93	19.7	7.66	34.1	178
APR032014	AZ	P1	KA32	2014-04-29 18:51:00	7.94	19.3	7.18	34.1	73
APR032014	AZ	P1	KA32	2014-04-29 19:05:00	7.94	18.9	6.74	34.2	34	1	1
APR032014	AZ	P1	KA32	2014-04-29 19:21:00	7.94	18.5	6.34	34.2	9
APR032014	AZ	P1	KA32	2014-04-29 19:36:00	7.94	18.1	6.03	34.2	3
APR032014	AZ	P1	KA32	2014-04-29 19:50:00	7.94	17.8	5.82	34.3	2
APR032014	AZ	P1	KA32	2014-04-29 20:06:00	7.94	17.5	5.67	34.3	2	1
APR032014	AZ	P1	KA32	2014-04-29 20:21:00	7.94	17.2	5.59	34.3	2
APR032014	AZ	P1	KA32	2014-04-29 20:35:00	7.94	16.9	5.53	34.3	2
APR032014	AZ	P1	KA32	2014-04-29 20:51:00	7.94	16.6	5.5	34.3	2
APR032014	AZ	P1	KA32	2014-04-29 21:06:00	7.94	16.3	5.49	34.4	2	1
APR032014	AZ	P1	KA32	2014-04-29 21:20:00	7.94	16.1	5.51	34.4	2
APR032014	AZ	P1	KA32	2014-04-29 21:36:00	7.94	15.8	5.52	34.4	2
APR032014	AZ	P1	KA32	2014-04-29 21:51:00	7.94	15.5	5.55	34.4	2
APR032014	AZ	P1	KA32	2014-04-29 22:05:00	7.94	15.3	5.59	34.4	2	1
APR032014	AZ	P1	KA32	2014-04-29 22:21:00	7.94	15.1	5.63	34.5	2
APR032014	AZ	P1	KA32	2014-04-29 22:36:00	7.94	14.9	5.68	34.5	2
APR032014	AZ	P1	KA32	2014-04-29 22:50:00	7.94	14.6	5.73	34.5	2
APR032014	AZ	P1	KA32	2014-04-29 23:06:00	7.94	14.4	5.78	34.5	2	1
APR032014	AZ	P1	KA32	2014-04-29 23:21:00	7.94	14.2	5.82	34.5	2
APR032014	AZ	P1	KA32	2014-04-29 23:35:00	7.94	13.9	5.89	34.6	2
APR032014	AZ	P1	KA32	2014-04-29 23:51:00	7.94	13.7	5.96	34.6	2
APR032014	AZ	P1	KA32	2014-04-30 00:06:00	7.94	13.5	6.02	34.6	2	1	1
APR032014	AZ	P1	KA32	2014-04-30 00:20:00	7.95	13.3	6.07	34.6	2
APR032014	AZ	P1	KA32	2014-04-30 00:36:00	7.95	13.1	6.13	34.7	2
APR032014	AZ	P1	KA32	2014-04-30 00:51:00	7.95	12.9	6.19	34.7	2
APR032014	AZ	P1	KA32	2014-04-30 01:05:00	7.95	12.7	6.25	34.7	2	1
APR032014	AZ	P1	KA32	2014-04-30 01:21:00	7.95	12.6	6.3	34.7	2
APR032014	AZ	P1	KA32	2014-04-30 01:36:00	7.95	12.4	6.35	34.7	2
APR032014	AZ	P1	KA32	2014-04-30 01:50:00	7.96	12.3	6.4	34.7	2
APR032014	AZ	P1	KA32	2014-04-30 02:06:00	7.96	12.1	6.45	34.8	2	1
APR032014	AZ	P1	KA32	2014-04-30 02:21:00	7.96	11.9	6.48	34.8	2
APR032014	AZ	P1	KA32	2014-04-30 02:35:00	7.96	11.8	6.54	34.8	2
APR032014	AZ	P1	KA32	2014-04-30 02:51:00	7.96	11.6	6.57	34.8	2
APR032014	AZ	P1	KA32	2014-04-30 03:06:00	7.97	11.5	6.61	34.8	2	1
APR032014	AZ	P1	KA32	2014-04-30 03:20:00	7.97	11.4	6.64	34.8	2
APR032014	AZ	P1	KA32	2014-04-30 03:36:00	7.97	11.3	6.67	34.8	2
APR032014	AZ	P1	KA32	2014-04-30 03:51:00	7.97	11.2	6.7	34.9	2
APR032014	AZ	P1	KA32	2014-04-30 04:05:00	7.97	11	6.74	34.9	2	1	1
APR032014	AZ	P1	KA32	2014-04-30 04:21:00	7.98	10.9	6.77	34.9	2
APR032014	AZ	P1	KA32	2014-04-30 04:36:00	7.98	10.8	6.8	34.9	2
APR032014	AZ	P1	KA32	2014-04-30 04:50:00	7.98	10.7	6.81	34.9	2
APR032014	AZ	P1	KA32	2014-04-30 05:06:00	7.98	10.6	6.84	34.9	2	1
APR032014	AZ	P1	KA32	2014-04-30 05:21:00	7.98	10.4	6.87	34.9	2
APR032014	AZ	P1	KA32	2014-04-30 05:35:00	7.99	10.3	6.9	34.9	4
APR032014	AZ	P1	KA32	2014-04-30 05:51:00	7.99	10.2	7	34.9	18
APR032014	AZ	P1	KA32	2014-04-30 06:06:00	7.99	10.1	7.19	35	57	1
APR032014	AZ	P1	KA32	2014-04-30 06:20:00	8	10.1	7.48	35	134
APR032014	AZ	P1	KA32	2014-04-30 06:36:00	7.85	10.1	7.82	35	234
APR032014	AZ	P1	KA32	2014-04-30 06:51:00	7.86	10.1	8.25	35	337
APR032014	AZ	P1	KA32	2014-04-30 07:05:00	7.89	10.2	8.73	35	454	1
APR032014	AZ	P1	KA32	2014-04-30 07:21:00	7.92	10.4	9.24	35	569
APR032014	AZ	P1	KA32	2014-04-30 07:36:00	7.95	10.7	9.74	34.6	691
APR032014	AZ	P1	KA32	2014-04-30 07:50:00	7.98	10.9	10.3	34.6	811
APR032014	AZ	P1	KA32	2014-04-30 08:06:00	7.86	11.3	10.97	34.6	935	1
APR032014	AZ	P1	KA32	2014-04-30 08:21:00	7.97	12.2	11.19	36.4	1052
APR032014	AZ	P1	KA32	2014-04-30 08:35:00	7.41	13.5	11.93	36.4	1168
APR032014	AZ	P1	KA32	2014-04-30 08:51:00	7.63	14.8	0	36.5	1280
APR032014	AZ	P1	KA32	2014-04-30 09:06:00	7.75	19.7	6.93	29	1388	1	1
APR032014	AZ	P1	KA32	2014-04-30 09:20:00	7.7	22.6	8.84	34.1	1490
APR032014	AZ	P1	KA32	2014-04-30 09:36:00	7.56	22.5	8.16	34.2	1584
APR032014	AZ	P1	KA32	2014-04-30 09:51:00	7.2	22.4	7.36	34.5	1675
APR032014	AZ	P1	KA32	2014-04-30 10:05:00	7.19	22.5	6.7	34.5	1758	1
APR032014	AZ	P1	KA32	2014-04-30 10:21:00	8.16	26.8	5.62	0.7	1822
APR032014	AZ	P1	KA32	2014-04-30 10:36:00	8.11	30.2	5.72	0.7	1897
APR032014	AZ	P1	KA32	2014-04-30 10:50:00	8.07	31.7	6.01	0.8	1959
APR032014	AZ	P1	KA32	2014-04-30 11:06:00	8.04	32.4	6.18	0.8	2002	1
APR032014	AZ	P1	KA32	2014-04-30 11:21:00	8.02	34	6.31	0.8	2057
APR032014	AZ	P1	KA32	2014-04-30 11:35:00	7.99	35.7	6.41	0.8	2091
APR032014	AZ	P1	KA32	2014-04-30 11:51:00	7.97	37.1	6.63	0.8	2117
APR032014	AZ	P1	KA32	2014-04-30 12:06:00	7.95	38.2	6.73	0.8	2134	1
APR032014	AZ	P1	KA32	2014-04-30 12:20:00	6.51	24.6	11.68	30	2145
APR032014	AZ	P1	KA32	2014-04-30 12:36:00	6.62	24.7	13.11	30.5	2147
APR032014	AZ	P1	KA32	2014-04-30 12:51:00	6.76	24.8	14.12	31	2144
APR032014	AZ	P1	KA32	2014-04-30 13:05:00	6.93	24.9	14.76	31.3	2125	1	1
APR032014	AZ	P1	KA32	2014-04-30 13:21:00	7.11	25	15.21	31.5	2103
APR032014	AZ	P1	KA32	2014-04-30 13:36:00	7.29	25.1	15.4	31.7	2071
APR032014	AZ	P1	KA32	2014-04-30 13:50:00	7.46	25.1	15.39	31.8	2035
APR032014	AZ	P1	KA32	2014-04-30 14:06:00	7.6	25.2	15.32	31.8	1985	1
APR032014	AZ	P1	KA32	2014-04-30 14:21:00	7.72	25.2	15.07	31.8	1930
APR032014	AZ	P1	KA32	2014-04-30 14:35:00	7.81	25.2	14.84	31.9	1865
APR032014	AZ	P1	KA32	2014-04-30 14:51:00	7.89	25.2	14.54	31.9	1794
APR032014	AZ	P1	KA32	2014-04-30 15:06:00	7.96	25.2	14.11	31.9	1715	1
APR032014	AZ	P1	KA32	2014-04-30 15:20:00	7.92	25.2	13.66	32	1628
APR032014	AZ	P1	KA32	2014-04-30 15:36:00	7.98	25.2	13.39	32	1534
APR032014	AZ	P1	KA32	2014-04-30 15:51:00	7.94	25.1	12.98	32.1	1439
APR032014	AZ	P1	KA32	2014-04-30 16:05:00	7.99	25	12.78	32.1	1329	1
APR032014	AZ	P1	KA32	2014-04-30 16:21:00	7.93	24.9	12.31	32.1	1223
APR032014	AZ	P1	KA32	2014-04-30 16:36:00	7.98	24.8	12.01	32.2	1111
APR032014	AZ	P1	KA32	2014-04-30 16:50:00	7.91	24.6	11.42	32.2	993
APR032014	AZ	P1	KA32	2014-04-30 17:06:00	7.95	24.3	11.13	32.3	875	1
APR032014	AZ	P1	KA32	2014-04-30 17:21:00	7.98	23.9	10.74	32.3	753
APR032014	AZ	P1	KA32	2014-04-30 17:35:00	7.89	23.5	10.21	32.3	633
APR032014	AZ	P1	KA32	2014-04-30 17:51:00	7.92	23.3	9.84	32.4	513
APR032014	AZ	P1	KA32	2014-04-30 18:06:00	7.94	22.9	9.36	32.4	397	1	1
APR032014	AZ	P1	KA32	2014-04-30 18:20:00	7.96	22.5	8.85	32.4	288
APR032014	AZ	P1	KA32	2014-04-30 18:36:00	7.97	22.1	8.33	32.5	189
APR032014	AZ	P1	KA32	2014-04-30 18:51:00	7.97	21.7	7.77	32.5	73
APR032014	AZ	P1	KA32	2014-04-30 19:05:00	7.97	21.2	7.23	32.5	35	1
APR032014	AZ	P1	KA32	2014-04-30 19:21:00	7.97	20.8	6.71	32.6	10
APR032014	AZ	P1	KA32	2014-04-30 19:36:00	7.97	20.4	6.3	32.6	3
APR032014	AZ	P1	KA32	2014-04-30 19:50:00	7.97	20	5.96	32.6	2
APR032014	AZ	P1	KA32	2014-04-30 20:06:00	7.97	19.5	5.73	32.6	2	1
APR032014	AZ	P1	KA32	2014-04-30 20:21:00	7.98	18.9	5.56	32.7	2
APR032014	AZ	P1	KA32	2014-04-30 20:35:00	7.98	18.5	5.45	32.7	2
APR032014	AZ	P1	KA32	2014-04-30 20:51:00	7.98	17.9	5.37	32.8	2
APR032014	AZ	P1	KA32	2014-04-30 21:06:00	7.98	17.5	5.32	32.8	2	1
APR032014	AZ	P1	KA32	2014-04-30 21:20:00	7.98	17.1	5.29	32.8	2
APR032014	AZ	P1	KA32	2014-04-30 21:36:00	7.98	16.8	5.29	32.8	2
APR032014	AZ	P1	KA32	2014-04-30 21:51:00	7.99	16.4	5.3	32.9	2
APR032014	AZ	P1	KA32	2014-04-30 22:05:00	7.99	16.1	5.3	32.9	2	1	1
APR032014	AZ	P1	KA32	2014-04-30 22:21:00	7.99	15.8	5.32	32.9	2
APR032014	AZ	P1	KA32	2014-04-30 22:36:00	7.99	15.6	5.33	33	2
APR032014	AZ	P1	KA32	2014-04-30 22:50:00	7.99	15.3	5.35	33	2
APR032014	AZ	P1	KA32	2014-04-30 23:06:00	7.99	15.1	5.38	33	2	1
APR032014	AZ	P1	KA32	2014-04-30 23:21:00	7.99	14.9	5.41	33	2
APR032014	AZ	P1	KA32	2014-04-30 23:35:00	7.99	14.7	5.43	33	2
APR032014	AZ	P1	KA32	2014-04-30 23:51:00	7.98	14.6	5.45	33	2
APR032014	AZ	P1	KA32	2014-05-01 00:06:00	7.98	14.5	5.47	33.1	2	1
APR032014	AZ	P1	KA32	2014-05-01 00:20:00	7.98	14.3	5.49	33.1	2
APR032014	AZ	P1	KA32	2014-05-01 00:36:00	7.99	14.2	5.51	33.1	2
APR032014	AZ	P1	KA32	2014-05-01 00:51:00	7.99	14	5.53	33.1	2
APR032014	AZ	P1	KA32	2014-05-01 01:05:00	7.99	13.9	5.54	33.1	2	1
APR032014	AZ	P1	KA32	2014-05-01 01:21:00	7.99	13.7	5.56	33.1	2
APR032014	AZ	P1	KA32	2014-05-01 01:36:00	7.99	13.5	5.58	33.1	2
APR032014	AZ	P1	KA32	2014-05-01 01:50:00	7.99	13.4	5.61	33.1	2
APR032014	AZ	P1	KA32	2014-05-01 02:06:00	7.99	13.3	5.62	33.1	2	1
APR032014	AZ	P1	KA32	2014-05-01 02:21:00	7.99	13.1	5.64	33.1	2
APR032014	AZ	P1	KA32	2014-05-01 02:35:00	7.99	13	5.66	33.2	2
APR032014	AZ	P1	KA32	2014-05-01 02:51:00	7.99	12.9	5.68	33.2	2
APR032014	AZ	P1	KA32	2014-05-01 03:06:00	8	12.8	5.69	33.2	2	1	1
APR032014	AZ	P1	KA32	2014-05-01 03:20:00	8	12.7	5.71	33.2	2
APR032014	AZ	P1	KA32	2014-05-01 03:36:00	8	12.6	5.72	33.2	2
APR032014	AZ	P1	KA32	2014-05-01 03:51:00	8	12.5	5.74	33.2	2
APR032014	AZ	P1	KA32	2014-05-01 04:05:00	8	12.5	5.75	33.2	2	1
APR032014	AZ	P1	KA32	2014-05-01 04:21:00	8	12.4	5.76	33.3	2
APR032014	AZ	P1	KA32	2014-05-01 04:36:00	8	12.3	5.77	33.3	2
APR032014	AZ	P1	KA32	2014-05-01 04:50:00	8	12.3	5.78	33.3	2
APR032014	AZ	P1	KA32	2014-05-01 05:06:00	8	12.2	5.79	33.3	2	1
APR032014	AZ	P1	KA32	2014-05-01 05:21:00	8	12.2	5.81	33.3	2
APR032014	AZ	P1	KA32	2014-05-01 05:35:00	8.01	12.2	5.82	33.3	4
APR032014	AZ	P1	KA32	2014-05-01 05:51:00	8.01	12.1	5.88	33.3	17
APR032014	AZ	P1	KA32	2014-05-01 06:06:00	8.01	12.1	5.99	33.4	51	1
APR032014	AZ	P1	KA32	2014-05-01 06:20:00	8.02	12.1	6.18	33.4	105
APR032014	AZ	P1	KA32	2014-05-01 06:36:00	7.72	12.2	5.77	33.3	185
APR032014	AZ	P1	KA32	2014-05-01 06:51:00	7.6	13	6.78	31.1	277
APR032014	AZ	P1	KA32	2014-05-01 07:05:00	7.66	13.1	7.21	31.1	375	1	1
APR032014	AZ	P1	KA32	2014-05-01 07:21:00	7.72	13.2	7.64	31.1	479
APR032014	AZ	P1	KA32	2014-05-01 07:36:00	7.77	13.4	8.08	31.1	592
APR032014	AZ	P1	KA32	2014-05-01 07:50:00	7.83	13.6	8.53	31.1	698
APR032014	AZ	P1	KA32	2014-05-01 08:06:00	7.89	13.9	9.02	31.2	825	1
APR032014	AZ	P1	KA32	2014-05-01 08:21:00	7.95	14.1	9.39	31.2	938
APR032014	AZ	P1	KA32	2014-05-01 08:35:00	7.9	14.4	9.76	31.2	1038
APR032014	AZ	P1	KA32	2014-05-01 08:51:00	7.88	14.8	10.15	31.2	1155
APR032014	AZ	P1	KA32	2014-05-01 09:06:00	7.95	15.2	10.58	31.2	1274	1
APR032014	AZ	P1	KA32	2014-05-01 09:20:00	7.86	15.6	10.9	31.3	1376
APR032014	AZ	P1	KA32	2014-05-01 09:36:00	7.91	16	11.39	31.3	1482
APR032014	AZ	P1	KA32	2014-05-01 09:51:00	7.98	16.5	11.79	31.3	1590
APR032014	AZ	P1	KA32	2014-05-01 10:05:00	7.88	17	12.13	31.3	1686	1
APR032014	AZ	P1	KA32	2014-05-01 10:21:00	7.96	17.5	12.49	31.4	1749
APR032014	AZ	P1	KA32	2014-05-01 10:36:00	7.86	18	12.73	31.4	1825
APR032014	AZ	P1	KA32	2014-05-01 10:50:00	7.94	18.5	13.11	31.4	1893
APR032014	AZ	P1	KA32	2014-05-01 11:06:00	7.86	19	13.23	31.4	1916	1
APR032014	AZ	P1	KA32	2014-05-01 11:21:00	7.94	19.5	13.5	31.5	1986
APR032014	AZ	P1	KA32	2014-05-01 11:35:00	7.86	20	13.59	31.5	2027
APR032014	AZ	P1	KA32	2014-05-01 11:51:00	7.94	20.5	13.86	31.5	2053
APR032014	AZ	P1	KA32	2014-05-01 12:06:00	7.87	21	13.92	31.6	2083	1	1
APR032014	AZ	P1	KA32	2014-05-01 12:20:00	7.96	21.5	14.17	31.6	2104
APR032014	AZ	P1	KA32	2014-05-01 12:36:00	7.88	22	14.17	31.6	2110
APR032014	AZ	P1	KA32	2014-05-01 12:51:00	7.97	22.5	14.35	31.6	2096
APR032014	AZ	P1	KA32	2014-05-01 13:05:00	7.88	23.1	14.35	31.7	2065	1
APR032014	AZ	P1	KA32	2014-05-01 13:21:00	7.97	23.5	14.43	31.7	2033
APR032014	AZ	P1	KA32	2014-05-01 13:36:00	7.89	23.9	14.3	31.7	2017
APR032014	AZ	P1	KA32	2014-05-01 13:50:00	7.97	24.3	14.35	31.7	1986
APR032014	AZ	P1	KA32	2014-05-01 14:06:00	7.88	24.5	14.15	31.8	1955	1
APR032014	AZ	P1	KA32	2014-05-01 14:21:00	7.96	24.7	14.04	31.8	1879
APR032014	AZ	P1	KA32	2014-05-01 14:35:00	7.87	24.9	13.76	31.8	1843
APR032014	AZ	P1	KA32	2014-05-01 14:51:00	7.94	25	13.72	31.9	1734
APR032014	AZ	P1	KA32	2014-05-01 15:06:00	7.87	25.2	13.46	31.9	1667	1
APR032014	AZ	P1	KA32	2014-05-01 15:20:00	7.91	25.3	13.22	31.9	1580
APR032014	AZ	P1	KA32	2014-05-01 15:36:00	7.96	25.5	13.36	32	1493
APR032014	AZ	P1	KA32	2014-05-01 15:51:00	7.86	25.5	12.82	32	1392
APR032014	AZ	P1	KA32	2014-05-01 16:05:00	7.91	25.5	12.52	32	1289	1	1
APR032014	AZ	P1	KA32	2014-05-01 16:21:00	7.96	25.6	12.13	32.1	1183
APR032014	AZ	P1	KA32	2014-05-01 16:36:00	7.89	25.4	11.56	32.1	1068
APR032014	AZ	P1	KA32	2014-05-01 16:50:00	7.89	25.2	11.1	32.1	952
APR032014	AZ	P1	KA32	2014-05-01 17:06:00	7.92	25	10.63	32.2	838	1
APR032014	AZ	P1	KA32	2014-05-01 17:21:00	7.96	24.8	10.14	32.2	731
APR032014	AZ	P1	KA32	2014-05-01 17:35:00	7.98	24.6	9.55	32.3	601
APR032014	AZ	P1	KA32	2014-05-01 17:51:00	8	24.2	8.98	32.3	484
APR032014	AZ	P1	KA32	2014-05-01 18:06:00	7.86	23.8	8.36	32.3	373	1
APR032014	AZ	P1	KA32	2014-05-01 18:20:00	7.87	23.5	7.85	32.4	267
APR032014	AZ	P1	KA32	2014-05-01 18:36:00	7.88	23.1	7.32	32.4	174
APR032014	AZ	P1	KA32	2014-05-01 18:51:00	7.89	22.7	6.8	32.4	81
APR032014	AZ	P1	KA32	2014-05-01 19:05:00	7.89	22.3	6.27	32.5	37	1
APR032014	AZ	P1	KA32	2014-05-01 19:21:00	7.89	21.9	5.79	32.5	10
APR032014	AZ	P1	KA32	2014-05-01 19:36:00	7.88	21.6	5.38	32.5	3
APR032014	AZ	P1	KA32	2014-05-01 19:50:00	7.88	21.3	5.08	32.5	3
APR032014	AZ	P1	KA32	2014-05-01 20:06:00	7.88	21.1	4.86	32.6	2	1
APR032014	AZ	P1	KA32	2014-05-01 20:21:00	7.88	20.8	4.68	32.6	2
APR032014	AZ	P1	KA32	2014-05-01 20:35:00	7.88	20.6	4.56	32.6	2
APR032014	AZ	P1	KA32	2014-05-01 20:51:00	7.87	20.4	4.48	32.6	2
APR032014	AZ	P1	KA32	2014-05-01 21:06:00	7.87	20.1	4.42	32.6	2	1	1
APR032014	AZ	P1	KA32	2014-05-01 21:20:00	7.87	19.9	4.4	32.6	2
APR032014	AZ	P1	KA32	2014-05-01 21:36:00	7.87	19.7	4.38	32.6	2
APR032014	AZ	P1	KA32	2014-05-01 21:51:00	7.86	19.5	4.39	32.6	2
APR032014	AZ	P1	KA32	2014-05-01 22:05:00	7.86	19.3	4.4	32.7	2	1
APR032014	AZ	P1	KA32	2014-05-01 22:21:00	7.86	19	4.43	32.7	2
APR032014	AZ	P1	KA32	2014-05-01 22:36:00	7.86	18.8	4.47	32.7	2
APR032014	AZ	P1	KA32	2014-05-01 22:50:00	7.86	18.6	4.52	32.7	2
APR032014	AZ	P1	KA32	2014-05-01 23:06:00	7.86	18.4	4.57	32.7	2	1
APR032014	AZ	P1	KA32	2014-05-01 23:21:00	7.87	18.2	4.63	32.7	2
APR032014	AZ	P1	KA32	2014-05-01 23:35:00	7.87	18	4.69	32.7	2
APR032014	AZ	P1	KA32	2014-05-01 23:51:00	7.87	17.8	4.74	32.7	2
APR032014	AZ	P1	KA32	2014-05-02 00:06:00	7.87	17.6	4.8	32.7	2	1
APR032014	AZ	P1	KA32	2014-05-02 00:20:00	7.88	17.3	4.87	32.8	2
APR032014	AZ	P1	KA32	2014-05-02 00:36:00	7.88	17.1	4.93	32.8	2
APR032014	AZ	P1	KA32	2014-05-02 00:51:00	7.88	16.9	4.98	32.8	2
APR032014	AZ	P1	KA32	2014-05-02 01:05:00	7.89	16.8	5.05	32.8	2	1	1
APR032014	AZ	P1	KA32	2014-05-02 01:21:00	7.89	16.6	5.1	32.8	2
APR032014	AZ	P1	KA32	2014-05-02 01:36:00	7.89	16.3	5.15	32.8	2
APR032014	AZ	P1	KA32	2014-05-02 01:50:00	7.9	16.1	5.2	32.8	2
APR032014	AZ	P1	KA32	2014-05-02 02:06:00	7.9	15.9	5.26	32.8	2	1
APR032014	AZ	P1	KA32	2014-05-02 02:21:00	7.9	15.7	5.3	32.8	2
APR032014	AZ	P1	KA32	2014-05-02 02:35:00	7.91	15.5	5.35	32.8	2
APR032014	AZ	P1	KA32	2014-05-02 02:51:00	7.91	15.3	5.39	32.8	2
APR032014	AZ	P1	KA32	2014-05-02 03:06:00	7.92	15.1	5.43	32.9	2	1
APR032014	AZ	P1	KA32	2014-05-02 03:20:00	7.92	14.9	5.46	32.9	2
APR032014	AZ	P1	KA32	2014-05-02 03:36:00	7.92	14.7	5.49	32.9	2
APR032014	AZ	P1	KA32	2014-05-02 03:51:00	7.93	14.5	5.54	32.9	2
APR032014	AZ	P1	KA32	2014-05-02 04:05:00	7.93	14.4	5.57	32.9	2	1
APR032014	AZ	P1	KA32	2014-05-02 04:21:00	7.93	14.2	5.6	32.9	2
APR032014	AZ	P1	KA32	2014-05-02 04:36:00	7.93	14	5.63	32.9	2
APR032014	AZ	P1	KA32	2014-05-02 04:50:00	7.93	13.8	5.65	32.9	2
APR032014	AZ	P1	KA32	2014-05-02 05:06:00	7.94	13.7	5.67	32.9	2	1
APR032014	AZ	P1	KA32	2014-05-02 05:21:00	7.94	13.5	5.7	32.9	2
APR032014	AZ	P1	KA32	2014-05-02 05:35:00	7.95	13.3	5.73	32.9	4
APR032014	AZ	P1	KA32	2014-05-02 05:51:00	7.95	13.1	5.81	32.9	20
APR032014	AZ	P1	KA32	2014-05-02 06:06:00	7.96	12.9	5.97	32.9	63	1	1
APR032014	AZ	P1	KA32	2014-05-02 06:20:00	7.97	12.8	6.19	33	142
APR032014	AZ	P1	KA32	2014-05-02 06:36:00	7.99	12.8	6.48	33	244
APR032014	AZ	P1	KA32	2014-05-02 06:51:00	7.82	12.8	6.83	33	348
APR032014	AZ	P1	KA32	2014-05-02 07:05:00	7.85	12.9	7.28	33	463	1
APR032014	AZ	P1	KA32	2014-05-02 07:21:00	7.89	13	7.75	33	577
APR032014	AZ	P1	KA32	2014-05-02 07:36:00	7.95	13.6	8.15	31.3	701
APR032014	AZ	P1	KA32	2014-05-02 07:50:00	7.99	13.9	8.66	31.3	823
APR032014	AZ	P1	KA32	2014-05-02 08:06:00	7.86	14.2	9.19	31.3	943	1
APR032014	AZ	P1	KA32	2014-05-02 08:21:00	7.92	14.5	9.75	31.3	1059
APR032014	AZ	P1	KA32	2014-05-02 08:35:00	7.98	14.9	10.31	31.3	1172
APR032014	AZ	P1	KA32	2014-05-02 08:51:00	7.87	15.3	10.8	31.3	1280
APR032014	AZ	P1	KA32	2014-05-02 09:06:00	7.93	15.8	11.33	31.3	1387	1
APR032014	AZ	P1	KA32	2014-05-02 09:20:00	8	16.3	11.78	31.3	1483
APR032014	AZ	P1	KA32	2014-05-02 09:36:00	7.9	16.8	12.12	31.3	1582
APR032014	AZ	P1	KA32	2014-05-02 09:51:00	7.97	17.4	12.56	31.3	1673
APR032014	AZ	P1	KA32	2014-05-02 10:05:00	7.88	17.9	12.76	31.4	1752	1	1
APR032014	AZ	P1	KA32	2014-05-02 10:21:00	7.92	18.6	12.41	34.2	1815
APR032014	AZ	P1	KA32	2014-05-02 10:36:00	7.98	19.2	12.93	34.2	1894
APR032014	AZ	P1	KA32	2014-05-02 10:50:00	7.91	19.8	13.15	34.2	1947
APR032014	AZ	P1	KA32	2014-05-02 11:06:00	7.98	20.3	13.56	34.3	2010	1
APR032014	AZ	P1	KA32	2014-05-02 11:21:00	7.91	20.9	13.74	34.3	2050
APR032014	AZ	P1	KA32	2014-05-02 11:35:00	7.98	21.4	14.05	34.3	2088
APR032014	AZ	P1	KA32	2014-05-02 11:51:00	7.92	22	14.16	34.4	2114
APR032014	AZ	P1	KA32	2014-05-02 12:06:00	7.99	22.6	14.36	34.4	2133	1
APR032014	AZ	P1	KA32	2014-05-02 12:20:00	7.93	23	14.43	34.4	2139
APR032014	AZ	P1	KA32	2014-05-02 12:36:00	7.9	23.5	14.45	34.5	2139
APR032014	AZ	P1	KA32	2014-05-02 12:51:00	7.94	24	14.57	34.5	2134
APR032014	AZ	P1	KA32	2014-05-02 13:05:00	7.88	24.4	14.5	34.5	2121	1
APR032014	AZ	P1	KA32	2014-05-02 13:21:00	7.95	24.8	14.58	34.6	2097
APR032014	AZ	P1	KA32	2014-05-02 13:36:00	7.89	25.1	14.36	34.6	2059
APR032014	AZ	P1	KA32	2014-05-02 13:50:00	7.96	25.3	14.43	34.6	2012
APR032014	AZ	P1	KA32	2014-05-02 14:06:00	7.89	25.5	14.17	34.7	1973	1
APR032014	AZ	P1	KA32	2014-05-02 14:21:00	7.96	25.7	14.23	34.7	1919
APR032014	AZ	P1	KA32	2014-05-02 14:35:00	7.89	26	13.91	34.8	1849
APR032014	AZ	P1	KA32	2014-05-02 14:51:00	7.95	26.2	13.82	34.8	1775
APR032014	AZ	P1	KA32	2014-05-02 15:06:00	7.98	26.4	13.64	34.8	1700	1	1
APR032014	AZ	P1	KA32	2014-05-02 15:20:00	7.93	26.5	13.25	34.9	1615
APR032014	AZ	P1	KA32	2014-05-02 15:36:00	7.98	26.6	12.99	34.9	1519
APR032014	AZ	P1	KA32	2014-05-02 15:51:00	7.89	26.6	12.46	34.9	1425
APR032014	AZ	P1	KA32	2014-05-02 16:05:00	7.94	26.7	10.19	34.9	1328	1
APR032014	AZ	P1	KA32	2014-05-02 16:21:00	7.97	26.7	12.65	35	1222
APR032014	AZ	P1	KA32	2014-05-02 16:36:00	7.88	26.5	11.9	35.1	1100
APR032014	AZ	P1	KA32	2014-05-02 16:50:00	7.91	26.3	11.24	35.1	979
APR032014	AZ	P1	KA32	2014-05-02 17:06:00	7.94	26.1	10.67	35.2	863	1
APR032014	AZ	P1	KA32	2014-05-02 17:21:00	7.97	25.7	10.06	35.2	746
APR032014	AZ	P1	KA32	2014-05-02 17:35:00	7.99	25.4	9.48	35.3	628
APR032014	AZ	P1	KA32	2014-05-02 17:51:00	7.88	25.2	8.85	35.3	513
APR032014	AZ	P1	KA32	2014-05-02 18:06:00	7.89	24.9	8.32	35.3	396	1
APR032014	AZ	P1	KA32	2014-05-02 18:20:00	7.91	24.7	7.76	35.4	287
APR032014	AZ	P1	KA32	2014-05-02 18:36:00	7.91	24.3	7.19	35.4	191
APR032014	AZ	P1	KA32	2014-05-02 18:51:00	7.92	24	6.61	35.4	83
APR032014	AZ	P1	KA32	2014-05-02 19:05:00	7.92	23.6	6.09	35.5	38	1	1
APR032014	AZ	P1	KA32	2014-05-02 19:21:00	7.92	23.3	5.6	35.5	11
APR032014	AZ	P1	KA32	2014-05-02 19:36:00	7.92	23.1	5.2	35.5	3
APR032014	AZ	P1	KA32	2014-05-02 19:50:00	7.91	22.9	4.91	35.5	3
APR032014	AZ	P1	KA32	2014-05-02 20:06:00	7.91	22.7	4.69	35.6	3	1
APR032014	AZ	P1	KA32	2014-05-02 20:21:00	7.91	22.5	4.53	35.6	3
APR032014	AZ	P1	KA32	2014-05-02 20:35:00	7.91	22.3	4.43	35.6	3
APR032014	AZ	P1	KA32	2014-05-02 20:51:00	7.91	22.1	4.34	35.6	2
APR032014	AZ	P1	KA32	2014-05-02 21:06:00	7.91	21.9	4.27	35.6	2	1
APR032014	AZ	P1	KA32	2014-05-02 21:20:00	7.9	21.7	4.23	35.6	2
APR032014	AZ	P1	KA32	2014-05-02 21:36:00	7.9	21.5	4.19	35.6	2
APR032014	AZ	P1	KA32	2014-05-02 21:51:00	7.9	21.3	4.19	35.6	2
APR032014	AZ	P1	KA32	2014-05-02 22:05:00	7.9	21	4.19	35.7	2	1
APR032014	AZ	P1	KA32	2014-05-02 22:21:00	7.89	20.8	4.22	35.7	2
APR032014	AZ	P1	KA32	2014-05-02 22:36:00	7.89	20.5	4.24	35.7	2
APR032014	AZ	P1	KA32	2014-05-02 22:50:00	7.89	20.2	4.3	35.7	2
APR032014	AZ	P1	KA32	2014-05-02 23:06:00	7.9	20	4.35	35.7	2	1
APR032014	AZ	P1	KA32	2014-05-02 23:21:00	7.9	19.7	4.41	35.7	2
APR032014	AZ	P1	KA32	2014-05-02 23:35:00	7.9	19.4	4.48	35.7	2
APR032014	AZ	P1	KA32	2014-05-02 23:51:00	7.9	19.1	4.54	35.8	2
APR032014	AZ	P1	KA32	2014-05-03 00:06:00	7.9	18.8	4.61	35.8	2	1	1
APR032014	AZ	P1	KA32	2014-05-03 00:20:00	7.9	18.6	4.68	35.8	2
APR032014	AZ	P1	KA32	2014-05-03 00:36:00	7.91	18.3	4.76	35.8	2
APR032014	AZ	P1	KA32	2014-05-03 00:51:00	7.91	18	4.82	35.8	2
APR032014	AZ	P1	KA32	2014-05-03 01:05:00	7.91	17.7	4.88	35.8	2	1
APR032014	AZ	P1	KA32	2014-05-03 01:21:00	7.92	17.4	4.94	35.9	2
APR032014	AZ	P1	KA32	2014-05-03 01:36:00	7.92	17.2	5.01	35.9	2
APR032014	AZ	P1	KA32	2014-05-03 01:50:00	7.92	16.9	5.07	35.9	2
APR032014	AZ	P1	KA32	2014-05-03 02:06:00	7.93	16.7	5.12	35.9	2	1
APR032014	AZ	P1	KA32	2014-05-03 02:21:00	7.93	16.4	5.18	35.9	2
APR032014	AZ	P1	KA32	2014-05-03 02:35:00	7.93	16.1	5.22	35.9	2
APR032014	AZ	P1	KA32	2014-05-03 02:51:00	7.93	15.9	5.27	35.9	2
APR032014	AZ	P1	KA32	2014-05-03 03:06:00	7.93	15.6	5.32	36	2	1
APR032014	AZ	P1	KA32	2014-05-03 03:20:00	7.94	15.5	5.36	36	2
APR032014	AZ	P1	KA32	2014-05-03 03:36:00	7.94	15.2	5.4	36	2
APR032014	AZ	P1	KA32	2014-05-03 03:51:00	7.94	15	5.45	36	2
APR032014	AZ	P1	KA32	2014-05-03 04:05:00	7.95	14.8	5.47	36	2	1	1
APR032014	AZ	P1	KA32	2014-05-03 04:21:00	7.95	14.7	5.5	36	2
APR032014	AZ	P1	KA32	2014-05-03 04:36:00	7.95	14.5	5.54	36	2
APR032014	AZ	P1	KA32	2014-05-03 04:50:00	7.95	14.3	5.56	36	2
APR032014	AZ	P1	KA32	2014-05-03 05:06:00	7.96	14.1	5.59	36.1	2	1
APR032014	AZ	P1	KA32	2014-05-03 05:21:00	7.96	13.9	5.61	36.1	2
APR032014	AZ	P1	KA32	2014-05-03 05:35:00	7.96	13.7	5.65	36.1	5
APR032014	AZ	P1	KA32	2014-05-03 05:51:00	7.97	13.5	5.76	36.1	23
APR032014	AZ	P1	KA32	2014-05-03 06:06:00	7.98	13.3	5.94	36.1	66	1
APR032014	AZ	P1	KA32	2014-05-03 06:20:00	7.99	13.2	6.21	36.1	146
APR032014	AZ	P1	KA32	2014-05-03 06:36:00	7.96	13.1	6.52	36.1	244
APR032014	AZ	P1	KA32	2014-05-03 06:51:00	7.86	13.1	6.94	36.1	347
APR032014	AZ	P1	KA32	2014-05-03 07:05:00	7.91	13.7	7.08	34	458	1
APR032014	AZ	P1	KA32	2014-05-03 07:21:00	7.94	13.8	7.84	34	575
APR032014	AZ	P1	KA32	2014-05-03 07:36:00	7.97	13.9	8.4	34	694
APR032014	AZ	P1	KA32	2014-05-03 07:50:00	7.88	14.2	8.95	34	814
APR032014	AZ	P1	KA32	2014-05-03 08:06:00	7.9	14.5	9.58	34	935	1
APR032014	AZ	P1	KA32	2014-05-03 08:21:00	7.95	14.8	10.21	34	1050
APR032014	AZ	P1	KA32	2014-05-03 08:35:00	8	15.2	10.8	34	1166
APR032014	AZ	P1	KA32	2014-05-03 08:51:00	7.9	15.6	11.3	34.1	1276
APR032014	AZ	P1	KA32	2014-05-03 09:06:00	7.96	16.1	11.81	34.1	1379	1	1
APR032014	AZ	P1	KA32	2014-05-03 09:20:00	7.88	16.6	12.16	34.1	1477
APR032014	AZ	P1	KA32	2014-05-03 09:36:00	7.93	17.2	12.52	34.1	1575
APR032014	AZ	P1	KA32	2014-05-03 09:51:00	7.99	17.8	12.87	34.1	1661
APR032014	AZ	P1	KA32	2014-05-03 10:05:00	7.92	18.4	13.08	34.1	1747	1
APR032014	AZ	P1	KA32	2014-05-03 10:21:00	7.98	19	13.35	34.1	1820
APR032014	AZ	P1	KA32	2014-05-03 10:36:00	7.91	19.6	13.55	34.1	1889
APR032014	AZ	P1	KA32	2014-05-03 10:50:00	7.98	20.3	13.8	34.1	1949
APR032014	AZ	P1	KA32	2014-05-03 11:06:00	7.92	20.9	13.93	34.2	1995	1
APR032014	AZ	P1	KA32	2014-05-03 11:21:00	7.98	21.5	14.21	34.2	2049
APR032014	AZ	P1	KA32	2014-05-03 11:35:00	7.92	22.2	14.29	34.2	2076
APR032014	AZ	P1	KA32	2014-05-03 11:51:00	7.99	22.8	14.48	34.2	2103
APR032014	AZ	P1	KA32	2014-05-03 12:06:00	7.93	23.3	14.5	34.3	2129	1
APR032014	AZ	P1	KA32	2014-05-03 12:20:00	8	23.9	14.64	34.3	2134
APR032014	AZ	P1	KA32	2014-05-03 12:36:00	7.94	24.4	14.59	34.3	2137
APR032014	AZ	P1	KA32	2014-05-03 12:51:00	8	24.9	14.63	34.4	2125
APR032014	AZ	P1	KA32	2014-05-03 13:05:00	7.95	25.4	14.56	34.4	2101	1	1
APR032014	AZ	P1	KA32	2014-05-03 13:21:00	7.89	25.8	14.43	34.4	2093
APR032014	AZ	P1	KA32	2014-05-03 13:36:00	7.95	26.2	14.41	34.5	2067
APR032014	AZ	P1	KA32	2014-05-03 13:50:00	7.89	26.6	14.25	34.5	2022
APR032014	AZ	P1	KA32	2014-05-03 14:06:00	7.95	26.9	14.2	34.5	1979	1
APR032014	AZ	P1	KA32	2014-05-03 14:21:00	7.89	27.1	13.91	34.6	1923
APR032014	AZ	P1	KA32	2014-05-03 14:35:00	7.95	27.3	13.76	34.6	1860
APR032014	AZ	P1	KA32	2014-05-03 14:51:00	8	27.5	13.6	34.7	1781
APR032014	AZ	P1	KA32	2014-05-03 15:06:00	7.93	27.6	13.33	34.7	1706	1
APR032014	AZ	P1	KA32	2014-05-03 15:20:00	7.97	27.7	13.03	34.7	1624
APR032014	AZ	P1	KA32	2014-05-03 15:36:00	7.89	27.8	12.59	34.8	1532
APR032014	AZ	P1	KA32	2014-05-03 15:51:00	7.94	27.8	12.34	34.8	1430
APR032014	AZ	P1	KA32	2014-05-03 16:05:00	7.98	27.8	11.99	34.9	1327	1
APR032014	AZ	P1	KA32	2014-05-03 16:21:00	7.89	27.8	11.5	34.9	1217
APR032014	AZ	P1	KA32	2014-05-03 16:36:00	7.93	27.7	11.15	35	1107
APR032014	AZ	P1	KA32	2014-05-03 16:50:00	7.96	27.5	10.75	35	993
APR032014	AZ	P1	KA32	2014-05-03 17:06:00	7.98	27.3	10.29	35.1	875	1
APR032014	AZ	P1	KA32	2014-05-03 17:21:00	7.88	27.2	9.72	35.1	756
APR032014	AZ	P1	KA32	2014-05-03 17:35:00	7.91	27	9.25	35.2	632
APR032014	AZ	P1	KA32	2014-05-03 17:51:00	7.93	26.8	8.77	35.2	514
APR032014	AZ	P1	KA32	2014-05-03 18:06:00	7.94	26.6	8.24	35.2	395	1	1
APR032014	AZ	P1	KA32	2014-05-03 18:20:00	7.96	26.3	7.71	35.2	287
APR032014	AZ	P1	KA32	2014-05-03 18:36:00	7.96	26	7.17	35.3	190
APR032014	AZ	P1	KA32	2014-05-03 18:51:00	7.97	25.8	6.61	35.3	90
APR032014	AZ	P1	KA32	2014-05-03 19:05:00	7.97	25.6	6.08	35.3	40	1
APR032014	AZ	P1	KA32	2014-05-03 19:21:00	7.97	25.4	5.58	35.3	12
APR032014	AZ	P1	KA32	2014-05-03 19:36:00	7.96	25.1	5.19	35.4	3
APR032014	AZ	P1	KA32	2014-05-03 19:50:00	7.96	24.9	4.9	35.4	3
APR032014	AZ	P1	KA32	2014-05-03 20:06:00	7.96	24.7	4.71	35.4	3	1
APR032014	AZ	P1	KA32	2014-05-03 20:21:00	7.96	24.4	4.57	35.4	3
APR032014	AZ	P1	KA32	2014-05-03 20:35:00	7.96	24.2	4.48	35.4	3
APR032014	AZ	P1	KA32	2014-05-03 20:51:00	7.96	24	4.42	35.5	3
APR032014	AZ	P1	KA32	2014-05-03 21:06:00	7.96	23.8	4.37	35.5	3	1
APR032014	AZ	P1	KA32	2014-05-03 21:20:00	7.96	23.5	4.34	35.5	2
APR032014	AZ	P1	KA32	2014-05-03 21:36:00	7.95	23.3	4.31	35.5	2
APR032014	AZ	P1	KA32	2014-05-03 21:51:00	7.95	23	4.3	35.5	2
APR032014	AZ	P1	KA32	2014-05-03 22:05:00	7.95	22.8	4.31	35.5	2	1	1
APR032014	AZ	P1	KA32	2014-05-03 22:21:00	7.95	22.6	4.33	35.5	2
APR032014	AZ	P1	KA32	2014-05-03 22:36:00	7.95	22.3	4.34	35.5	2
APR032014	AZ	P1	KA32	2014-05-03 22:50:00	7.95	22.1	4.37	35.5	2
APR032014	AZ	P1	KA32	2014-05-03 23:06:00	7.95	21.8	4.4	35.6	2	1
APR032014	AZ	P1	KA32	2014-05-03 23:21:00	7.95	21.5	4.45	35.6	2
APR032014	AZ	P1	KA32	2014-05-03 23:35:00	7.96	21.3	4.49	35.6	2
APR032014	AZ	P1	KA32	2014-05-03 23:51:00	7.96	21	4.53	35.6	2
APR032014	AZ	P1	KA32	2014-05-04 00:06:00	7.96	20.8	4.59	35.6	2	1
APR032014	AZ	P1	KA32	2014-05-04 00:20:00	7.96	20.6	4.63	35.6	2
APR032014	AZ	P1	KA32	2014-05-04 00:36:00	7.96	20.4	4.67	35.6	2
APR032014	AZ	P1	KA32	2014-05-04 00:51:00	7.96	20.2	4.71	35.6	2
APR032014	AZ	P1	KA32	2014-05-04 01:05:00	7.96	20	4.77	35.6	2	1
APR032014	AZ	P1	KA32	2014-05-04 01:21:00	7.96	19.8	4.81	35.7	2
APR032014	AZ	P1	KA32	2014-05-04 01:36:00	7.96	19.5	4.85	35.7	2
APR032014	AZ	P1	KA32	2014-05-04 01:50:00	7.97	19.1	4.9	35.7	2
APR032014	AZ	P1	KA32	2014-05-04 02:06:00	7.97	18.7	4.95	35.7	2	1
APR032014	AZ	P1	KA32	2014-05-04 02:21:00	7.97	18.4	4.98	35.7	2
APR032014	AZ	P1	KA32	2014-05-04 02:35:00	7.97	18	5.04	35.7	2
APR032014	AZ	P1	KA32	2014-05-04 02:51:00	7.98	17.7	5.07	35.8	2
APR032014	AZ	P1	KA32	2014-05-04 03:06:00	7.98	17.4	5.11	35.8	2	1	1
APR032014	AZ	P1	KA32	2014-05-04 03:20:00	7.98	17	5.15	35.8	2
APR032014	AZ	P1	KA32	2014-05-04 03:36:00	7.98	16.7	5.2	35.8	2
APR032014	AZ	P1	KA32	2014-05-04 03:51:00	7.98	16.4	5.25	35.8	2
APR032014	AZ	P1	KA32	2014-05-04 04:05:00	7.98	16	5.29	35.9	2	1
APR032014	AZ	P1	KA32	2014-05-04 04:21:00	7.98	15.7	5.33	35.9	2
APR032014	AZ	P1	KA32	2014-05-04 04:36:00	7.98	15.4	5.37	35.9	2
APR032014	AZ	P1	KA32	2014-05-04 04:50:00	7.99	15.2	5.41	35.9	2
APR032014	AZ	P1	KA32	2014-05-04 05:06:00	7.99	15	5.45	35.9	2	1
APR032014	AZ	P1	KA32	2014-05-04 05:21:00	7.99	14.7	5.48	35.9	2
APR032014	AZ	P1	KA32	2014-05-04 05:35:00	7.99	14.5	5.54	35.9	5
APR032014	AZ	P1	KA32	2014-05-04 05:51:00	8	14.3	5.66	36	25
APR032014	AZ	P1	KA32	2014-05-04 06:06:00	8	14.1	5.89	36	70	1
APR032014	AZ	P1	KA32	2014-05-04 06:20:00	8.01	14	6.2	36	150
APR032014	AZ	P1	KA32	2014-05-04 06:36:00	7.77	13.9	6.58	36	248
APR032014	AZ	P1	KA32	2014-05-04 06:51:00	7.8	13.8	7.06	36	351
APR032014	AZ	P1	KA32	2014-05-04 07:05:00	7.83	13.9	7.58	36	462	1	1
APR032014	AZ	P1	KA32	2014-05-04 07:21:00	7.87	14	8.12	36.1	579
APR032014	AZ	P1	KA32	2014-05-04 07:36:00	7.9	14.2	8.74	36.1	705
APR032014	AZ	P1	KA32	2014-05-04 07:50:00	7.94	14.4	9.35	36.1	822
APR032014	AZ	P1	KA32	2014-05-04 08:06:00	7.98	14.8	10.02	36.1	942	1
APR032014	AZ	P1	KA32	2014-05-04 08:21:00	7.89	15.1	10.64	36.1	1058
APR032014	AZ	P1	KA32	2014-05-04 08:35:00	7.93	15.6	11.29	36.2	1175
APR032014	AZ	P1	KA32	2014-05-04 08:51:00	7.98	16	11.87	36.2	1284
APR032014	AZ	P1	KA32	2014-05-04 09:06:00	7.9	16.5	12.36	36.2	1392	1
APR032014	AZ	P1	KA32	2014-05-04 09:20:00	7.95	17.1	12.81	36.2	1386
APR032014	AZ	P1	KA32	2014-05-04 09:36:00	7.92	17.7	13.12	36.2	1595
APR032014	AZ	P1	KA32	2014-05-04 09:51:00	7.94	18.2	13.43	36.3	1689
APR032014	AZ	P1	KA32	2014-05-04 10:05:00	7.99	18.8	13.73	36.3	1759	1
APR032014	AZ	P1	KA32	2014-05-04 10:21:00	7.92	19.4	13.89	36.3	1830
APR032014	AZ	P1	KA32	2014-05-04 10:36:00	7.98	20.1	14.18	36.3	1897
APR032014	AZ	P1	KA32	2014-05-04 10:50:00	7.92	20.7	14.35	36.3	1957
APR032014	AZ	P1	KA32	2014-05-04 11:06:00	7.99	21.3	14.63	36.4	2011	1
APR032014	AZ	P1	KA32	2014-05-04 11:21:00	7.93	21.9	14.7	36.4	2051
APR032014	AZ	P1	KA32	2014-05-04 11:35:00	7.99	22.6	14.95	36.5	2084
APR032014	AZ	P1	KA32	2014-05-04 11:51:00	7.93	23.1	14.92	36.5	2108
APR032014	AZ	P1	KA32	2014-05-04 12:06:00	7.99	23.8	15.14	36.5	2123	1	1
APR032014	AZ	P1	KA32	2014-05-04 12:20:00	7.94	24.3	15.1	36.6	2128
APR032014	AZ	P1	KA32	2014-05-04 12:36:00	7.94	24.8	15.19	36.6	2137
APR032014	AZ	P1	KA32	2014-05-04 12:51:00	7.95	25.3	15.14	36.7	2125
APR032014	AZ	P1	KA32	2014-05-04 13:05:00	7.92	25.7	15.09	36.7	2125	1
APR032014	AZ	P1	KA32	2014-05-04 13:21:00	7.95	26	14.94	36.8	2095
APR032014	AZ	P1	KA32	2014-05-04 13:36:00	7.94	26.3	14.82	36.8	2058
APR032014	AZ	P1	KA32	2014-05-04 13:50:00	7.95	26.6	14.68	36.9	2022
APR032014	AZ	P1	KA32	2014-05-04 14:06:00	8	26.8	14.6	36.9	1974	1
APR032014	AZ	P1	KA32	2014-05-04 14:21:00	7.94	27	14.29	37	1916
APR032014	AZ	P1	KA32	2014-05-04 14:35:00	7.99	27.1	14.18	37	1854
APR032014	AZ	P1	KA32	2014-05-04 14:51:00	7.93	27.2	13.75	37.1	1769
APR032014	AZ	P1	KA32	2014-05-04 15:06:00	7.97	27.2	13.6	37.2	1693	1
APR032014	AZ	P1	KA32	2014-05-04 15:20:00	7.9	27.3	13.19	37.2	1617
APR032014	AZ	P1	KA32	2014-05-04 15:36:00	7.94	27.3	12.95	37.3	1515
APR032014	AZ	P1	KA32	2014-05-04 15:51:00	7.98	27.3	12.67	37.3	1415
APR032014	AZ	P1	KA32	2014-05-04 16:05:00	7.9	27.2	12.14	37.4	1313	1	1
APR032014	AZ	P1	KA32	2014-05-04 16:21:00	7.94	27	11.88	37.5	1176
APR032014	AZ	P1	KA32	2014-05-04 16:36:00	7.97	26.7	11.43	37.5	1076
APR032014	AZ	P1	KA32	2014-05-04 16:50:00	8	26.6	11	37.6	986
APR032014	AZ	P1	KA32	2014-05-04 17:06:00	7.91	26.5	10.45	37.6	863	1
APR032014	AZ	P1	KA32	2014-05-04 17:21:00	7.93	26.2	9.97	37.7	721
APR032014	AZ	P1	KA32	2014-05-04 17:35:00	7.95	25.9	9.45	37.8	647
APR032014	AZ	P1	KA32	2014-05-04 17:51:00	7.97	25.7	8.9	37.8	475
APR032014	AZ	P1	KA32	2014-05-04 18:06:00	7.98	25.4	8.31	37.9	365	1
APR032014	AZ	P1	KA32	2014-05-04 18:20:00	7.99	25	7.75	37.9	271
APR032014	AZ	P1	KA32	2014-05-04 18:36:00	8	24.6	7.21	37.9	188
APR032014	AZ	P1	KA32	2014-05-04 18:51:00	7.94	24.2	6.63	38	96
APR032014	AZ	P1	KA32	2014-05-04 19:05:00	7.94	23.9	6.1	38	39	1
APR032014	AZ	P1	KA32	2014-05-04 19:21:00	7.94	23.6	5.61	38.1	10
APR032014	AZ	P1	KA32	2014-05-04 19:36:00	7.94	23.4	5.25	38.1	3
APR032014	AZ	P1	KA32	2014-05-04 19:50:00	7.94	23.1	4.96	38.2	3
APR032014	AZ	P1	KA32	2014-05-04 20:06:00	7.94	22.9	4.78	38.2	3	1
APR032014	AZ	P1	KA32	2014-05-04 20:21:00	7.94	22.7	4.64	38.2	3
APR032014	AZ	P1	KA32	2014-05-04 20:35:00	7.94	22.5	4.54	38.2	3
APR032014	AZ	P1	KA32	2014-05-04 20:51:00	7.94	22.3	4.45	38.2	3
APR032014	AZ	P1	KA32	2014-05-04 21:06:00	7.94	22.1	4.39	38.2	3	1	1
APR032014	AZ	P1	KA32	2014-05-04 21:20:00	7.94	21.8	4.33	38.2	3
APR032014	AZ	P1	KA32	2014-05-04 21:36:00	7.94	21.5	4.28	38.3	3
APR032014	AZ	P1	KA32	2014-05-04 21:51:00	7.94	21.3	4.25	38.3	2
APR032014	AZ	P1	KA32	2014-05-04 22:05:00	7.94	21	4.23	38.3	2	1
APR032014	AZ	P1	KA32	2014-05-04 22:21:00	7.94	20.7	4.23	38.3	2
APR032014	AZ	P1	KA32	2014-05-04 22:36:00	7.94	20.4	4.24	38.4	2
APR032014	AZ	P1	KA32	2014-05-04 22:50:00	7.94	20	4.25	38.4	2
APR032014	AZ	P1	KA32	2014-05-04 23:06:00	7.94	19.8	4.28	38.4	2	1
APR032014	AZ	P1	KA32	2014-05-04 23:21:00	7.94	19.6	4.31	38.4	2
APR032014	AZ	P1	KA32	2014-05-04 23:35:00	7.94	19.4	4.35	38.4	2
APR032014	AZ	P1	KA32	2014-05-04 23:51:00	7.94	19.2	4.39	38.5	2
APR032014	AZ	P1	KA32	2014-05-05 00:06:00	7.94	19.1	4.43	38.5	2	1
APR032014	AZ	P1	KA32	2014-05-05 00:20:00	7.94	18.9	4.47	38.5	2
APR032014	AZ	P1	KA32	2014-05-05 00:36:00	7.94	18.6	4.52	38.5	2
APR032014	AZ	P1	KA32	2014-05-05 00:51:00	7.94	18.3	4.56	38.5	2
APR032014	AZ	P1	KA32	2014-05-05 01:05:00	7.94	18	4.62	38.6	2	1	1
APR032014	AZ	P1	KA32	2014-05-05 01:21:00	7.94	17.7	4.67	38.6	2
APR032014	AZ	P1	KA32	2014-05-05 01:36:00	7.95	17.3	4.73	38.6	2
APR032014	AZ	P1	KA32	2014-05-05 01:50:00	7.95	17	4.78	38.6	2
APR032014	AZ	P1	KA32	2014-05-05 02:06:00	7.95	16.8	4.83	38.6	2	1
APR032014	AZ	P1	KA32	2014-05-05 02:21:00	7.94	16.5	4.89	38.7	2
APR032014	AZ	P1	KA32	2014-05-05 02:35:00	7.95	16.3	4.94	38.7	2
APR032014	AZ	P1	KA32	2014-05-05 02:51:00	7.95	16.1	4.98	38.7	2
APR032014	AZ	P1	KA32	2014-05-05 03:06:00	7.95	15.9	5.02	38.7	2	1
APR032014	AZ	P1	KA32	2014-05-05 03:20:00	7.95	15.6	5.06	38.7	2
APR032014	AZ	P1	KA32	2014-05-05 03:36:00	7.95	15.4	5.09	38.8	2
APR032014	AZ	P1	KA32	2014-05-05 03:51:00	7.95	15.3	5.14	38.8	2
APR032014	AZ	P1	KA32	2014-05-05 04:05:00	7.95	15.1	5.18	38.8	2	1
APR032014	AZ	P1	KA32	2014-05-05 04:21:00	7.96	14.9	5.21	38.8	2
APR032014	AZ	P1	KA32	2014-05-05 04:36:00	7.96	14.7	5.24	38.8	2
APR032014	AZ	P1	KA32	2014-05-05 04:50:00	7.96	14.5	5.26	38.9	2
APR032014	AZ	P1	KA32	2014-05-05 05:06:00	7.96	14.3	5.3	38.9	2	1
APR032014	AZ	P1	KA32	2014-05-05 05:21:00	7.96	14.1	5.34	38.9	2
APR032014	AZ	P1	KA32	2014-05-05 05:35:00	7.96	13.9	5.38	38.9	5
APR032014	AZ	P1	KA32	2014-05-05 05:51:00	7.97	13.8	5.5	38.9	20
APR032014	AZ	P1	KA32	2014-05-05 06:06:00	7.97	13.6	5.72	38.9	65	1	1
APR032014	AZ	P1	KA32	2014-05-05 06:20:00	7.98	13.5	6.04	38.9	142
APR032014	AZ	P1	KA32	2014-05-05 06:36:00	7.99	13.5	6.48	38.9	261
APR032014	AZ	P1	KA32	2014-05-05 06:51:00	7.87	13.6	6.96	39	361
APR032014	AZ	P1	KA32	2014-05-05 07:05:00	7.89	13.6	7.5	39	470	1
APR032014	AZ	P1	KA32	2014-05-05 07:21:00	7.92	13.8	8.07	39	590
APR032014	AZ	P1	KA32	2014-05-05 07:36:00	7.95	14	8.15	39	695
APR032014	AZ	P1	KA32	2014-05-05 07:50:00	7.74	15.6	8.91	34.1	827
APR032014	AZ	P1	KA32	2014-05-05 08:06:00	7.78	15.8	9.57	34.1	960	1
APR032014	AZ	P1	KA32	2014-05-05 08:21:00	7.83	16.1	10.24	34.1	1075
APR032014	AZ	P1	KA32	2014-05-05 08:35:00	7.88	16.5	10.87	34.1	1174
APR032014	AZ	P1	KA32	2014-05-05 08:51:00	7.93	16.8	11.47	34.2	1255
APR032014	AZ	P1	KA32	2014-05-05 09:06:00	7.98	17.3	11.95	34.2	1344	1
APR032014	AZ	P1	KA32	2014-05-05 09:20:00	7.9	17.7	12.32	34.2	1303
APR032014	AZ	P1	KA32	2014-05-05 09:36:00	7.95	18.3	12.8	34.2	1587
APR032014	AZ	P1	KA32	2014-05-05 09:51:00	8	18.7	13.14	34.2	1558
APR032014	AZ	P1	KA32	2014-05-05 10:05:00	7.93	19.3	13.35	34.2	1753	1	1
APR032014	AZ	P1	KA32	2014-05-05 10:21:00	7.99	19.8	13.64	34.3	1894
APR032014	AZ	P1	KA32	2014-05-05 10:36:00	7.93	20.3	13.73	34.3	1764
APR032014	AZ	P1	KA32	2014-05-05 10:50:00	7.98	20.8	13.95	34.3	1968
APR032014	AZ	P1	KA32	2014-05-05 11:06:00	7.93	21.3	14.05	34.4	2029	1
APR032014	AZ	P1	KA32	2014-05-05 11:21:00	7.98	21.7	14.23	34.4	2058
APR032014	AZ	P1	KA32	2014-05-05 11:35:00	7.92	22.2	14.28	34.4	2083
APR032014	AZ	P1	KA32	2014-05-05 11:51:00	7.98	22.7	14.39	34.5	2108
APR032014	AZ	P1	KA32	2014-05-05 12:06:00	7.93	23.1	14.43	34.5	2128	1
APR032014	AZ	P1	KA32	2014-05-05 12:20:00	7.99	23.5	14.5	34.6	2133
APR032014	AZ	P1	KA32	2014-05-05 12:36:00	7.93	23.9	14.44	34.6	2133
APR032014	AZ	P1	KA32	2014-05-05 12:51:00	7.99	24.4	14.52	34.7	2121
APR032014	AZ	P1	KA32	2014-05-05 13:05:00	7.94	24.7	14.45	34.7	2113	1
APR032014	AZ	P1	KA32	2014-05-05 13:21:00	7.99	25	14.36	34.8	2089
APR032014	AZ	P1	KA32	2014-05-05 13:36:00	7.94	25.2	14.15	34.9	2057
APR032014	AZ	P1	KA32	2014-05-05 13:50:00	7.99	25.3	14.07	34.9	2010
APR032014	AZ	P1	KA32	2014-05-05 14:06:00	7.94	25.4	13.78	35	1854	1
APR032014	AZ	P1	KA32	2014-05-05 14:21:00	7.98	25.7	13.73	35	1800
APR032014	AZ	P1	KA32	2014-05-05 14:35:00	7.93	25.7	13.48	35.1	1732
APR032014	AZ	P1	KA32	2014-05-05 14:51:00	7.97	25.8	13.23	35.1	1681
APR032014	AZ	P1	KA32	2014-05-05 15:06:00	7.9	25.9	12.85	35.2	1600	1	1
APR032014	AZ	P1	KA32	2014-05-05 15:20:00	7.94	26	12.69	35.2	1510
APR032014	AZ	P1	KA32	2014-05-05 15:36:00	7.99	26	10.74	35.2	1425
APR032014	AZ	P1	KA32	2014-05-05 15:51:00	7.65	25.9	12.75	35.3	1252
APR032014	AZ	P1	KA32	2014-05-05 16:05:00	7.71	25.5	12.76	35.4	1291	1
APR032014	AZ	P1	KA32	2014-05-05 16:21:00	7.76	25.2	12.08	35.5	930
APR032014	AZ	P1	KA32	2014-05-05 16:36:00	7.8	24.8	11.44	35.6	885
APR032014	AZ	P1	KA32	2014-05-05 16:50:00	7.84	24.5	10.96	35.6	985
APR032014	AZ	P1	KA32	2014-05-05 17:06:00	7.87	24.2	10.5	35.7	820	1
APR032014	AZ	P1	KA32	2014-05-05 17:21:00	7.9	23.7	9.9	35.8	582
APR032014	AZ	P1	KA32	2014-05-05 17:35:00	7.92	23.3	9.33	35.8	525
APR032014	AZ	P1	KA32	2014-05-05 17:51:00	7.94	22.8	8.77	35.9	421
APR032014	AZ	P1	KA32	2014-05-05 18:06:00	7.95	22.3	8.17	36	260	1
APR032014	AZ	P1	KA32	2014-05-05 18:20:00	7.97	21.8	7.72	36.1	189
APR032014	AZ	P1	KA32	2014-05-05 18:36:00	7.98	21.3	7.26	36.1	120
APR032014	AZ	P1	KA32	2014-05-05 18:51:00	7.98	20.8	6.8	36.2	74
APR032014	AZ	P1	KA32	2014-05-05 19:05:00	7.99	20.4	6.3	36.2	29	1	1
APR032014	AZ	P1	KA32	2014-05-05 19:21:00	7.99	20	5.82	36.3	9
APR032014	AZ	P1	KA32	2014-05-05 19:36:00	7.99	19.6	5.47	36.3	3
APR032014	AZ	P1	KA32	2014-05-05 19:50:00	7.99	19.3	5.23	36.4	3
APR032014	AZ	P1	KA32	2014-05-05 20:06:00	7.99	18.9	5.05	36.5	2	1
APR032014	AZ	P1	KA32	2014-05-05 20:21:00	7.99	18.6	4.95	36.5	2
APR032014	AZ	P1	KA32	2014-05-05 20:35:00	7.99	18.3	4.89	36.5	2
APR032014	AZ	P1	KA32	2014-05-05 20:51:00	7.99	18	4.87	36.6	2
APR032014	AZ	P1	KA32	2014-05-05 21:06:00	7.99	17.7	4.86	36.6	2	1
APR032014	AZ	P1	KA32	2014-05-05 21:20:00	7.99	17.4	4.87	36.6	2
APR032014	AZ	P1	KA32	2014-05-05 21:36:00	7.99	17.2	4.88	36.7	2
APR032014	AZ	P1	KA32	2014-05-05 21:51:00	7.99	17	4.9	36.7	2
APR032014	AZ	P1	KA32	2014-05-05 22:05:00	7.99	16.8	4.9	36.7	2	1
APR032014	AZ	P1	KA32	2014-05-05 22:21:00	7.99	16.6	4.92	36.8	2
APR032014	AZ	P1	KA32	2014-05-05 22:36:00	7.99	16.5	4.95	36.8	2
APR032014	AZ	P1	KA32	2014-05-05 22:50:00	7.99	16.3	4.96	36.8	2
APR032014	AZ	P1	KA32	2014-05-05 23:06:00	7.99	16.1	4.98	36.9	2	1
APR032014	AZ	P1	KA32	2014-05-05 23:21:00	7.99	16	5.01	36.9	2
APR032014	AZ	P1	KA32	2014-05-05 23:35:00	7.99	15.8	5.03	36.9	2
APR032014	AZ	P1	KA32	2014-05-05 23:51:00	7.99	15.7	5.07	36.9	2
APR032014	AZ	P1	KA32	2014-05-06 00:06:00	7.99	15.6	5.08	37	2	1	1
APR032014	AZ	P1	KA32	2014-05-06 00:20:00	7.99	15.5	5.11	37	2
APR032014	AZ	P1	KA32	2014-05-06 00:36:00	7.99	15.4	5.14	37	2
APR032014	AZ	P1	KA32	2014-05-06 00:51:00	7.99	15.3	5.16	37	2
APR032014	AZ	P1	KA32	2014-05-06 01:05:00	7.99	15.1	5.19	37	2	1
APR032014	AZ	P1	KA32	2014-05-06 01:21:00	7.99	15	5.21	37	2
APR032014	AZ	P1	KA32	2014-05-06 01:36:00	7.99	14.8	5.24	37.1	2
APR032014	AZ	P1	KA32	2014-05-06 01:50:00	7.99	14.7	5.27	37.1	2
APR032014	AZ	P1	KA32	2014-05-06 02:06:00	7.99	14.5	5.29	37.1	2	1
APR032014	AZ	P1	KA32	2014-05-06 02:21:00	7.99	14.4	5.31	37.1	2
APR032014	AZ	P1	KA32	2014-05-06 02:35:00	7.99	14.3	5.34	37.1	2
APR032014	AZ	P1	KA32	2014-05-06 02:51:00	7.99	14.1	5.37	37.1	2
APR032014	AZ	P1	KA32	2014-05-06 03:06:00	7.99	14	5.4	37.1	2	1
APR032014	AZ	P1	KA32	2014-05-06 03:20:00	7.99	13.8	5.42	37.2	2
APR032014	AZ	P1	KA32	2014-05-06 03:36:00	7.99	13.6	5.44	37.2	2
APR032014	AZ	P1	KA32	2014-05-06 03:51:00	7.99	13.5	5.47	37.2	2
APR032014	AZ	P1	KA32	2014-05-06 04:05:00	7.99	13.3	5.49	37.2	2	1	1
APR032014	AZ	P1	KA32	2014-05-06 04:21:00	7.99	13.2	5.52	37.2	2
APR032014	AZ	P1	KA32	2014-05-06 04:36:00	8	13.1	5.54	37.2	2
APR032014	AZ	P1	KA32	2014-05-06 04:50:00	8	12.9	5.57	37.3	2
APR032014	AZ	P1	KA32	2014-05-06 05:06:00	8	12.7	5.59	37.3	2	1
APR032014	AZ	P1	KA32	2014-05-06 05:21:00	8	12.6	5.61	37.3	2
APR032014	AZ	P1	KA32	2014-05-06 05:35:00	8	12.5	5.66	37.3	6
APR032014	AZ	P1	KA32	2014-05-06 05:51:00	8	12.3	5.79	37.3	27
APR032014	AZ	P1	KA32	2014-05-06 06:06:00	8.01	12.2	6.03	37.4	75	1
APR032014	AZ	P1	KA32	2014-05-06 06:20:00	8.02	12.2	6.34	37.4	155
APR032014	AZ	P1	KA32	2014-05-06 06:36:00	7.75	12.2	6.72	37.4	245
APR032014	AZ	P1	KA32	2014-05-06 06:51:00	7.77	12.2	7.19	37.4	346
APR032014	AZ	P1	KA32	2014-05-06 07:05:00	7.8	12.4	7.73	37.4	455	1
APR032014	AZ	P1	KA32	2014-05-06 07:21:00	7.84	12.6	8.17	37.4	566
APR032014	AZ	P1	KA32	2014-05-06 07:36:00	7.89	13.8	8.59	34.1	679
APR032014	AZ	P1	KA32	2014-05-06 07:50:00	7.92	14	9.15	34.1	797
APR032014	AZ	P1	KA32	2014-05-06 08:06:00	7.95	14.2	9.72	34.2	913	1
APR032014	AZ	P1	KA32	2014-05-06 08:21:00	7.99	14.5	10.26	34.2	1021
APR032014	AZ	P1	KA32	2014-05-06 08:35:00	7.91	14.8	10.79	34.2	1129
APR032014	AZ	P1	KA32	2014-05-06 08:51:00	7.95	15.2	11.33	34.2	1233
APR032014	AZ	P1	KA32	2014-05-06 09:06:00	7.99	15.6	11.82	34.2	1331	1	1
APR032014	AZ	P1	KA32	2014-05-06 09:20:00	7.92	16	12.23	34.3	1426
APR032014	AZ	P1	KA32	2014-05-06 09:36:00	7.96	16.4	12.64	34.3	1516
APR032014	AZ	P1	KA32	2014-05-06 09:51:00	7.9	16.8	12.92	34.3	1600
APR032014	AZ	P1	KA32	2014-05-06 10:05:00	7.95	17.2	13.25	34.4	1679	1
APR032014	AZ	P1	KA32	2014-05-06 10:21:00	8	17.6	13.51	34.4	1747
APR032014	AZ	P1	KA32	2014-05-06 10:36:00	7.94	18.1	13.6	34.5	1812
APR032014	AZ	P1	KA32	2014-05-06 10:50:00	7.99	18.5	13.75	34.5	1868
APR032014	AZ	P1	KA32	2014-05-06 11:06:00	7.94	18.9	13.74	34.6	1923	1
APR032014	AZ	P1	KA32	2014-05-06 11:21:00	7.99	19.3	13.86	34.6	1972
APR032014	AZ	P1	KA32	2014-05-06 11:35:00	7.93	19.7	13.84	34.7	2002
APR032014	AZ	P1	KA32	2014-05-06 11:51:00	7.99	20.1	14.01	34.7	2037
APR032014	AZ	P1	KA32	2014-05-06 12:06:00	7.93	20.4	13.82	34.7	1532	1
APR032014	AZ	P1	KA32	2014-05-06 12:20:00	7.98	20.7	13.84	34.8	2276
APR032014	AZ	P1	KA32	2014-05-06 12:36:00	7.93	21	13.74	34.8	1997
APR032014	AZ	P1	KA32	2014-05-06 12:51:00	7.98	21.3	13.82	34.9	2253
APR032014	AZ	P1	KA32	2014-05-06 13:05:00	7.92	21.6	13.78	34.9	2276	1	1
APR032014	AZ	P1	KA32	2014-05-06 13:21:00	7.97	21.9	13.74	35	2012
APR032014	AZ	P1	KA32	2014-05-06 13:36:00	7.92	22.1	13.52	35	992
APR032014	AZ	P1	KA32	2014-05-06 13:50:00	7.96	22.1	13.06	35.1	1018
APR032014	AZ	P1	KA32	2014-05-06 14:06:00	8	22.1	12.74	35.1	938	1
APR032014	AZ	P1	KA32	2014-05-06 14:21:00	7.93	22	12.24	35.2	1243
APR032014	AZ	P1	KA32	2014-05-06 14:35:00	7.96	21.9	11.89	35.2	876
APR032014	AZ	P1	KA32	2014-05-06 14:51:00	8	21.9	11.76	35.2	1001
APR032014	AZ	P1	KA32	2014-05-06 15:06:00	7.92	21.9	11.45	35.3	744	1
APR032014	AZ	P1	KA32	2014-05-06 15:20:00	7.95	21.8	11.35	35.3	1018
APR032014	AZ	P1	KA32	2014-05-06 15:36:00	8	21.9	11.27	35.3	1002
APR032014	AZ	P1	KA32	2014-05-06 15:51:00	7.9	21.8	11.1	35.4	684
APR032014	AZ	P1	KA32	2014-05-06 16:05:00	7.92	21.6	10.7	35.4	617	1
APR032014	AZ	P1	KA32	2014-05-06 16:21:00	7.95	21.4	10.23	35.5	513
APR032014	AZ	P1	KA32	2014-05-06 16:36:00	7.97	21.1	9.77	35.5	415
APR032014	AZ	P1	KA32	2014-05-06 16:50:00	7.99	20.9	9.39	35.5	395
APR032014	AZ	P1	KA32	2014-05-06 17:06:00	7.9	20.6	8.91	35.6	322	1
APR032014	AZ	P1	KA32	2014-05-06 17:21:00	7.91	20.3	8.57	35.6	265
APR032014	AZ	P1	KA32	2014-05-06 17:35:00	7.92	20	8.26	35.6	227
APR032014	AZ	P1	KA32	2014-05-06 17:51:00	7.94	19.8	8.13	35.7	393
APR032014	AZ	P1	KA32	2014-05-06 18:06:00	7.97	19.6	8.23	35.7	416	1	1
APR032014	AZ	P1	KA32	2014-05-06 18:20:00	7.98	19.4	8.14	35.7	291
APR032014	AZ	P1	KA32	2014-05-06 18:36:00	7.99	19.1	7.86	35.7	215
APR032014	AZ	P1	KA32	2014-05-06 18:51:00	7.97	18.9	7.46	35.8	112
APR032014	AZ	P1	KA32	2014-05-06 19:05:00	7.96	18.5	6.95	35.8	49	1
APR032014	AZ	P1	KA32	2014-05-06 19:21:00	7.96	18.1	6.43	35.8	12
APR032014	AZ	P1	KA32	2014-05-06 19:36:00	7.97	17.8	6.01	35.8	3
APR032014	AZ	P1	KA32	2014-05-06 19:50:00	7.97	17.5	5.69	35.9	2
APR032014	AZ	P1	KA32	2014-05-06 20:06:00	7.97	17.2	5.48	35.9	2	1
APR032014	AZ	P1	KA32	2014-05-06 20:21:00	7.97	16.9	5.32	35.9	2
APR032014	AZ	P1	KA32	2014-05-06 20:35:00	7.98	16.7	5.22	35.9	2
APR032014	AZ	P1	KA32	2014-05-06 20:51:00	7.98	16.5	5.17	35.9	2
APR032014	AZ	P1	KA32	2014-05-06 21:06:00	7.98	16.2	5.13	36	2	1
APR032014	AZ	P1	KA32	2014-05-06 21:20:00	7.98	16	5.1	36	2
APR032014	AZ	P1	KA32	2014-05-06 21:36:00	7.98	15.8	5.1	36	2
APR032014	AZ	P1	KA32	2014-05-06 21:51:00	7.98	15.6	5.11	36	2
APR032014	AZ	P1	KA32	2014-05-06 22:05:00	7.98	15.3	5.13	36	2	1	1
APR032014	AZ	P1	KA32	2014-05-06 22:21:00	7.99	15.1	5.16	36	2
APR032014	AZ	P1	KA32	2014-05-06 22:36:00	7.99	14.9	5.19	36.1	2
APR032014	AZ	P1	KA32	2014-05-06 22:50:00	7.99	14.7	5.22	36.1	2
APR032014	AZ	P1	KA32	2014-05-06 23:06:00	7.99	14.6	5.26	36.1	2	1
APR032014	AZ	P1	KA32	2014-05-06 23:21:00	7.99	14.4	5.29	36.1	2
APR032014	AZ	P1	KA32	2014-05-06 23:35:00	7.99	14.2	5.32	36.1	2
APR032014	AZ	P1	KA32	2014-05-06 23:51:00	7.99	14	5.36	36.1	2
APR032014	AZ	P1	KA32	2014-05-07 00:06:00	7.99	13.9	5.39	36.1	2	1
APR032014	AZ	P1	KA32	2014-05-07 00:20:00	7.99	13.7	5.42	36.1	2
APR032014	AZ	P1	KA32	2014-05-07 00:36:00	7.99	13.5	5.45	36.2	2
APR032014	AZ	P1	KA32	2014-05-07 00:51:00	7.99	13.3	5.49	36.2	2
APR032014	AZ	P1	KA32	2014-05-07 01:05:00	7.99	13.1	5.52	36.2	2	1
APR032014	AZ	P1	KA32	2014-05-07 01:21:00	7.99	12.9	5.56	36.2	2
APR032014	AZ	P1	KA32	2014-05-07 01:36:00	7.99	12.7	5.59	36.2	2
APR032014	AZ	P1	KA32	2014-05-07 01:50:00	7.99	12.5	5.63	36.2	2
APR032014	AZ	P1	KA32	2014-05-07 02:06:00	8	12.2	5.67	36.3	2	1
APR032014	AZ	P1	KA32	2014-05-07 02:21:00	8	12	5.71	36.3	2
APR032014	AZ	P1	KA32	2014-05-07 02:35:00	8	11.8	5.74	36.3	2
APR032014	AZ	P1	KA32	2014-05-07 02:51:00	8.01	11.6	5.78	36.3	2
APR032014	AZ	P1	KA32	2014-05-07 03:06:00	8.01	11.4	5.81	36.3	2	1	1
APR032014	AZ	P1	KA32	2014-05-07 03:20:00	8.01	11.2	5.85	36.3	2
APR032014	AZ	P1	KA32	2014-05-07 03:36:00	8.01	11.1	5.89	36.3	2
APR032014	AZ	P1	KA32	2014-05-07 03:51:00	8.01	11	5.91	36.4	2
APR032014	AZ	P1	KA32	2014-05-07 04:05:00	8.01	10.8	5.94	36.4	2	1
APR032014	AZ	P1	KA32	2014-05-07 04:21:00	8.02	10.7	5.95	36.4	2
APR032014	AZ	P1	KA32	2014-05-07 04:36:00	8.02	10.5	5.99	36.4	2
APR032014	AZ	P1	KA32	2014-05-07 04:50:00	8.02	10.4	6.01	36.4	2
APR032014	AZ	P1	KA32	2014-05-07 05:06:00	8.02	10.2	6.04	36.4	2	1
APR032014	AZ	P1	KA32	2014-05-07 05:21:00	8.02	10	6.07	36.4	2
APR032014	AZ	P1	KA32	2014-05-07 05:35:00	8.02	9.9	6.12	36.4	6
APR032014	AZ	P1	KA32	2014-05-07 05:51:00	8.02	9.9	6.23	36.4	25
APR032014	AZ	P1	KA32	2014-05-07 06:06:00	8.03	9.8	6.45	36.5	67	1
APR032014	AZ	P1	KA32	2014-05-07 06:20:00	8.04	9.8	6.75	36.5	134
APR032014	AZ	P1	KA32	2014-05-07 06:36:00	7.68	9.8	7.16	36.5	286
APR032014	AZ	P1	KA32	2014-05-07 06:51:00	7.7	9.8	7.54	36.5	256
APR032014	AZ	P1	KA32	2014-05-07 07:05:00	7.73	9.9	8	36.5	443	1	1
APR032014	AZ	P1	KA32	2014-05-07 07:21:00	7.78	11.1	8.3	33.2	669
APR032014	AZ	P1	KA32	2014-05-07 07:36:00	7.81	11.1	8.39	33.2	236
APR032014	AZ	P1	KA32	2014-05-07 07:50:00	7.83	11.2	8.94	33.2	786
APR032014	AZ	P1	KA32	2014-05-07 08:06:00	7.87	11.4	9.57	33.2	882	1
APR032014	AZ	P1	KA32	2014-05-07 08:21:00	7.91	11.7	10.14	33.2	1033
APR032014	AZ	P1	KA32	2014-05-07 08:35:00	7.95	12	10.66	33.2	1096
APR032014	AZ	P1	KA32	2014-05-07 08:51:00	7.99	12.3	11.17	33.2	1202
APR032014	AZ	P1	KA32	2014-05-07 09:06:00	7.92	12.7	11.61	33.2	1293	1
APR032014	AZ	P1	KA32	2014-05-07 09:20:00	7.99	13.3	12.43	33.2	1406
APR032014	AZ	P1	KA32	2014-05-07 09:36:00	7.55	22.1	8.28	30.3	1504
APR032014	AZ	P1	KA32	2014-05-07 09:51:00	7.72	21.9	10.42	30.4	1589
APR032014	AZ	P1	KA32	2014-05-07 10:05:00	7.85	21.9	11.84	30.4	1679	1
APR032014	AZ	P1	KA32	2014-05-07 10:21:00	7.96	21.7	12.92	30.4	1745
APR032014	AZ	P1	KA32	2014-05-07 10:36:00	7.85	21.7	13.66	30.5	1807
APR032014	AZ	P1	KA32	2014-05-07 10:50:00	7.96	21.6	14.28	30.5	1858
APR032014	AZ	P1	KA32	2014-05-07 11:06:00	7.86	21.6	14.55	30.6	1906	1
APR032014	AZ	P1	KA32	2014-05-07 11:21:00	7.96	21.6	14.74	30.6	1935
APR032014	AZ	P1	KA32	2014-05-07 11:35:00	7.87	21.7	14.71	30.6	1961
APR032014	AZ	P1	KA32	2014-05-07 11:51:00	7.97	21.8	14.83	30.7	1991
APR032014	AZ	P1	KA32	2014-05-07 12:06:00	7.87	21.9	14.77	30.7	2007	1	1
APR032014	AZ	P1	KA32	2014-05-07 12:20:00	7.98	22.1	14.83	30.7	2022
APR032014	AZ	P1	KA32	2014-05-07 12:36:00	7.88	22.2	14.77	30.8	2029
APR032014	AZ	P1	KA32	2014-05-07 12:51:00	7.98	22.2	14.81	30.8	2030
APR032014	AZ	P1	KA32	2014-05-07 13:05:00	7.87	22.3	14.67	30.9	2060	1
APR032014	AZ	P1	KA32	2014-05-07 13:21:00	7.94	22.1	14.03	30.9	694
APR032014	AZ	P1	KA32	2014-05-07 13:36:00	7.82	22.3	14.17	30.9	2197
APR032014	AZ	P1	KA32	2014-05-07 13:50:00	7.9	22.1	13.75	30.9	540
APR032014	AZ	P1	KA32	2014-05-07 14:06:00	7.98	22	13.47	31	1087	1
APR032014	AZ	P1	KA32	2014-05-07 14:21:00	7.85	22	13.48	31	2160
APR032014	AZ	P1	KA32	2014-05-07 14:35:00	7.93	22.1	13.46	31	2078
APR032014	AZ	P1	KA32	2014-05-07 14:51:00	7.99	21.8	12.99	31.1	809
APR032014	AZ	P1	KA32	2014-05-07 15:06:00	7.84	21.6	12.64	31.1	2126	1
APR032014	AZ	P1	KA32	2014-05-07 15:20:00	7.91	21.5	12.37	31.1	611
APR032014	AZ	P1	KA32	2014-05-07 15:36:00	7.99	21.5	12.5	31.1	1875
APR032014	AZ	P1	KA32	2014-05-07 15:51:00	7.05	21.5	12.43	31.2	658
APR032014	AZ	P1	KA32	2014-05-07 16:05:00	7.15	21.3	12.2	31.2	405	1	1
APR032014	AZ	P1	KA32	2014-05-07 16:21:00	7.3	21.4	12.31	31.2	677
APR032014	AZ	P1	KA32	2014-05-07 16:36:00	7.43	21.3	12.15	31.3	1236
APR032014	AZ	P1	KA32	2014-05-07 16:50:00	7.55	21.2	11.99	31.3	1133
APR032014	AZ	P1	KA32	2014-05-07 17:06:00	7.65	21.1	11.88	31.3	902	1
APR032014	AZ	P1	KA32	2014-05-07 17:21:00	7.73	20.9	11.54	31.3	764
APR032014	AZ	P1	KA32	2014-05-07 17:35:00	7.79	20.7	11.14	31.4	641
APR032014	AZ	P1	KA32	2014-05-07 17:51:00	7.83	20.5	10.6	31.4	489
APR032014	AZ	P1	KA32	2014-05-07 18:06:00	7.86	20.3	10	31.4	381	1
APR032014	AZ	P1	KA32	2014-05-07 18:20:00	7.88	20.1	9.43	31.4	284
APR032014	AZ	P1	KA32	2014-05-07 18:36:00	7.9	19.8	8.83	31.4	183
APR032014	AZ	P1	KA32	2014-05-07 18:51:00	7.91	19.5	8.22	31.4	93
APR032014	AZ	P1	KA32	2014-05-07 19:05:00	7.91	19.2	7.64	31.4	42	1
APR032014	AZ	P1	KA32	2014-05-07 19:21:00	7.91	18.9	7.09	31.5	13
APR032014	AZ	P1	KA32	2014-05-07 19:36:00	7.91	18.7	6.63	31.5	3
APR032014	AZ	P1	KA32	2014-05-07 19:50:00	7.91	18.5	6.29	31.5	2
APR032014	AZ	P1	KA32	2014-05-07 20:06:00	7.91	18.3	6.03	31.5	2	1
APR032014	AZ	P1	KA32	2014-05-07 20:21:00	7.91	18.1	5.84	31.5	2
APR032014	AZ	P1	KA32	2014-05-07 20:35:00	7.91	17.9	5.7	31.5	2
APR032014	AZ	P1	KA32	2014-05-07 20:51:00	7.91	17.6	5.6	31.5	2
APR032014	AZ	P1	KA32	2014-05-07 21:06:00	7.91	17.4	5.53	31.5	2	1	1
APR032014	AZ	P1	KA32	2014-05-07 21:20:00	7.91	17.2	5.49	31.5	2
APR032014	AZ	P1	KA32	2014-05-07 21:36:00	7.91	17.1	5.46	31.6	2
APR032014	AZ	P1	KA32	2014-05-07 21:51:00	7.91	16.9	5.44	31.6	2
APR032014	AZ	P1	KA32	2014-05-07 22:05:00	7.91	16.6	5.44	31.6	2	1
APR032014	AZ	P1	KA32	2014-05-07 22:21:00	7.91	16.4	5.45	31.6	2
APR032014	AZ	P1	KA32	2014-05-07 22:36:00	7.91	16.2	5.47	31.6	2
APR032014	AZ	P1	KA32	2014-05-07 22:50:00	7.91	16	5.49	31.6	2
APR032014	AZ	P1	KA32	2014-05-07 23:06:00	7.91	15.8	5.53	31.6	2	1
APR032014	AZ	P1	KA32	2014-05-07 23:21:00	7.91	15.6	5.56	31.6	2
APR032014	AZ	P1	KA32	2014-05-07 23:35:00	7.91	15.5	5.6	31.6	2
APR032014	AZ	P1	KA32	2014-05-07 23:51:00	7.91	15.3	5.64	31.6	2
APR032014	AZ	P1	KA32	2014-05-08 00:06:00	7.91	15.1	5.69	31.6	2	1
APR032014	AZ	P1	KA32	2014-05-08 00:20:00	7.91	15	5.73	31.6	2
APR032014	AZ	P1	KA32	2014-05-08 00:36:00	7.91	14.8	5.77	31.6	2
APR032014	AZ	P1	KA32	2014-05-08 00:51:00	7.91	14.6	5.8	31.7	2
APR032014	AZ	P1	KA32	2014-05-08 01:05:00	7.91	14.4	5.84	31.7	2	1	1
APR032014	AZ	P1	KA32	2014-05-08 01:21:00	7.91	14.2	5.88	31.7	2
APR032014	AZ	P1	KA32	2014-05-08 01:36:00	7.92	14	5.92	31.7	2
APR032014	AZ	P1	KA32	2014-05-08 01:50:00	7.92	13.9	5.95	31.7	2
APR032014	AZ	P1	KA32	2014-05-08 02:06:00	7.92	13.7	5.99	31.7	2	1
APR032014	AZ	P1	KA32	2014-05-08 02:21:00	7.92	13.6	6.02	31.7	2
APR032014	AZ	P1	KA32	2014-05-08 02:35:00	7.92	13.4	6.05	31.7	2
APR032014	AZ	P1	KA32	2014-05-08 02:51:00	7.92	13.3	6.09	31.7	2
APR032014	AZ	P1	KA32	2014-05-08 03:06:00	7.92	13.1	6.12	31.7	2	1
APR032014	AZ	P1	KA32	2014-05-08 03:20:00	7.92	13	6.15	31.7	2
APR032014	AZ	P1	KA32	2014-05-08 03:36:00	7.92	12.8	6.18	31.7	2
APR032014	AZ	P1	KA32	2014-05-08 03:51:00	7.93	12.7	6.2	31.7	2
APR032014	AZ	P1	KA32	2014-05-08 04:05:00	7.93	12.6	6.24	31.7	2	1
APR032014	AZ	P1	KA32	2014-05-08 04:21:00	7.93	12.4	6.27	31.7	2
APR032014	AZ	P1	KA32	2014-05-08 04:36:00	7.93	12.3	6.29	31.7	2
APR032014	AZ	P1	KA32	2014-05-08 04:50:00	7.93	12.1	6.32	31.8	2
APR032014	AZ	P1	KA32	2014-05-08 05:06:00	7.93	12	6.35	31.8	2	1
APR032014	AZ	P1	KA32	2014-05-08 05:21:00	7.93	11.8	6.37	31.8	2
APR032014	AZ	P1	KA32	2014-05-08 05:35:00	7.94	11.7	6.42	31.8	7
APR032014	AZ	P1	KA32	2014-05-08 05:51:00	7.94	11.5	6.55	31.8	29
APR032014	AZ	P1	KA32	2014-05-08 06:06:00	7.95	11.4	6.76	31.8	78	1	1
APR032014	AZ	P1	KA32	2014-05-08 06:20:00	7.97	11.4	7.06	31.8	153
APR032014	AZ	P1	KA32	2014-05-08 06:36:00	7.99	11.3	7.47	31.8	237
APR032014	AZ	P1	KA32	2014-05-08 06:51:00	7.75	11.4	7.94	31.8	338
APR032014	AZ	P1	KA32	2014-05-08 07:05:00	7.79	11.4	8.5	31.8	435	1
APR032014	AZ	P1	KA32	2014-05-08 07:21:00	7.84	11.6	7.38	31.8	547
APR032014	AZ	P1	KA32	2014-05-08 07:36:00	7.89	12.3	9.55	30.4	662
APR032014	AZ	P1	KA32	2014-05-08 07:50:00	7.95	12.5	10.24	30.4	774
APR032014	AZ	P1	KA32	2014-05-08 08:06:00	7.84	12.8	10.82	30.4	884	1
APR032014	AZ	P1	KA32	2014-05-08 08:21:00	7.84	13.2	11.4	30.4	995
APR032014	AZ	P1	KA32	2014-05-08 08:35:00	7.92	13.6	11.97	30.4	1109
APR032014	AZ	P1	KA32	2014-05-08 08:51:00	7.94	14	12.26	33.7	1216
APR032014	AZ	P1	KA32	2014-05-08 09:06:00	7.94	14.5	12.83	34	1316	1
APR032014	AZ	P1	KA32	2014-05-08 09:20:00	7.9	15	13.25	34.1	1413
APR032014	AZ	P1	KA32	2014-05-08 09:36:00	7.97	15.6	13.65	34.1	1507
APR032014	AZ	P1	KA32	2014-05-08 09:51:00	7.87	16.1	13.91	34.1	1596
APR032014	AZ	P1	KA32	2014-05-08 10:05:00	7.95	16.7	14.06	34.1	1713	1	1
APR032014	AZ	P1	KA32	2014-05-08 10:21:00	7.85	17.3	14.05	34.1	1749
APR032014	AZ	P1	KA32	2014-05-08 10:36:00	7.93	17.8	14.1	34.2	1797
APR032014	AZ	P1	KA32	2014-05-08 10:50:00	7.86	18.5	14.09	34.2	1853
APR032014	AZ	P1	KA32	2014-05-08 11:06:00	7.93	19.1	14.17	34.2	1898	1
APR032014	AZ	P1	KA32	2014-05-08 11:21:00	7.88	19.7	14.22	34.2	1936
APR032014	AZ	P1	KA32	2014-05-08 11:35:00	7.93	20.2	14.31	34.2	1967
APR032014	AZ	P1	KA32	2014-05-08 11:51:00	7.86	20.8	14.37	34.3	2008
APR032014	AZ	P1	KA32	2014-05-08 12:06:00	7.92	21.2	14.48	34.3	2019	1
APR032014	AZ	P1	KA32	2014-05-08 12:20:00	7.86	21.7	14.47	34.3	2032
APR032014	AZ	P1	KA32	2014-05-08 12:36:00	7.92	22.2	14.51	34.3	2053
APR032014	AZ	P1	KA32	2014-05-08 12:51:00	7.88	22.6	14.51	34.4	1926
APR032014	AZ	P1	KA32	2014-05-08 13:05:00	7.93	23.1	14.51	34.4	1888	1
APR032014	AZ	P1	KA32	2014-05-08 13:21:00	7.85	23.4	14.37	34.4	1841
APR032014	AZ	P1	KA32	2014-05-08 13:36:00	7.94	23.7	14.38	34.5	1971
APR032014	AZ	P1	KA32	2014-05-08 13:50:00	7.85	24.1	14.23	34.5	1970
APR032014	AZ	P1	KA32	2014-05-08 14:06:00	7.93	24.3	14.15	34.5	1861	1
APR032014	AZ	P1	KA32	2014-05-08 14:21:00	7.88	24.6	14.01	34.5	1841
APR032014	AZ	P1	KA32	2014-05-08 14:35:00	7.92	24.7	14.05	34.6	1780
APR032014	AZ	P1	KA32	2014-05-08 14:51:00	7.99	24.8	13.69	34.6	1704
APR032014	AZ	P1	KA32	2014-05-08 15:06:00	7.89	24.8	13.41	34.7	1624	1	1
APR032014	AZ	P1	KA32	2014-05-08 15:20:00	7.96	24.8	13.2	34.7	1539
APR032014	AZ	P1	KA32	2014-05-08 15:36:00	7.84	24.9	13.19	34.7	1463
APR032014	AZ	P1	KA32	2014-05-08 15:51:00	7.91	24.9	12.89	34.8	1355
APR032014	AZ	P1	KA32	2014-05-08 16:05:00	7.96	24.8	12.51	34.8	1246	1
APR032014	AZ	P1	KA32	2014-05-08 16:21:00	7.84	24.8	12.09	34.8	1165
APR032014	AZ	P1	KA32	2014-05-08 16:36:00	7.89	24.7	11.71	34.9	1062
APR032014	AZ	P1	KA32	2014-05-08 16:50:00	7.94	24.6	11.33	34.9	940
APR032014	AZ	P1	KA32	2014-05-08 17:06:00	7.97	24.4	10.81	34.9	822	1
APR032014	AZ	P1	KA32	2014-05-08 17:21:00	7.86	24.2	10.28	35	713
APR032014	AZ	P1	KA32	2014-05-08 17:35:00	7.86	24	9.72	35	598
APR032014	AZ	P1	KA32	2014-05-08 17:51:00	7.88	23.8	9.17	35	487
APR032014	AZ	P1	KA32	2014-05-08 18:06:00	7.9	23.5	8.55	35	380	1
APR032014	AZ	P1	KA32	2014-05-08 18:20:00	7.92	23.3	7.95	35.1	280
APR032014	AZ	P1	KA32	2014-05-08 18:36:00	7.92	23	7.37	35.1	189
APR032014	AZ	P1	KA32	2014-05-08 18:51:00	7.93	22.7	6.77	35.1	106
APR032014	AZ	P1	KA32	2014-05-08 19:05:00	7.93	22.4	6.2	35.1	46	1	1
APR032014	AZ	P1	KA32	2014-05-08 19:21:00	7.92	22.1	5.68	35.2	15
APR032014	AZ	P1	KA32	2014-05-08 19:36:00	7.92	21.9	5.23	35.2	4
[truncated: 66,128 more rows]

## Sheet: ASU 1hr
ExperimentID	SiteID	PondID	StrainID	DateTime	pH	Temp (C)	DO (mg.L)	Sal (g.L)	PAR (umol.m2.s)	1-hr
APR032014	ASU	P1	KA32	2014-04-18 00:06:00	7.89	19.6	4.77	37.4	2	1
APR032014	ASU	P1	KA32	2014-04-18 01:05:00	7.9	18.8	5	37.5	2	1
APR032014	ASU	P1	KA32	2014-04-18 02:06:00	7.91	18.2	5.19	37.5	2	1
APR032014	ASU	P1	KA32	2014-04-18 03:06:00	7.92	17.6	5.33	37.5	2	1
APR032014	ASU	P1	KA32	2014-04-18 04:05:00	7.93	16.7	5.46	37.6	2	1
APR032014	ASU	P1	KA32	2014-04-18 05:06:00	7.94	15.9	5.62	37.6	2	1
APR032014	ASU	P1	KA32	2014-04-18 06:06:00	7.95	15.3	5.8	37.7	11	1
APR032014	ASU	P1	KA32	2014-04-18 07:05:00	7.99	14.9	6.97	37.7	155	1
APR032014	ASU	P1	KA32	2014-04-18 08:06:00	7.97	15.5	9.49	35.9	445	1
APR032014	ASU	P1	KA32	2014-04-18 09:06:00	7.98	16.5	11.92	35.9	808	1
APR032014	ASU	P1	KA32	2014-04-18 10:05:00	7.99	17.3	12.33	36	588	1
APR032014	ASU	P1	KA32	2014-04-18 11:06:00	7.97	17.7	11.6	36.1	459	1
APR032014	ASU	P1	KA32	2014-04-18 12:06:00	7.95	17.9	11.17	36.2	421	1
APR032014	ASU	P1	KA32	2014-04-18 13:05:00	7.95	18.2	11.64	36.2	563	1
APR032014	ASU	P1	KA32	2014-04-18 14:06:00	7.94	18.4	11.8	36.3	713	1
APR032014	ASU	P1	KA32	2014-04-18 15:06:00	7.94	18.6	11.69	36.4	499	1
APR032014	ASU	P1	KA32	2014-04-18 16:05:00	7.91	18.7	11.14	36.5	343	1
APR032014	ASU	P1	KA32	2014-04-18 17:06:00	7.87	18.7	9.91	36.6	215	1
APR032014	ASU	P1	KA32	2014-04-18 18:06:00	7.93	18.4	9	36.7	189	1
APR032014	ASU	P1	KA32	2014-04-18 19:05:00	7.96	17.8	7.41	36.8	14	1
APR032014	ASU	P1	KA32	2014-04-18 20:06:00	7.97	17.3	6.3	36.8	3	1
APR032014	ASU	P1	KA32	2014-04-18 21:06:00	7.98	16.9	5.99	36.9	2	1
APR032014	ASU	P1	KA32	2014-04-18 22:05:00	7.99	16.5	5.91	36.9	2	1
APR032014	ASU	P1	KA32	2014-04-18 23:06:00	7.99	16.1	5.9	36.9	2	1
APR032014	ASU	P1	KA32	2014-04-19 00:06:00	7.99	15.8	5.93	36.9	2	1
APR032014	ASU	P1	KA32	2014-04-19 01:05:00	8	15.5	5.96	37	2	1
APR032014	ASU	P1	KA32	2014-04-19 02:06:00	8	15.2	6	37	2	1
APR032014	ASU	P1	KA32	2014-04-19 03:06:00	8	15	6.04	37	2	1
APR032014	ASU	P1	KA32	2014-04-19 04:05:00	8	14.7	6.08	37.1	2	1
APR032014	ASU	P1	KA32	2014-04-19 05:06:00	8	14.5	6.11	37.1	2	1
APR032014	ASU	P1	KA32	2014-04-19 06:06:00	8.01	14.5	6.21	37.1	14	1
APR032014	ASU	P1	KA32	2014-04-19 07:05:00	7.9	14.5	7.17	37.1	145	1
APR032014	ASU	P1	KA32	2014-04-19 08:06:00	7.98	14.7	8.65	37.1	361	1
APR032014	ASU	P1	KA32	2014-04-19 09:06:00	7.98	15.7	11.76	37.1	975	1
APR032014	ASU	P1	KA32	2014-04-19 10:05:00	8	16.8	13.37	37.1	943	1
APR032014	ASU	P1	KA32	2014-04-19 11:06:00	7.89	17.9	13.9	37.2	885	1
APR032014	ASU	P1	KA32	2014-04-19 12:06:00	7.96	18.9	14.21	37.3	925	1
APR032014	ASU	P1	KA32	2014-04-19 13:05:00	7.9	20.1	14.83	37.4	1827	1
APR032014	ASU	P1	KA32	2014-04-19 14:06:00	7.93	20.6	13.52	37.4	724	1
APR032014	ASU	P1	KA32	2014-04-19 15:06:00	7.98	21.4	13.65	37.5	956	1
APR032014	ASU	P1	KA32	2014-04-19 16:05:00	7.94	22.7	14.33	37.5	1366	1
APR032014	ASU	P1	KA32	2014-04-19 17:06:00	7.96	23.1	12.49	37.6	853	1
APR032014	ASU	P1	KA32	2014-04-19 18:06:00	7.91	22.5	9.85	37.8	351	1
APR032014	ASU	P1	KA32	2014-04-19 19:05:00	7.93	21.5	7.11	37.9	18	1
APR032014	ASU	P1	KA32	2014-04-19 20:06:00	7.94	20.7	5.7	37.9	3	1
APR032014	ASU	P1	KA32	2014-04-19 21:06:00	7.94	20.1	5.3	38	3	1
APR032014	ASU	P1	KA32	2014-04-19 22:05:00	7.94	19.4	5.19	38	2	1
APR032014	ASU	P1	KA32	2014-04-19 23:06:00	7.94	18.8	5.19	38.1	2	1
APR032014	ASU	P1	KA32	2014-04-20 00:06:00	7.95	17.9	5.28	38.1	2	1
APR032014	ASU	P1	KA32	2014-04-20 01:05:00	7.96	17	5.46	38.2	2	1
APR032014	ASU	P1	KA32	2014-04-20 02:06:00	7.97	16.2	5.65	38.2	2	1
APR032014	ASU	P1	KA32	2014-04-20 03:06:00	7.98	15.5	5.81	38.3	2	1
APR032014	ASU	P1	KA32	2014-04-20 04:05:00	7.99	14.9	5.94	38.3	2	1
APR032014	ASU	P1	KA32	2014-04-20 05:06:00	8	14.3	6.03	38.4	2	1
APR032014	ASU	P1	KA32	2014-04-20 06:06:00	8.02	13.8	6.27	38.4	27	1
APR032014	ASU	P1	KA32	2014-04-20 07:05:00	7.87	14.4	7.82	35.6	371	1
APR032014	ASU	P1	KA32	2014-04-20 08:06:00	7.86	15	10.33	35.6	855	1
APR032014	ASU	P1	KA32	2014-04-20 09:06:00	7.87	16.5	12.74	35.6	1318	1
APR032014	ASU	P1	KA32	2014-04-20 10:05:00	7.96	18.6	14.52	35.7	1701	1
APR032014	ASU	P1	KA32	2014-04-20 11:06:00	7.95	20.8	15.66	35.7	1961	1
APR032014	ASU	P1	KA32	2014-04-20 12:06:00	7.97	23.1	16.12	35.8	2102	1
APR032014	ASU	P1	KA32	2014-04-20 13:05:00	8	25	16.02	35.9	2094	1
APR032014	ASU	P1	KA32	2014-04-20 14:06:00	7.9	26.3	15.13	36	1953	1
APR032014	ASU	P1	KA32	2014-04-20 15:06:00	7.98	27	13.97	36.2	1682	1
APR032014	ASU	P1	KA32	2014-04-20 16:05:00	7.89	27.2	12.28	36.3	1285	1
APR032014	ASU	P1	KA32	2014-04-20 17:06:00	8	26.3	10.44	36.5	817	1
APR032014	ASU	P1	KA32	2014-04-20 18:06:00	7.94	25.1	8.32	36.7	344	1
APR032014	ASU	P1	KA32	2014-04-20 19:05:00	7.95	23.8	5.99	36.8	20	1
APR032014	ASU	P1	KA32	2014-04-20 20:06:00	7.95	23	4.72	36.8	3	1
APR032014	ASU	P1	KA32	2014-04-20 21:06:00	7.94	22.4	4.45	36.9	3	1
APR032014	ASU	P1	KA32	2014-04-20 22:05:00	7.94	21.6	4.48	36.9	3	1
APR032014	ASU	P1	KA32	2014-04-20 23:06:00	7.94	20.8	4.67	37	2	1
APR032014	ASU	P1	KA32	2014-04-21 00:06:00	7.94	19.9	4.93	37	2	1
APR032014	ASU	P1	KA32	2014-04-21 01:05:00	7.95	19	5.18	37.1	2	1
APR032014	ASU	P1	KA32	2014-04-21 02:06:00	7.97	18.1	5.39	37.1	2	1
APR032014	ASU	P1	KA32	2014-04-21 03:06:00	7.98	17.4	5.53	37.1	2	1
APR032014	ASU	P1	KA32	2014-04-21 04:05:00	7.98	16.7	5.67	37.2	2	1
APR032014	ASU	P1	KA32	2014-04-21 05:06:00	7.99	15.9	5.8	37.2	2	1
APR032014	ASU	P1	KA32	2014-04-21 06:06:00	8	15.1	6.08	37.2	28	1
APR032014	ASU	P1	KA32	2014-04-21 07:05:00	7.98	14.9	7.71	37.3	374	1
APR032014	ASU	P1	KA32	2014-04-21 08:06:00	7.84	15.7	10.14	35.8	862	1
APR032014	ASU	P1	KA32	2014-04-21 09:06:00	7.85	17.2	12.54	35.8	1327	1
APR032014	ASU	P1	KA32	2014-04-21 10:05:00	7.92	19.3	14.36	35.8	1706	1
APR032014	ASU	P1	KA32	2014-04-21 11:06:00	7.99	21.7	15.52	35.9	1970	1
APR032014	ASU	P1	KA32	2014-04-21 12:06:00	7.96	24.1	15.95	36	2106	1
APR032014	ASU	P1	KA32	2014-04-21 13:05:00	7.92	26	15.68	36.1	2107	1
APR032014	ASU	P1	KA32	2014-04-21 14:06:00	8	27.3	15.13	36.3	1955	1
APR032014	ASU	P1	KA32	2014-04-21 15:06:00	7.95	27.8	13.8	36.4	1684	1
APR032014	ASU	P1	KA32	2014-04-21 16:05:00	7.87	27.8	12.41	36.6	1296	1
APR032014	ASU	P1	KA32	2014-04-21 17:06:00	7.98	27.3	10.55	36.8	833	1
APR032014	ASU	P1	KA32	2014-04-21 18:06:00	7.93	25.8	8.42	37	354	1
APR032014	ASU	P1	KA32	2014-04-21 19:05:00	7.95	24.5	6.19	37.1	22	1
APR032014	ASU	P1	KA32	2014-04-21 20:06:00	7.95	23.8	5.02	37.2	3	1
APR032014	ASU	P1	KA32	2014-04-21 21:06:00	7.95	23	4.65	37.2	3	1
APR032014	ASU	P1	KA32	2014-04-21 22:05:00	7.95	22.3	4.52	37.3	3	1
APR032014	ASU	P1	KA32	2014-04-21 23:06:00	7.95	21.5	4.56	37.4	3	1
APR032014	ASU	P1	KA32	2014-04-22 00:06:00	7.95	20.8	4.74	37.4	2	1
APR032014	ASU	P1	KA32	2014-04-22 01:05:00	7.95	20	4.95	37.4	2	1
APR032014	ASU	P1	KA32	2014-04-22 02:06:00	7.96	19	5.15	37.5	2	1
APR032014	ASU	P1	KA32	2014-04-22 03:06:00	7.97	18.1	5.33	37.5	2	1
APR032014	ASU	P1	KA32	2014-04-22 04:05:00	7.97	17.4	5.45	37.6	2	1
APR032014	ASU	P1	KA32	2014-04-22 05:06:00	7.98	16.4	5.58	37.6	2	1
APR032014	ASU	P1	KA32	2014-04-22 06:06:00	7.98	15.6	5.94	37.7	37	1
APR032014	ASU	P1	KA32	2014-04-22 07:05:00	7.92	15.4	7.8	37.8	390	1
APR032014	ASU	P1	KA32	2014-04-22 08:06:00	7.91	16.3	10.04	36	890	1
APR032014	ASU	P1	KA32	2014-04-22 09:06:00	7.95	17.8	12.55	36	1351	1
APR032014	ASU	P1	KA32	2014-04-22 10:05:00	7.93	19.9	14.28	36	1702	1
APR032014	ASU	P1	KA32	2014-04-22 11:06:00	7.95	22.2	15.32	36.1	2097	1
APR032014	ASU	P1	KA32	2014-04-22 12:06:00	7.97	24	15.36	36.2	1725	1
APR032014	ASU	P1	KA32	2014-04-22 13:05:00	7.93	25.8	15.41	36.3	2065	1
APR032014	ASU	P1	KA32	2014-04-22 14:06:00	7.96	26.8	14.9	36.5	1803	1
APR032014	ASU	P1	KA32	2014-04-22 15:06:00	7.97	26.2	13.61	36.8	1582	1
APR032014	ASU	P1	KA32	2014-04-22 16:05:00	7.96	25.5	12.52	36.9	1194	1
APR032014	ASU	P1	KA32	2014-04-22 17:06:00	7.98	24.1	10.76	37.2	638	1
APR032014	ASU	P1	KA32	2014-04-22 18:06:00	7.99	22.7	9.25	37.5	291	1
APR032014	ASU	P1	KA32	2014-04-22 19:05:00	7.95	21.3	6.95	37.7	17	1
APR032014	ASU	P1	KA32	2014-04-22 20:06:00	7.95	20.2	5.69	37.8	3	1
APR032014	ASU	P1	KA32	2014-04-22 21:06:00	7.96	19	5.42	38	3	1
APR032014	ASU	P1	KA32	2014-04-22 22:05:00	7.97	18.2	5.36	38.1	3	1
APR032014	ASU	P1	KA32	2014-04-22 23:06:00	7.97	17.5	5.33	38.2	3	1
APR032014	ASU	P1	KA32	2014-04-23 00:06:00	7.97	16.7	5.4	38.3	3	1
APR032014	ASU	P1	KA32	2014-04-23 01:05:00	7.98	16	5.53	38.4	3	1
APR032014	ASU	P1	KA32	2014-04-23 02:06:00	7.98	15.5	5.65	38.5	2	1
APR032014	ASU	P1	KA32	2014-04-23 03:06:00	7.99	15	5.73	38.6	2	1
[truncated: 16,908 more rows]

## Sheet: ASU 4hr
ExperimentID	SiteID	PondID	StrainID	DateTime	pH	Temp (C)	DO (mg.L)	Sal (g.L)	PAR (umol.m2.s)	4-hr
[truncated: 3,785 more rows]

[truncated: 7 more sheets: HI 15-min, CELL 1hr, CELL 4hr, CA 15-min, CP 1hr, CP 4hr, FL 15-min]
